# Supplementary material for: Dynamic changes in immune gene co-expression networks predict development of type 1 diabetes
Source: Sci Rep. 2021 Nov 22;11:22651. doi: 10.1038/s41598-021-01840-z (PMC8609030; doi:10.1038/s41598-021-01840-z)
Supplement: Supplementary file 4 — Supplementary Table 1. [file 41598_2021_1840_MOESM4_ESM.xlsx]

## Sheet: SupplementTable1
Supplementary Table 1. Reference type 1 diabetes co-expression network
	ILMN_ID	geneSymbol	moduleColor	GS.sex	GS.fdr	GS.t1d	GS.persist_conf_gad	GS.persist_conf_ia2a	GS.persist_conf_miaa	GS.persist_conf_ab	GS.three_persist_conf	GS.single_persist_conf	GS.two_persist_conf	GS.t1d_diag_age	GS.persist_conf_age	GS.pos_diag_diff	GS.hla_category	GS.miaaz	GS.ia2az	GS.probiotics	GS.gluten_exp	GS.gluten	GS.ever_brstfed	GS.brst_fed	GS.time_to_brstfed_stop	GS.excl_fed	GS.time_to_excl_stop	GS.rs2476601_A	GS.rs2816316_C	GS.rs11711054_G	GS.rs10517086_A	GS.rs4948088_A	GS.rs1004446_A	GS.rs7111341_A	GS.rs2292239_A	GS.rs3184504_A	GS.rs3825932_A	GS.rs12708716_G	GS.sex.1	GS.fdr.1	GS.t1d.1	GS.persist_conf_gad.1	GS.persist_conf_ia2a.1	GS.persist_conf_miaa.1	GS.persist_conf_ab.1	GS.three_persist_conf.1	GS.single_persist_conf.1	GS.two_persist_conf.1	GS.t1d_diag_age.1
ILMN_1343291	ILMN_1343291	EEF1A1	pink	-0.128983	-0.0724828	NA	-0.0249501	0.137748	0.191538	0.228524	NA	NA	NA	0.108619	0.163517	0.107522	-0.0790873	0.0181828	0.0920794	NA	0.0513434	-0.190226	NA	0.0135266	-0.0745808	0.0513434	-0.000420115	-0.0497745	0.0235856	-0.0710357	0.0547078	-0.0560367	0.117121	-0.112623	-0.125627	0.104034	0.0678748	-0.224952	0.326005	0.58207	NA	0.849915	0.293922	0.142634	0.0790497	NA	NA	NA	0.408745
ILMN_1651199	ILMN_1651199	NA	grey	0.152711	-0.000565434	NA	-0.0755466	-0.0204649	-0.100151	-0.162649	NA	NA	NA	-0.0475575	0.0897586	-0.0520555	-0.0171521	-0.271775	0.0574856	NA	-0.075239	0.00696405	NA	-0.080839	0.0569948	-0.075239	0.0481534	0.298751	0.0721165	-0.11194	0.145418	-0.0743189	0.283041	0.268921	0.0487433	-0.0756795	-0.181235	0.00670406	0.244076	0.996579	NA	0.566176	0.876662	0.44644	0.214361	NA	NA	NA	0.718224
ILMN_1651209	ILMN_1651209	SLC35E2	grey	-0.0553796	-0.0463021	NA	-0.078639	-0.0839987	-0.234535	-0.125751	NA	NA	NA	-0.136772	0.259301	-0.384042	-0.0392846	0.155544	-0.0812078	NA	0.0670052	0.33314	NA	0.0531836	0.0162332	0.0670052	0.141443	-0.0196525	-0.0395846	-0.138044	-0.0425089	-0.0657817	-0.256721	-0.0323847	0.193684	-0.1345	0.0786272	0.0245987	0.67429	0.725365	NA	0.550342	0.523413	0.0712736	0.338376	NA	NA	NA	0.297388
ILMN_1651210	ILMN_1651210	NA	grey	0.0234201	-0.0213161	NA	0.00862085	-0.0617681	0.0440051	-0.249208	NA	NA	NA	0.108751	-0.0292192	0.184406	-0.0330489	0.0844879	-0.172736	NA	0.0151735	0.166094	NA	-0.0276093	-0.0464418	0.0151735	-0.0519478	0.0344635	-0.252415	0.226797	0.103396	0.0154292	-0.000653334	-0.351496	0.0240854	-0.0736211	-0.0362571	0.0975025	0.859022	0.871575	NA	0.947877	0.639186	0.73849	0.054837	NA	NA	NA	0.408171
ILMN_1651221	ILMN_1651221	EFCAB1	grey	0.0378654	0.0555242	NA	0.0457356	0.201649	-0.0649672	0.118907	NA	NA	NA	0.258849	-0.0872139	0.34142	-0.057952	0.0308413	0.273703	NA	-0.0806527	-0.152562	NA	-0.087203	-0.108846	-0.0806527	-0.0670111	-0.104549	-0.263827	0.265894	0.253841	0.0876837	0.259924	0.137305	-0.0721863	0.10052	0.0749487	-0.116585	0.773931	0.673488	NA	0.728594	0.12234	0.621893	0.365522	NA	NA	NA	0.0458213
ILMN_1651228	ILMN_1651228	RPS28	red	0.257319	0.272897	NA	0.0855487	0.204451	0.153768	-0.00749258	NA	NA	NA	-0.263503	-0.189732	-0.181077	0.000742367	0.0138067	0.0153825	NA	-0.0550879	0.304594	NA	-0.124958	-0.100187	-0.0550879	0.0213594	0.15031	0.0826251	-0.188662	-0.0143199	-0.083527	0.138156	-0.0558891	0.202774	0.0547646	-0.154461	0.0908614	0.0471648	0.0348925	NA	0.51575	0.117125	0.240788	0.954691	NA	NA	NA	0.0419257
ILMN_1651229	ILMN_1651229	IPO13	yellow	0.107427	0.0525494	NA	0.0182052	-0.013329	-0.24844	-0.178907	NA	NA	NA	-0.189881	-0.292556	0.0116049	-0.140512	0.274343	0.155619	NA	-0.0158497	0.311335	NA	-0.00756182	-0.00552746	-0.0158497	-0.0381277	0.0419082	0.0411069	0.184366	-0.014688	0.00333651	0.147431	-0.0427089	0.0210314	-0.093045	0.223604	0.01881	0.413934	0.690071	NA	0.890191	0.919488	0.0556132	0.1714	NA	NA	NA	0.146188
ILMN_1651230	ILMN_1651230	PRSS41	grey	-0.0176889	0.163743	NA	0.0510252	0.00719492	-0.117957	-0.104298	NA	NA	NA	0.0542831	0.213756	0.0165679	-0.0675639	-0.020349	0.209039	NA	0.0900537	0.0321646	NA	0.232364	-0.20936	0.0900537	-0.152168	0.135296	0.0850453	0.00596817	0.1437	-0.0419101	0.0941173	0.121263	-0.220732	-0.00490945	-0.105086	-0.0389897	0.893288	0.211255	NA	0.698625	0.956489	0.369394	0.427742	NA	NA	NA	0.680388
ILMN_1651232	ILMN_1651232	LOC653113	grey	-0.10762	-0.173511	NA	0.204485	-0.0615445	-0.0105488	0.0989134	NA	NA	NA	0.125121	-0.069642	0.0906711	0.0455501	0.0723684	-0.164762	NA	-0.106905	-0.147586	NA	-0.0369257	0.0371368	-0.106905	0.176363	-0.0712388	-0.0197681	0.201487	-0.0352605	-0.0360487	-0.110799	0.00843998	-0.108904	-0.0542474	-0.105804	0.00154858	0.413092	0.1849	NA	0.117063	0.640402	0.936242	0.452106	NA	NA	NA	0.340819
ILMN_1651235	ILMN_1651235	AFAP1	green	-0.138419	-0.210479	NA	0.0111762	-0.0376294	0.025818	0.0458492	NA	NA	NA	-0.0922569	0.00187975	-0.178886	-0.0774997	0.173147	-0.0606339	NA	-0.00191849	-0.112495	NA	0.0594052	-0.108758	-0.00191849	-0.00713463	0.0328883	-0.117252	-0.11084	0.0554157	-0.0979062	-0.274637	-0.0854049	-0.0365758	0.00476284	-0.0363852	-0.057541	0.291551	0.106482	NA	0.932459	0.775302	0.844758	0.727946	NA	NA	NA	0.483251
ILMN_1651236	ILMN_1651236	GGT1	green	-0.245352	-0.181177	NA	-0.0537331	-0.12504	0.0557518	0.0653711	NA	NA	NA	-0.112905	-0.0520138	-0.171988	-0.158835	0.207452	-0.114678	NA	0.187622	-0.124727	NA	0.104197	-0.00249175	0.187622	-0.0783845	0.110111	0.0184238	-0.165487	-0.0368218	-0.0671623	-0.220957	-0.0725621	0.199824	-0.0628838	-0.0752563	-0.104787	0.0588248	0.165942	NA	0.683454	0.341136	0.672225	0.619724	NA	NA	NA	0.390389
ILMN_1651237	ILMN_1651237	CDT1	greenyellow	-0.295151	0.0591478	NA	-0.148117	-0.0969097	0.101313	0.0413857	NA	NA	NA	-0.101514	-0.00170162	-0.134099	-0.167938	0.0315695	-0.0342358	NA	0.0454607	-0.0198617	NA	0.0408849	-0.135652	0.0454607	-0.0319984	0.00107192	0.0219895	0.129413	-0.0345317	0.163919	-0.261629	-0.0309226	0.231959	0.0515094	0.36698	-0.118282	0.0220564	0.653495	NA	0.258723	0.461363	0.441158	0.753549	NA	NA	NA	0.440245
ILMN_1651238	ILMN_1651238	TRPV1	grey	-0.0497265	-0.0142973	NA	0.0829127	0.118301	-0.0779544	0.116048	NA	NA	NA	0.160163	0.0566905	0.183345	0.110976	-0.109863	0.185515	NA	0.171856	-0.0836307	NA	0.136657	0.00281687	0.171856	-0.0609298	0.0657262	0.21364	-0.00585326	-0.00637382	-0.396238	0.167013	0.129368	-0.0603533	0.045659	-0.116792	-0.131094	0.705943	0.913661	NA	0.528816	0.367988	0.553829	0.377244	NA	NA	NA	0.221544
ILMN_1651249	ILMN_1651249	PDE4DIP	grey	-0.021523	-0.142781	NA	-0.0973574	-0.24279	-0.0178555	-0.0796637	NA	NA	NA	0.0433214	0.138507	-0.0753559	-0.0292743	0.07303	-0.0684989	NA	-0.000869421	0.162618	NA	-0.0506504	0.23537	-0.000869421	-0.0962351	-0.0965101	-0.231573	-0.0386837	0.000625685	0.0140143	-0.0516612	-0.157974	-0.118269	-0.198223	0.0754682	0.0280056	0.870339	0.276462	NA	0.459286	0.0616008	0.892288	0.545143	NA	NA	NA	0.742411
ILMN_1651253	ILMN_1651253	WIPF3	grey	0.0444559	-0.0513954	NA	-0.131586	0.0131897	0.316296	0.232923	NA	NA	NA	-0.022096	0.156926	-0.181629	0.0557528	0.105073	-0.0525754	NA	0.00255693	-0.0719121	NA	-0.327263	0.087503	0.00255693	-0.0243956	-0.03654	-0.118821	-0.104322	0.132022	0.0592899	0.0963444	0.0765377	-0.0551983	0.107098	-0.113645	-0.161864	0.735908	0.696543	NA	0.316256	0.920327	0.0138145	0.0732966	NA	NA	NA	0.866918
ILMN_1651254	ILMN_1651254	LPP	grey	-0.179699	0.0575048	NA	-0.0530876	-0.112249	0.0698362	-0.161402	NA	NA	NA	0.0613431	0.0375525	0.0306272	0.145634	0.121505	-0.121639	NA	-0.102762	0.034376	NA	-0.0803298	0.0109354	-0.102762	-0.158392	-0.113303	-0.0786204	0.143726	0.195812	-0.102522	-0.0523211	-0.0159887	0.0313157	-0.0928562	-0.126647	0.12573	0.169481	0.662531	NA	0.687059	0.393165	0.595961	0.217944	NA	NA	NA	0.641498
ILMN_1651259	ILMN_1651259	UGP2	grey	0.114955	0.00492481	NA	-0.138219	-0.138832	-0.0872277	-0.0819208	NA	NA	NA	0.00969953	0.0545858	0.179174	0.0758571	-0.183946	-0.113038	NA	0.127112	0.0791315	NA	0.165679	-0.0833095	0.127112	0.126035	0.329048	-0.0413302	0.115764	0.0944347	-0.0191939	0.093977	0.0187517	0.0229454	0.133464	0.120606	-0.00672228	0.381787	0.97021	NA	0.292259	0.290101	0.507513	0.533775	NA	NA	NA	0.941366
ILMN_1651260	ILMN_1651260	CCNE2	grey	-0.112374	-0.215672	NA	-0.166635	0.132178	-0.129299	0.120235	NA	NA	NA	0.0517747	-0.00912651	0.0790804	-0.149959	0.086814	0.223459	NA	0.0710018	0.105119	NA	0.0654892	0.146442	0.0710018	0.0147801	0.20484	0.121974	0.0486933	0.137649	0.200391	0.0145258	-0.120127	0.0168313	0.156187	0.0387979	0.0425848	0.392637	0.0979268	NA	0.203191	0.314061	0.324813	0.360156	NA	NA	NA	0.694414
ILMN_1651262	ILMN_1651262	HNRNPAB	cyan	0.0284585	-0.00467182	NA	-0.420697	-0.14054	0.0109244	-0.0893354	NA	NA	NA	-0.195738	-0.116476	-0.150234	-0.166265	0.102157	0.00817201	NA	-0.0929578	-0.0656796	NA	-0.101976	0.0985865	-0.0929578	0.0823878	0.0139119	-0.0493107	0.0121484	0.105698	-0.0160423	-0.0313392	-0.223867	-0.000905076	-0.0229519	0.149632	-0.235614	0.829108	0.97174	NA	0.000817108	0.284148	0.933977	0.49727	NA	NA	NA	0.13392
ILMN_1651268	ILMN_1651268	LOH12CR1	grey	-0.155485	-0.145717	NA	-0.0188375	-0.0351166	-0.09684	-0.0657143	NA	NA	NA	-0.0772089	0.212524	-0.212653	-0.146213	-0.00575113	-0.0288243	NA	0.143157	-0.0709434	NA	0.118239	0.0963711	0.143157	-0.077465	-0.220326	0.100739	-0.041934	-0.135605	-0.0915799	-0.156865	0.00373868	0.0404812	-0.146663	0.196299	-0.109149	0.235512	0.266602	NA	0.886403	0.789953	0.461687	0.617883	NA	NA	NA	0.557638
ILMN_1651278	ILMN_1651278	SNIP1	magenta	-0.118879	0.106318	NA	-0.208185	0.051504	0.1763	0.187054	NA	NA	NA	-0.0943924	-0.0886504	-0.254117	-0.0524579	0.106015	-0.0501815	NA	-0.00185156	-0.0577682	NA	-0.113357	0.00752952	-0.00185156	-0.174849	0.00921489	-0.130372	-0.339823	-0.164532	-0.0609181	-0.288753	-0.156972	0.123129	-0.0851284	-0.0314722	-0.157152	0.365639	0.4188	NA	0.110441	0.695933	0.177828	0.152402	NA	NA	NA	0.473137
ILMN_1651279	ILMN_1651279	AX747754	grey	0.0887519	0.137626	NA	0.280378	0.138286	0.133625	0.228565	NA	NA	NA	0.204428	-0.134636	0.267586	-0.0754435	-0.0469476	0.115971	NA	0.0852644	0.0346993	NA	0.101943	-0.02681	0.0852644	-0.135752	0.120223	-0.127162	0.0864046	0.0564156	-0.0744432	0.100095	-0.0843852	-0.053475	0.132989	0.0638707	-0.0307003	0.500095	0.294354	NA	0.0300188	0.29202	0.308747	0.0789956	NA	NA	NA	0.117167
ILMN_1651281	ILMN_1651281	LOC100130301	grey	0.0770542	0.179224	NA	-0.0172544	0.179478	-0.00553961	0.0307353	NA	NA	NA	0.153568	0.227008	-0.00422078	0.136732	0.0453351	0.125484	NA	0.0171431	0.190089	NA	-0.103947	0.0121702	0.0171431	-0.0538716	-0.00321967	-0.141842	-0.0210577	0.124439	0.0927374	-0.0692526	-0.022542	-0.00246288	0.227007	-0.249554	0.149836	0.55843	0.17063	NA	0.895894	0.170015	0.966493	0.815667	NA	NA	NA	0.24141
ILMN_1651282	ILMN_1651282	COL17A1	grey	-0.0372334	-0.0252014	NA	0.110779	0.0463134	-0.035877	0.106246	NA	NA	NA	-0.0441287	-0.161278	0.0501283	0.0895883	-0.124485	0.073063	NA	0.0800536	-0.126653	NA	0.0622203	-0.0562085	0.0800536	0.210987	0.204417	0.179517	0.0362231	-0.0566434	-0.0270612	0.109948	0.0275203	-0.0570894	0.0930064	-0.153983	0.238485	0.777607	0.848421	NA	0.399431	0.7253	0.785511	0.419117	NA	NA	NA	0.737782
ILMN_1651285	ILMN_1651285	BCL6B	grey	0.24018	-0.0263317	NA	-0.221952	-0.0236983	-0.338583	-0.403093	NA	NA	NA	-0.146814	-0.0726465	-0.0804363	-0.0115424	0.0372951	-0.0198644	NA	-0.102532	0.215776	NA	-0.0909188	-0.0252407	-0.102532	0.185133	0.157043	0.00310165	-0.0306686	-0.0274196	0.0184289	0.00623274	0.0387843	0.0249695	0.197743	0.0548443	0.18475	0.0645376	0.841708	NA	0.088307	0.857365	0.00814165	0.00140647	NA	NA	NA	0.262982
ILMN_1651286	ILMN_1651286	GRHL1	grey	0.0746539	-0.0333103	NA	0.116966	0.0446906	-0.134703	-0.139073	NA	NA	NA	0.116786	-0.164125	0.256264	-0.0455788	0.109776	-0.125115	NA	-0.013772	-0.11297	NA	0.106577	0.0440886	-0.013772	-0.102188	-0.0728857	-0.0754432	0.0512297	-0.0847413	-0.142932	0.109277	-0.0355279	0.139166	-0.0285761	0.135918	-0.148802	0.570786	0.800529	NA	0.373459	0.734565	0.304825	0.289257	NA	NA	NA	0.374197
ILMN_1651288	ILMN_1651288	NA	brown	0.00753307	0.0375538	NA	0.0048779	0.113383	-0.0761751	0.00138857	NA	NA	NA	0.134683	0.104696	0.135464	0.133795	-0.147057	0.0431561	NA	-0.0542875	-0.0297283	NA	0.0409215	-0.0725211	-0.0542875	0.0802916	0.0710498	-0.0242025	0.062525	-0.0828064	-0.0970452	0.126255	0.0539221	-0.0401874	0.0547357	0.131023	-0.0254573	0.954446	0.775742	NA	0.970493	0.388374	0.562941	0.991599	NA	NA	NA	0.304897
ILMN_1651292	ILMN_1651292	NA	grey	0.145585	0.134901	NA	-0.360574	-0.143434	-0.0627769	-0.293562	NA	NA	NA	-0.0911526	0.102978	-0.132872	-0.113544	0.144475	0.0432889	NA	-0.140248	0.173121	NA	-0.156869	0.127402	-0.140248	0.124182	-0.0242307	-0.14198	-0.256602	0.135187	0.221362	0.0410937	0.15852	0.0095428	-0.128738	-0.287349	0.171004	0.267041	0.304109	NA	0.0046531	0.274251	0.633712	0.0228164	NA	NA	NA	0.488525
ILMN_1651296	ILMN_1651296	FLT4	grey	0.246333	-0.0293932	NA	-0.0261659	0.0647265	-0.328896	-0.22336	NA	NA	NA	-0.194731	-0.288361	0.0160471	-0.0653023	0.152454	-0.0641161	NA	0.0924794	0.185337	NA	-0.0281617	0.125301	0.0924794	0.031999	-0.072818	0.0283339	0.190281	0.123808	0.0168079	0.125715	0.0528992	-0.0254787	-0.052716	0.0785361	0.00085639	0.0577882	0.823584	NA	0.842692	0.623187	0.0102925	0.0862555	NA	NA	NA	0.135971
ILMN_1651303	ILMN_1651303	ATP13A4	grey	0.0288366	-0.197478	NA	-0.188744	-0.035161	0.0289487	-0.147169	NA	NA	NA	-0.0812543	0.0293372	-0.0711594	-0.0628131	0.242565	0.0943119	NA	-0.0783147	0.0109111	NA	-0.0593452	-0.0648525	-0.0783147	0.0470874	-0.219128	-0.100563	0.0539087	-0.0140196	-0.0269663	-0.00813053	-0.208744	0.135988	0.127487	0.00616357	-0.00921148	0.826873	0.130428	NA	0.148664	0.789693	0.82621	0.261817	NA	NA	NA	0.537119
ILMN_1651309	ILMN_1651309	NA	grey	-0.211618	0.00478062	NA	-0.0508779	-0.248236	-0.0995823	0.038447	NA	NA	NA	0.100963	0.224396	-0.0519349	-0.0665278	0.0675889	-0.109438	NA	0.183169	0.100402	NA	0.295697	0.0455841	0.183169	0.108264	-0.166694	-0.0224837	0.0949382	0.0155032	0.14568	0.019105	0.0591257	-0.136041	-0.186983	-0.311741	-0.150903	0.104559	0.971082	NA	0.699453	0.0558208	0.449038	0.770553	NA	NA	NA	0.442741
ILMN_1651310	ILMN_1651310	MLLT4	grey	-0.108921	-0.0331264	NA	0.134405	0.0524054	-0.0730155	0.106782	NA	NA	NA	0.173752	0.212457	0.0414938	0.0351276	0.087821	0.206933	NA	0.108733	0.235199	NA	0.0580959	0.0691295	0.108733	-0.0542601	-0.0497732	-0.068023	0.102945	-0.26621	0.0934517	0.0346729	-0.00448922	-0.182922	-0.0020341	-0.0545861	0.240693	0.407434	0.801608	NA	0.305904	0.690878	0.579292	0.41676	NA	NA	NA	0.184282
ILMN_1651315	ILMN_1651315	HMG20B	turquoise	-0.0305684	0.0372567	NA	-0.127978	0.158486	0.163014	-0.133426	NA	NA	NA	-0.168774	-0.28933	0.0137836	-0.162636	0.214615	0.321098	NA	-0.0616928	0.238689	NA	-0.0771215	0.168359	-0.0616928	0.137735	0.213107	0.0899328	-0.216975	-0.123059	-0.00820681	0.0892059	-0.108499	0.099069	0.0550779	0.0103076	-0.178137	0.816651	0.777471	NA	0.329822	0.226484	0.213323	0.309473	NA	NA	NA	0.197368
ILMN_1651316	ILMN_1651316	CD69	grey	-0.16515	0.097082	NA	0.0870847	-0.0808485	0.187018	0.0932262	NA	NA	NA	0.0616864	0.168312	-0.0830901	0.0356887	-0.172916	-0.0799205	NA	-0.0275065	-0.135166	NA	-0.0657268	-0.124565	-0.0275065	-0.0866616	-0.0810839	0.0672179	-0.0782274	-0.078137	0.00155651	0.0515367	-0.0177234	0.0701145	-0.267923	-0.27303	0.194968	0.207304	0.460563	NA	0.508212	0.539161	0.152481	0.478646	NA	NA	NA	0.63963
ILMN_1651325	ILMN_1651325	TBC1D3	grey	-0.179167	-0.00468181	NA	-0.0523387	-0.139664	0.0326604	0.0206786	NA	NA	NA	-0.0333777	0.0168242	0.00272966	0.043903	0.0506576	-0.0086669	NA	0.189144	-0.0333715	NA	0.33668	-0.171772	0.189144	0.0349239	0.271764	-0.0669158	0.101101	-0.0770226	0.0986503	-0.00583186	0.0224567	-0.0922686	0.0823829	-0.103597	0.0592922	0.170769	0.971679	NA	0.691251	0.287192	0.804343	0.875384	NA	NA	NA	0.800133
ILMN_1651328	ILMN_1651328	IMAA	yellow	0.0756835	-0.0124846	NA	0.123427	0.133502	-0.191888	-0.168528	NA	NA	NA	-0.0255978	-0.0413832	0.123019	-0.0614586	0.230795	0.0638726	NA	0.0561007	0.13562	NA	0.0850631	-0.0677239	0.0561007	0.0636585	0.0250528	-0.15546	0.211236	0.203625	-0.0755988	0.128217	0.219451	0.0477692	0.0370219	0.0185572	-0.0248286	0.56547	0.924573	NA	0.34745	0.309197	0.141893	0.198032	NA	NA	NA	0.846066
ILMN_1651329	ILMN_1651329	NA	brown	0.0223626	-0.182069	NA	-0.0253428	-0.15079	-0.299099	-0.224245	NA	NA	NA	-0.222312	-0.0752085	-0.198069	0.0436276	0.0221392	-0.167933	NA	0.0820585	0.162971	NA	0.0570493	0.0616175	0.0820585	0.0476644	0.153327	0.206869	0.0982795	-0.00422032	-0.0351049	-0.0602106	-0.058255	0.0885654	0.0823631	-0.0637824	0.185394	0.865327	0.163832	NA	0.847581	0.250131	0.0202602	0.0849847	NA	NA	NA	0.0877782
ILMN_1651330	ILMN_1651330	KCNG4	grey	0.0471253	0.136557	NA	-0.0735998	-0.179883	0.0566163	0.0901147	NA	NA	NA	0.075928	-0.00971786	0.128638	0.220536	-0.124169	-0.179287	NA	0.00662923	-0.123676	NA	-0.0872025	0.140389	0.00662923	0.225952	-0.178165	0.133986	0.13217	0.170555	-0.111167	0.0648317	-0.0532031	0.000424843	0.0243649	0.240608	-0.157267	0.720679	0.298155	NA	0.576252	0.169037	0.667437	0.49351	NA	NA	NA	0.564212
ILMN_1651336	ILMN_1651336	MLYCD	grey	0.053611	0.0164445	NA	-0.0953582	-0.0312786	-0.253256	-0.0208765	NA	NA	NA	-0.0888631	-0.151107	-0.0621632	-0.059896	0.275293	0.0563534	NA	-0.180189	0.0021033	NA	-0.181634	0.179182	-0.180189	0.0189655	-0.0376017	-0.0523447	-0.209403	-0.0571221	0.049069	-0.0547445	0.0372638	-0.0484895	0.105558	0.257591	-0.273348	0.684136	0.900755	NA	0.468601	0.812467	0.0508899	0.874201	NA	NA	NA	0.499556
ILMN_1651339	ILMN_1651339	UHRF1BP1L	grey	-0.122567	-0.0780531	NA	-0.0506895	-0.189117	0.167164	0.157333	NA	NA	NA	0.0917476	0.147361	-0.0322341	0.0807152	-0.204008	-0.194333	NA	0.00366962	-0.20082	NA	-0.0078129	0.1367	0.00366962	0.00559095	-0.212412	0.116692	0.153204	0.00366456	-0.0301146	0.0924958	0.0424778	-0.0172289	0.00127978	0.122038	-0.247803	0.350846	0.553326	NA	0.700514	0.147847	0.20174	0.229926	NA	NA	NA	0.48568
ILMN_1651341	ILMN_1651341	LOC401010	grey	0.0841099	-0.0399741	NA	-0.163156	-0.0960451	-0.169618	-0.384733	NA	NA	NA	-0.174143	0.0145609	-0.00471265	-0.0151153	-0.0807405	0.155301	NA	0.0552303	0.206901	NA	0.0930543	-0.0361708	0.0552303	0.103021	0.141474	0.199263	0.0375275	-0.00790735	0.0748248	0.220483	0.00169354	0.103935	0.0265443	-0.152877	0.0445281	0.522861	0.761703	NA	0.212917	0.465389	0.195104	0.00240373	NA	NA	NA	0.18328
ILMN_1651343	ILMN_1651343	ITGA11	black	0.125136	-0.156991	NA	-0.092608	-0.216115	-0.189751	-0.217453	NA	NA	NA	-0.187772	0.21504	-0.264912	0.0536601	0.0602767	-0.136274	NA	0.0924592	0.191456	NA	0.117466	-0.199101	0.0924592	0.00294792	0.117976	0.0880538	0.0495886	0.0282835	-0.139823	-0.128657	0.143254	-0.049903	-0.0016076	-0.0765196	0.229733	0.340761	0.230953	NA	0.48158	0.0972237	0.14647	0.0951202	NA	NA	NA	0.150806
ILMN_1651346	ILMN_1651346	TICAM2	blue	-0.352975	-0.0881437	NA	0.100382	0.00751535	0.187089	0.140701	NA	NA	NA	0.221135	0.12376	0.160753	-0.0847548	-0.143393	0.08181	NA	0.197844	-0.12048	NA	0.152427	-0.0949285	0.197844	-0.144807	-0.0858429	0.0601686	-0.184331	-0.255027	0.345816	-0.1404	0.101521	0.193742	-0.124264	-0.198066	0.0533332	0.00567016	0.503049	NA	0.445388	0.954553	0.152324	0.283593	NA	NA	NA	0.0895145
ILMN_1651347	ILMN_1651347	SERTAD2	purple	0.16665	-0.0999988	NA	-0.1636	-0.00848864	-0.0883145	-0.210168	NA	NA	NA	-0.34017	-0.39066	-0.131735	-0.0657192	0.325399	0.0618967	NA	-0.112156	-0.013393	NA	-0.0935417	0.226087	-0.112156	0.0707198	0.0594428	0.103763	-0.262023	-0.101988	-0.0506245	0.13447	-0.0709572	-0.272079	0.0688288	-0.197578	-0.18437	0.203149	0.447134	NA	0.211659	0.948675	0.502218	0.107012	NA	NA	NA	0.00782965
ILMN_1651351	ILMN_1651351	LOC729444	grey	0.0584342	0.0593529	NA	0.16391	0.0689871	0.223965	0.131021	NA	NA	NA	-0.0245523	-0.125612	-0.0508171	-0.128122	-0.0751504	-0.0325398	NA	0.112876	0.0999692	NA	0.0317346	0.0894708	0.112876	0.0326176	0.163116	0.0385606	0.112213	-0.0284477	-0.16952	0.208393	-0.064034	-0.00615574	-0.135299	-0.0218938	0.0959723	0.657414	0.65237	NA	0.210782	0.600449	0.0853855	0.318355	NA	NA	NA	0.852281
ILMN_1651354	ILMN_1651354	SPP1	grey	0.117428	-0.088612	NA	0.211006	0.124404	-0.0920154	0.0258222	NA	NA	NA	0.0783139	0.00834805	0.152274	0.330509	0.0481366	0.123003	NA	0.0574209	0.170276	NA	0.043167	0.0491336	0.0574209	-0.125133	0.0842603	-0.0797736	0.049744	0.153709	-0.0858257	-0.00842473	-0.192926	0.00831096	0.183683	-0.245683	-0.181904	0.371558	0.500774	NA	0.105589	0.343614	0.484402	0.844733	NA	NA	NA	0.551997
ILMN_1651358	ILMN_1651358	HBE1	darkturquoise	0.0189141	-0.0185632	NA	0.256962	0.240432	0.0378893	-0.0228541	NA	NA	NA	-0.0342938	-0.0441799	0.0105594	0.306799	-0.1666	-0.0465636	NA	0.0198541	0.0524292	NA	-0.0919599	0.0975255	0.0198541	-0.0699181	0.00496917	-0.00560856	-0.0282222	-0.159205	0.0690325	0.00783015	-0.0234132	0.0497132	0.26997	-0.00392093	-0.00917624	0.885944	0.888046	NA	0.0474831	0.064249	0.773792	0.862396	NA	NA	NA	0.794766
ILMN_1651364	ILMN_1651364	PCBD2	grey	0.06141	0.125555	NA	0.100913	0.212186	0.212894	0.125172	NA	NA	NA	0.0540432	-0.0903788	0.038345	-0.169068	-0.0266712	0.0985377	NA	-0.0658813	-0.240823	NA	-0.0765331	-0.0483752	-0.0658813	-0.0820141	0.138397	-0.00509113	-0.160533	0.185528	-0.0839927	0.0355691	-0.145064	0.0511161	-0.0739838	-0.0723468	0.0118746	0.641134	0.339136	NA	0.44297	0.103609	0.102434	0.340623	NA	NA	NA	0.681724
ILMN_1651365	ILMN_1651365	ZBED2	grey	-0.199613	0.0947352	NA	-0.219958	-0.34037	0.0711143	-0.0372548	NA	NA	NA	-0.0901385	-0.105593	-0.130489	-0.0371705	0.0196457	-0.169575	NA	0.0445562	0.0973417	NA	0.00271055	-0.0344144	0.0445562	-0.040592	-0.126773	-0.0942836	-0.115699	-0.248988	0.0531025	-0.264598	-0.0775508	0.0233055	-0.562891	0.0442859	-0.04525	0.126238	0.471525	NA	0.0912772	0.00779098	0.589234	0.777482	NA	NA	NA	0.493395
ILMN_1651369	ILMN_1651369	CCDC72	grey	0.115474	-0.137894	NA	0.228925	0.154139	0.00385119	0.309438	NA	NA	NA	0.0844731	-0.196353	0.249316	0.0435299	-0.0874013	0.185426	NA	0.379159	0.018543	NA	0.0777624	0.301306	0.379159	-0.100172	0.0833571	-0.0392703	-0.0755558	0.0518431	-0.0652463	-0.0202151	-0.0371084	-0.21447	0.155903	0.101424	-0.0138916	0.379626	0.293405	NA	0.0785109	0.239641	0.976702	0.0161352	NA	NA	NA	0.521062
ILMN_1651370	ILMN_1651370	USP21	grey	0.0167396	-0.0397649	NA	0.11584	0.024959	-0.0661047	-0.00545043	NA	NA	NA	0.141458	0.0350014	0.24735	-0.103824	-0.0325851	-0.0987987	NA	0.262761	0.0423571	NA	0.402968	-0.155119	0.262761	0.125363	-0.0920759	-0.054401	-0.0399296	-0.0724191	0.00445004	-0.194402	0.12124	-0.122884	-0.0813702	-0.111949	0.0751604	0.898983	0.762913	NA	0.378106	0.849862	0.615792	0.967032	NA	NA	NA	0.280983
ILMN_1651373	ILMN_1651373	RHD	grey	0.0121174	-0.161036	NA	0.059808	-0.16709	0.0712639	0.0464447	NA	NA	NA	0.0587382	-0.25264	0.146394	0.0210852	-0.108894	0.0883503	NA	-0.00803078	-0.180748	NA	0.0234995	0.022662	-0.00803078	-0.0146781	-0.0622159	0.222209	0.0387992	-0.0204686	0.021974	-0.0314936	-0.203761	-0.110574	0.121988	-0.00225182	-0.0566557	0.926786	0.219003	NA	0.649878	0.201941	0.588449	0.724552	NA	NA	NA	0.655743
ILMN_1651378	ILMN_1651378	AUP1	turquoise	0.0517554	-0.0808005	NA	0.0894209	-0.339917	-0.0583688	-0.151793	NA	NA	NA	-0.265632	-0.182352	-0.236497	0.158845	0.236945	-0.318599	NA	-0.110832	0.0241479	NA	0.00105985	0.0295198	-0.110832	0.000667188	-0.0485107	-0.107641	0.235327	0.0843184	-0.0669743	-0.046195	0.0906415	-0.172858	0.0133966	-0.141954	-0.0227004	0.694522	0.539402	NA	0.496857	0.00787853	0.657773	0.246957	NA	NA	NA	0.0402375
ILMN_1651380	ILMN_1651380	NA	grey	0.00466887	0.0886196	NA	0.060648	0.100793	0.106932	-0.0201881	NA	NA	NA	-0.132951	0.0323528	-0.110874	-0.000827576	0.131318	0.206987	NA	-0.0252444	0.19216	NA	-0.0358389	-0.0643119	-0.0252444	-0.157304	-0.0961442	-0.0767851	0.0527905	0.184548	-0.00516188	0.0391608	0.0338754	0.10865	0.142128	0.107862	-0.228131	0.971757	0.500737	NA	0.645287	0.443515	0.416103	0.878317	NA	NA	NA	0.311215
ILMN_1651385	ILMN_1651385	MFN2	turquoise	0.0663259	-0.141316	NA	0.0681988	-0.354139	-0.150112	-0.142074	NA	NA	NA	-0.108576	0.0235446	-0.187869	0.136959	0.0555142	-0.22198	NA	-0.0842836	-0.166984	NA	-0.0112657	0.0666504	-0.0842836	0.0334268	-0.0810346	0.0150936	0.106767	0.0737795	-0.121777	0.00788242	0.188469	-0.160518	0.145817	-0.221836	-0.0225962	0.614608	0.281473	NA	0.604628	0.00550272	0.252289	0.278872	NA	NA	NA	0.408927
ILMN_1651388	ILMN_1651388	FAM75B	grey	-0.195177	0.0869678	NA	0.00497977	-0.0036381	0.0519527	-0.24094	NA	NA	NA	0.163711	0.314767	0.066652	0.283466	-0.188957	0.160383	NA	-0.366417	-0.0869476	NA	-0.345503	-0.238324	-0.366417	-0.175662	0.0106734	0.203083	0.130364	0.0794246	-0.00012918	0.175989	0.0974881	0.00748114	0.102511	-0.146902	0.0462465	0.13506	0.508784	NA	0.969877	0.977991	0.693415	0.0636706	NA	NA	NA	0.211345
ILMN_1651395	ILMN_1651395	TIGD1	grey	0.0952994	-0.154441	NA	-0.0466666	0.0172717	0.0161175	-0.150285	NA	NA	NA	0.0699634	-0.13369	0.223729	-0.12323	-0.0270692	0.169307	NA	-0.154469	-0.0338016	NA	-0.307234	0.200594	-0.154469	0.232862	-0.19235	0.156529	0.0799442	0.109384	0.111789	0.0525954	-0.0726917	-0.0249186	0.0830933	0.0421989	-0.0197943	0.468876	0.23871	NA	0.723289	0.89579	0.902719	0.251739	NA	NA	NA	0.59529
ILMN_1651396	ILMN_1651396	ABCA9	grey	-0.0585789	0.0543012	NA	0.115594	0.054005	0.114308	-0.045262	NA	NA	NA	0.181253	0.0990168	0.211646	0.169869	-0.197144	0.0546059	NA	-0.0557039	0.0232113	NA	0.0830583	-0.166999	-0.0557039	0.0987724	-0.123632	0.217502	0.126976	-0.0978862	-0.0872161	0.1562	-0.0909465	0.0176661	0.079633	-0.0047665	-0.1503	0.656618	0.680287	NA	0.379129	0.681938	0.384487	0.731299	NA	NA	NA	0.165761
ILMN_1651403	ILMN_1651403	TCRBV22S1A2N1T	midnightblue	0.0931071	-0.0823844	NA	-0.222943	-0.128936	-0.0727822	-0.0191929	NA	NA	NA	-0.059242	0.0349061	-0.0377128	-0.0766439	-0.0518358	-0.293587	NA	-0.018579	-0.12231	NA	0.0386234	0.105814	-0.018579	0.0155965	-0.209456	-0.177637	0.168263	0.186421	-0.24302	0.0100155	-0.165586	-0.155619	-0.00475269	0.084974	-0.130112	0.479211	0.531454	NA	0.0868594	0.326185	0.580508	0.884274	NA	NA	NA	0.652978
ILMN_1651404	ILMN_1651404	LILRA6	grey	-0.184465	0.0490116	NA	0.119821	0.133967	-0.153552	0.0420295	NA	NA	NA	0.207815	0.196562	0.172718	0.124802	0.0405951	0.183078	NA	0.00473274	0.0129105	NA	0.171751	-0.117108	0.00473274	0.014516	0.0622388	-0.120668	0.28621	-0.0561363	-0.104238	-0.132984	0.0571646	-0.0179573	-0.0625651	-0.1821	0.0792797	0.15826	0.709982	NA	0.361824	0.307499	0.241459	0.749839	NA	NA	NA	0.11109
ILMN_1651405	ILMN_1651405	BRD9	blue	0.166584	0.000281084	NA	-0.204385	0.0130375	0.0469375	-0.220614	NA	NA	NA	-0.34547	-0.452106	-0.18211	-0.18285	0.424621	0.0948262	NA	-0.154822	0.223777	NA	-0.0980521	0.0622811	-0.154822	-0.0443426	0.166098	-0.059068	-0.0507224	-0.0928179	-0.00444587	0.0903292	-0.178069	-0.185024	-0.124006	-0.0884641	0.0466319	0.203331	0.998299	NA	0.117246	0.921243	0.721747	0.0902922	NA	NA	NA	0.00686142
ILMN_1651408	ILMN_1651408	CS	darkred	0.205277	0.00734837	NA	0.0795143	-0.082813	-0.0278761	-0.209962	NA	NA	NA	0.167909	0.216752	0.0786027	-0.234513	0.169186	0.180123	NA	-0.175206	0.0909776	NA	-0.112274	-0.107088	-0.175206	0.0613441	-0.0338147	-0.116494	-0.0193261	0.201168	0.102544	0.180266	0.11861	0.109618	-0.1038	-0.307747	0.209979	0.11562	0.955562	NA	0.5459	0.529313	0.832555	0.107364	NA	NA	NA	0.199707
ILMN_1651415	ILMN_1651415	DERL3	grey	0.0410428	-0.00788354	NA	0.0085826	0.107293	-0.111052	0.0297609	NA	NA	NA	0.119338	-0.208555	0.276923	-0.00267556	-0.0116069	0.128696	NA	0.0206888	0.0897856	NA	0.0509701	-0.10429	0.0206888	-0.0482059	0.199741	-0.165417	0.161775	-0.0527677	-0.178386	0.0551267	-0.0185302	-0.110811	-0.0125731	0.299195	-0.164756	0.755527	0.952329	NA	0.948108	0.414519	0.398264	0.821413	NA	NA	NA	0.363774
ILMN_1651428	ILMN_1651428	SYTL2	grey	0.106498	0.0675431	NA	-0.0189821	0.0483123	0.13701	0.0268296	NA	NA	NA	0.0174407	-0.267654	0.176541	-0.0534153	-0.160296	-0.0159852	NA	-0.00748372	0.0953268	NA	-0.00327945	-0.0671534	-0.00748372	-0.0445795	-0.100455	0.0549374	-0.0574872	-0.100287	-0.0646435	0.0553986	-0.0724169	-0.249612	-0.176648	-0.0614773	-0.0786025	0.418007	0.608114	NA	0.885536	0.713942	0.296541	0.838755	NA	NA	NA	0.894776
ILMN_1651429	ILMN_1651429	SELM	turquoise	0.0339698	0.099945	NA	0.159081	0.165826	-0.0203923	0.0862705	NA	NA	NA	0.153393	-0.144425	0.19725	-0.0938918	0.00696022	0.0213003	NA	-0.0219916	0.188154	NA	-0.0872902	0.075543	-0.0219916	-0.187341	0.0649089	0.0863346	0.1027	-0.100891	-0.130748	0.120763	-0.0544517	-0.0927272	0.0323209	0.0727064	-0.0709688	0.796663	0.44738	NA	0.224722	0.205424	0.877096	0.512201	NA	NA	NA	0.24195
ILMN_1651430	ILMN_1651430	CTRB2	grey	-0.0376949	-0.256986	NA	-0.196319	-0.149528	-0.0081903	-0.131	NA	NA	NA	-0.0998675	-0.045891	-0.109698	-0.00299546	-0.155827	-0.135952	NA	-0.0300935	-0.0820408	NA	0.110816	-0.0467394	-0.0300935	0.0112444	0.200106	-0.158194	0.0375856	-0.120193	0.0612344	0.092139	0.0732002	-0.00725701	-0.0592448	-0.230773	0.341064	0.774922	0.0474616	NA	0.132745	0.254163	0.950477	0.318432	NA	NA	NA	0.447734
ILMN_1651433	ILMN_1651433	DCK	yellow	-0.0608063	0.0269741	NA	-0.252036	-0.055296	0.1584	0.0971258	NA	NA	NA	-0.0315643	0.0708935	-0.0632428	0.0921027	-0.255566	-0.108549	NA	-0.0557079	-0.319637	NA	-0.103477	0.0751709	-0.0557079	0.10619	-0.0806799	-0.0343712	-0.078607	0.124521	0.000555048	0.0227373	-0.218197	-0.00797658	-0.0496863	0.0449266	-0.0795715	0.644423	0.837899	NA	0.0520547	0.674754	0.226741	0.460359	NA	NA	NA	0.810786
ILMN_1651435	ILMN_1651435	C15orf38	grey	0.0649993	-0.0901313	NA	-0.0481465	-0.0826878	-0.150591	-0.201211	NA	NA	NA	-0.0895005	-0.248541	0.104594	0.0228906	-0.052546	-0.0969307	NA	-0.092501	-0.0703284	NA	0.0477961	0.0234431	-0.092501	-0.0864173	-0.0572775	0.116064	0.17191	-0.219153	0.135137	0.198439	-0.104734	-0.23586	0.0338332	0.0613937	0.0710825	0.62172	0.49343	NA	0.714881	0.529938	0.250764	0.12317	NA	NA	NA	0.496472
ILMN_1651437	ILMN_1651437	FOXI1	grey	-0.246095	-0.0994575	NA	-0.190207	-0.0246053	0.0826201	0.0690618	NA	NA	NA	-0.000230782	-0.0863493	0.0099408	0.125716	0.0100664	-0.031767	NA	0.0432447	-0.180747	NA	0.135453	0.0501429	0.0432447	-0.0503864	-0.051026	-0.132563	-0.102565	-0.236589	-0.176353	-0.0745662	-0.00566431	-0.148567	-0.11373	0.0692592	-0.120068	0.0580389	0.449609	NA	0.145484	0.851966	0.530276	0.600053	NA	NA	NA	0.998604
ILMN_1651438	ILMN_1651438	ZFPM1	grey	0.0501321	-0.124253	NA	-0.320102	-0.168024	-0.203827	-0.224669	NA	NA	NA	-0.0634084	-0.23289	0.0879886	0.0311386	0.148711	0.174343	NA	-0.125081	0.340854	NA	-0.075211	0.22737	-0.125081	0.0970716	0.0654872	-0.215392	0.300524	-0.0774466	-0.0532701	0.0367322	-0.32058	-0.161528	-0.102587	0.26328	0.0432261	0.703654	0.344208	NA	0.0126553	0.199396	0.11827	0.0843816	NA	NA	NA	0.630295
ILMN_1651447	ILMN_1651447	AF258587	grey	0.1637	0.00470309	NA	0.151138	0.139065	0.0932902	0.16386	NA	NA	NA	0.192648	0.00310444	0.184107	0.0625567	-0.291021	0.100601	NA	-0.208482	-0.298231	NA	-0.189153	-0.0981823	-0.208482	-0.0133022	-0.0487905	0.012889	0.0378626	0.0701452	0.0466621	0.2336	0.254272	0.0057904	0.0391304	-0.102701	0.184427	0.211375	0.97155	NA	0.249026	0.289283	0.478343	0.210925	NA	NA	NA	0.14029
ILMN_1651453	ILMN_1651453	LOC643596	black	0.012182	-0.156032	NA	-0.0569653	-0.140404	-0.154614	-0.0813173	NA	NA	NA	0.100249	-0.0970905	0.391933	0.200786	-0.139611	0.105488	NA	-0.046061	0.0121155	NA	-0.0369883	0.0690176	-0.046061	-0.0352519	0.0172722	0.167298	0.126106	-0.10745	-0.0771396	0.0446285	0.0181591	-0.23624	-0.0313852	0.236087	-0.0512771	0.926397	0.233848	NA	0.665508	0.28462	0.238178	0.536803	NA	NA	NA	0.445993
ILMN_1651456	ILMN_1651456	UTY	grey	0.000858325	0.0510803	NA	-0.0835574	0.166962	0.0786784	0.159107	NA	NA	NA	-0.0496161	0.0910379	-0.171992	-0.0856505	-0.118537	-0.0833974	NA	0.0942935	-0.10603	NA	0.0362407	0.0531781	0.0942935	0.051667	0.000219424	-0.133773	0.0407953	-0.335243	0.149531	0.0969749	0.0950375	0.0660058	0.0163555	0.21308	-0.0270802	0.994807	0.698315	NA	0.525605	0.202293	0.550142	0.224648	NA	NA	NA	0.706566
ILMN_1651457	ILMN_1651457	GPR32	grey	-0.0753346	0.129261	NA	0.070156	0.139055	0.135377	-0.124871	NA	NA	NA	-0.0264804	-0.238809	0.13236	0.107497	-0.0620899	0.0239468	NA	-0.22539	-0.0494447	NA	-0.101012	-0.0674606	-0.22539	0.061078	0.150174	0.107806	-0.0857514	-0.177652	0.0918908	0.00545511	-0.0897081	0.180119	0.0628915	-0.218805	-0.110071	0.567269	0.324956	NA	0.594275	0.289321	0.30239	0.341794	NA	NA	NA	0.840826
ILMN_1651464	ILMN_1651464	KDM2B	brown	0.0522917	-0.0123809	NA	0.0669338	0.0952839	0.00520545	0.0196752	NA	NA	NA	-0.0104841	-0.15276	0.0833142	0.0833708	-0.0219111	0.176928	NA	0.0883942	0.0548913	NA	0.0381558	0.0668608	0.0883942	0.0486202	0.0987064	0.0468382	-0.176807	-0.18831	-0.0667757	0.110681	0.133902	0.0178823	0.146524	0.0116265	-0.0216991	0.691515	0.925198	NA	0.611362	0.468949	0.968513	0.881387	NA	NA	NA	0.936632
ILMN_1651466	ILMN_1651466	NA	grey	0.0316459	-0.0681916	NA	-0.116971	-0.106985	-0.079907	-0.0988267	NA	NA	NA	0.174742	0.00986679	0.355487	-0.0351223	-0.400488	0.05711	NA	-0.129864	-0.123226	NA	-0.077382	-0.160777	-0.129864	-0.0935678	0.124492	0.0596648	0.125048	0.00621033	0.119294	0.187941	0.243578	-0.00602207	-0.0205049	-0.04065	0.0626287	0.810306	0.604666	NA	0.373438	0.415868	0.543912	0.452504	NA	NA	NA	0.181754
ILMN_1651470	ILMN_1651470	MMP17	grey	0.138832	-0.0232742	NA	0.00395486	-0.188808	-0.0693953	-0.204789	NA	NA	NA	0.00578984	-0.0172463	0.0588578	-0.0154536	-0.00135314	-0.0281185	NA	-0.0479236	0.140571	NA	-0.015942	-0.0432331	-0.0479236	0.0202328	0.105202	-0.00931284	0.130937	0.0582476	0.142518	0.218412	-0.0323389	-0.084031	0.0484389	-0.397767	0.294665	0.290103	0.859891	NA	0.976075	0.148525	0.598289	0.116507	NA	NA	NA	0.96498
ILMN_1651477	ILMN_1651477	ZCCHC9	grey	-0.126793	0.258869	NA	0.270137	0.163353	0.302173	0.0707926	NA	NA	NA	0.0855699	-0.0840753	0.106742	0.0845603	0.103682	-0.0293146	NA	-0.0537641	-0.198359	NA	-0.039294	-0.154552	-0.0537641	-0.198859	-0.120986	0.0491193	0.142789	0.150728	0.0251853	-0.0335722	-0.0576268	-0.198154	0.175132	-0.0421312	-0.154005	0.334356	0.0458035	NA	0.0368485	0.212359	0.0189492	0.590924	NA	NA	NA	0.515646
ILMN_1651486	ILMN_1651486	COX11	grey	-0.270908	-0.00493181	NA	0.0312168	0.0260906	0.109059	0.237677	NA	NA	NA	-0.0272753	-0.142543	0.0388769	-0.0793254	-0.0552344	-0.089137	NA	0.292055	-0.00309515	NA	0.16439	0.122397	0.292055	-0.290128	-0.0199039	-0.111236	0.259406	0.16723	-0.0664591	-0.183959	-0.283218	-0.0588391	-0.274396	0.0940351	-0.262075	0.0362931	0.970167	NA	0.812831	0.843139	0.406835	0.0674576	NA	NA	NA	0.836113
ILMN_1651488	ILMN_1651488	NA	brown	0.0966945	-0.194798	NA	-0.0424579	-0.0797442	-0.15978	0.0128737	NA	NA	NA	-0.0049479	0.12384	-0.0512619	0.191558	-0.213174	-0.0339895	NA	0.0302383	-0.0217566	NA	0.0947197	0.0158194	0.0302383	0.327242	-0.0343087	0.0290954	-0.1406	-0.198644	-0.0901137	-0.0381959	0.226492	-0.119866	-0.00809837	-0.0377766	0.081552	0.462363	0.135833	NA	0.747373	0.544735	0.222666	0.922229	NA	NA	NA	0.97007
ILMN_1651490	ILMN_1651490	CYP26A1	grey	-0.00510166	-0.145599	NA	0.0973879	-0.0792686	-0.233152	0.0861341	NA	NA	NA	0.0148747	-0.0208087	-0.0669961	0.0753716	0.0978242	0.238144	NA	7.24345e-05	0.0485386	NA	0.0166717	0.04151	7.24345e-05	0.0396486	0.1813	-0.021442	0.0361554	-0.146816	0.173716	-0.156144	-0.0388216	-0.0612255	0.08482	-0.0278941	0.217911	0.969141	0.266996	NA	0.459144	0.547145	0.0730065	0.512871	NA	NA	NA	0.910188
ILMN_1651492	ILMN_1651492	WNT2B	brown	0.0707091	-0.0708071	NA	0.0246718	-0.118981	-0.198031	-0.0911748	NA	NA	NA	-0.00504765	0.195603	0.0122068	0.0804472	0.0456733	0.0316454	NA	0.00397366	0.0248015	NA	0.012864	-0.0414444	0.00397366	0.0522225	0.0699574	0.0809277	0.0241826	0.0657605	-0.167837	-0.00962821	0.00891238	0.0365649	0.210286	0.231988	-0.0877144	0.591363	0.590848	NA	0.85157	0.365222	0.129333	0.488419	NA	NA	NA	0.969467
ILMN_1651495	ILMN_1651495	BG620193	grey	-0.286019	0.00565079	NA	-0.179364	-0.075543	-0.0626714	-0.0161435	NA	NA	NA	0.0655926	0.201902	-0.0125342	0.187212	0.0625986	-0.0689878	NA	0.00941024	-0.0204745	NA	0.0165153	-0.115616	0.00941024	0.152045	0.0397612	-0.210381	0.192044	0.020945	0.15393	-0.163202	0.0491816	0.140553	-0.0608727	0.0457779	0.207896	0.0267329	0.965821	NA	0.170291	0.566195	0.634283	0.902563	NA	NA	NA	0.618536
ILMN_1651496	ILMN_1651496	HIST1H2BD	grey	-0.274706	-0.0794698	NA	-0.0600658	-0.130909	0.0795503	-0.0782807	NA	NA	NA	0.12543	0.163183	0.0661635	0.0241713	-0.0718426	0.149074	NA	-0.052091	-0.296896	NA	0.00527972	-0.10341	-0.052091	-0.134916	-0.185938	0.109509	0.0982951	-0.275931	0.262926	-0.0761312	0.122426	-0.0190053	0.0177267	-0.163181	0.17469	0.0336575	0.546125	NA	0.648468	0.318773	0.545717	0.552166	NA	NA	NA	0.339619
ILMN_1651498	ILMN_1651498	GADD45G	grey	-0.27856	0.00160181	NA	0.207667	0.103015	0.0131209	0.0960153	NA	NA	NA	0.353295	0.387516	0.17735	0.00111003	-0.179391	0.199926	NA	0.102753	0.0641032	NA	0.0935451	-0.250526	0.102753	-0.213355	0.127347	0.102367	-0.128263	-0.230163	0.0309801	-0.0651652	0.0903944	0.0182579	-0.0830924	-0.0792283	0.00659029	0.0311476	0.990309	NA	0.111349	0.433477	0.920741	0.465528	NA	NA	NA	0.00562368
ILMN_1651499	ILMN_1651499	BSN-AS2	pink	0.154849	0.0650795	NA	0.334396	0.380353	0.0692344	-0.0370562	NA	NA	NA	0.0984331	-0.0297831	0.158561	-0.147038	0.152122	0.178569	NA	0.00985815	0.234412	NA	-0.0190683	-0.162764	0.00985815	-0.0786064	0.0225463	-0.022546	0.108739	-0.00353557	-0.0882677	0.0141623	-0.0178763	0.242623	0.0222598	-0.0589444	0.128879	0.237458	0.621289	NA	0.00901781	0.00271961	0.59914	0.778638	NA	NA	NA	0.454315
ILMN_1651501	ILMN_1651501	ABCD4	grey	-0.00122258	0.0640454	NA	0.0136817	0.125425	0.149348	0.171849	NA	NA	NA	-0.182426	-0.115441	-0.271087	-0.0242755	0.161194	-0.0380975	NA	-0.106209	-0.154636	NA	-0.0844478	0.0597788	-0.106209	0.0522543	-0.0768192	-0.00820229	0.0735164	0.303713	-0.146302	-0.15602	0.0350834	-0.0660653	0.0579181	0.181021	-0.162399	0.992603	0.626855	NA	0.917365	0.339639	0.254739	0.189207	NA	NA	NA	0.162992
ILMN_1651504	ILMN_1651504	FAM193A	grey	0.148961	0.00777566	NA	-0.170451	0.0151352	0.0341859	-0.168556	NA	NA	NA	-0.271632	-0.276252	-0.173129	-0.0453292	0.0702311	0.0367035	NA	-0.0519514	0.315432	NA	-0.121823	0.214011	-0.0519514	0.0161504	0.108915	0.031851	-0.177657	-0.216475	0.0326935	-0.0201434	-0.244672	-0.00569499	-0.188401	-0.129713	0.134162	0.255988	0.952981	NA	0.192887	0.908622	0.795398	0.197955	NA	NA	NA	0.035778
ILMN_1651506	ILMN_1651506	TGS1	grey	0.123621	0.0729687	NA	-0.142082	-0.0849721	0.00120805	-0.0974433	NA	NA	NA	-0.372404	-0.133968	-0.343209	0.0036987	0.0261692	-0.0355212	NA	-0.150061	0.0283915	NA	-0.214778	0.0137765	-0.150061	0.0782492	0.015461	0.0559862	-0.414239	-0.155486	0.0772156	-0.0130281	0.063417	0.0830841	0.0409472	0.0564242	-0.0485651	0.346687	0.579536	NA	0.278844	0.518594	0.992691	0.458887	NA	NA	NA	0.00338814
ILMN_1651507	ILMN_1651507	PYROXD1	grey	-0.130301	-0.0479421	NA	-0.163253	0.0763283	0.103382	-0.0193315	NA	NA	NA	0.0215245	0.1052	-0.109822	-0.0246769	-0.122101	-0.021194	NA	0.0268432	-0.0519954	NA	0.00434825	-0.12333	0.0268432	-0.185134	-0.0844393	-0.0494065	0.0770998	0.061207	-0.112367	-0.225949	-0.100325	0.0583698	-0.0519343	0.116532	-0.0611986	0.321045	0.716041	NA	0.212642	0.562153	0.431832	0.883444	NA	NA	NA	0.870329
ILMN_1651508	ILMN_1651508	NA	brown	0.0896962	-0.111541	NA	-0.043668	0.146112	-0.254982	0.0145476	NA	NA	NA	0.00452309	0.0326589	0.114235	-0.0872997	0.0114701	0.16438	NA	0.200694	0.03564	NA	0.193461	-0.0185119	0.200694	0.105534	0.0904814	0.0514727	-0.320205	-0.00449996	0.0482347	0.0693641	0.354324	0.0430884	0.125832	-0.0524784	0.12284	0.495527	0.396177	NA	0.740423	0.265296	0.0492792	0.912155	NA	NA	NA	0.972639
ILMN_1651513	ILMN_1651513	SKIV2L2	magenta	0.0678791	0.184395	NA	-0.155964	0.112524	0.221617	0.044172	NA	NA	NA	-0.166103	-0.0528338	-0.1658	-0.17975	-0.0414509	0.0866975	NA	0.0333993	-0.119784	NA	-0.0619862	-0.0695523	0.0333993	-0.0590004	0.0353432	0.182776	-0.303672	0.017383	-0.0282752	0.0899712	-0.232675	0.145708	-0.0545106	-0.0718178	-0.0104292	0.606327	0.158422	NA	0.234055	0.392001	0.0888007	0.737534	NA	NA	NA	0.204658
ILMN_1651520	ILMN_1651520	FAHD2B	grey	0.162275	-0.0102602	NA	0.0946486	0.00268856	-0.241046	-0.170462	NA	NA	NA	0.0179623	0.143031	0.115858	-0.113219	-0.0734373	0.0931823	NA	0.0549757	0.00417981	NA	0.0718093	-0.121136	0.0549757	0.129491	0.000867146	0.211566	0.291633	0.204802	-0.0961886	0.239498	0.0310225	0.190063	0.0543449	-0.0373731	-0.144243	0.215431	0.937983	NA	0.471932	0.983734	0.0635515	0.192857	NA	NA	NA	0.891648
ILMN_1651532	ILMN_1651532	NA	grey	0.103454	0.0806842	NA	-0.237891	-0.152706	-0.071414	-0.21615	NA	NA	NA	-0.0304147	0.119685	-0.00899436	0.0608817	-0.119103	0.0242032	NA	-0.0549498	-0.081917	NA	0.0661993	-0.0569686	-0.0549498	0.0726781	-0.137643	-0.0906282	0.129707	0.0825688	0.18767	0.152473	0.0318957	-0.0765865	0.0556987	-0.00872296	0.0991057	0.43151	0.539988	NA	0.0672046	0.244093	0.587662	0.0971683	NA	NA	NA	0.817557
ILMN_1651535	ILMN_1651535	TMEM217	grey	-0.200833	-0.0792788	NA	-0.185595	-0.0841234	0.0164694	0.0859589	NA	NA	NA	-0.0784812	-0.043956	-0.027024	0.040397	0.176787	-0.178562	NA	0.125204	-0.140291	NA	0.0926817	0.165917	0.125204	-0.176325	0.129898	0.0373037	-0.08552	-0.04709	-0.0881429	-0.0238461	-0.109086	-0.0329606	-0.0227269	0.00850358	-0.0571295	0.123892	0.547093	NA	0.155683	0.522794	0.900606	0.513731	NA	NA	NA	0.551145
ILMN_1651536	ILMN_1651536	GEFT	grey	0.173923	-0.134671	NA	0.0453569	-0.139872	-0.181462	-0.0989183	NA	NA	NA	0.000297318	0.117655	0.0693472	0.0186057	-0.00649225	0.0892953	NA	0.225621	-0.0689973	NA	0.0574793	0.218477	0.225621	0.228269	-0.0831957	0.258256	-0.0927848	0.103253	-0.127738	0.099922	0.197228	-0.015571	0.139999	0.121092	-0.192481	0.183843	0.304942	NA	0.730757	0.286468	0.165264	0.452083	NA	NA	NA	0.998201
ILMN_1651538	ILMN_1651538	NUMBL	grey	-0.0822971	0.140801	NA	-0.163397	0.00292339	0.12089	-0.0411446	NA	NA	NA	0.0998932	0.0867428	0.0406884	-0.0817636	0.188624	-0.0637082	NA	-0.0934946	0.108821	NA	0.00842925	-0.111786	-0.0934946	0.11042	0.0806519	-0.0657301	0.269346	-0.0610257	0.113525	-0.0899682	-0.000867494	0.0710239	-0.0457546	-0.244621	0.0461634	0.531891	0.283246	NA	0.212233	0.982314	0.357524	0.75494	NA	NA	NA	0.447616
ILMN_1651543	ILMN_1651543	LOC440040	grey	0.144352	0.233742	NA	-0.0218136	0.0836901	0.0267046	0.0747419	NA	NA	NA	-0.152215	-0.0497703	-0.165814	0.199286	-0.0822713	-0.116721	NA	-0.124048	-0.16008	NA	-0.0159519	-0.196033	-0.124048	0.101507	0.0283649	0.0741697	-0.226084	-0.117097	-0.0198162	-0.0571753	0.212852	-0.120664	0.116419	0.0581593	0.124393	0.271158	0.0722621	NA	0.868604	0.524946	0.839496	0.570331	NA	NA	NA	0.24563
ILMN_1651544	ILMN_1651544	HDAC8	grey	-0.0324764	-0.245598	NA	-0.17794	-0.0497239	-0.268879	-0.156178	NA	NA	NA	-0.205475	-0.0859832	-0.0986772	-0.0398487	0.110702	-0.0166874	NA	-0.0391059	-0.320288	NA	-0.0878404	0.174661	-0.0391059	-0.00170054	0.020122	-0.135888	-0.051839	-0.0965764	-0.00839431	-0.173334	-0.0157313	-0.0913356	-0.0633777	0.170533	-0.0513477	0.805424	0.0585631	NA	0.173765	0.705958	0.0377705	0.233408	NA	NA	NA	0.115262
ILMN_1651547	ILMN_1651547	SEMA3E	grey	-0.0400462	-0.231226	NA	-0.037165	0.0552268	0.0633326	0.00270153	NA	NA	NA	-0.00858685	-0.0261504	0.120519	-0.0693008	-0.258576	0.0742571	NA	0.0131229	-0.048244	NA	0.184897	-0.38189	0.0131229	-0.0486086	0.159858	-0.0186718	0.143395	-0.0753483	-0.0491465	0.0478513	-0.0688048	0.14908	-0.109767	-0.172393	0.314158	0.761286	0.0754756	NA	0.778004	0.675138	0.630704	0.983656	NA	NA	NA	0.948082
ILMN_1651554	ILMN_1651554	RGS5	grey	0.240144	0.070015	NA	0.045876	0.0640156	-0.0602211	0.0153924	NA	NA	NA	-0.189391	-0.217784	-0.0547069	0.108083	0.0472926	0.241364	NA	-0.0304153	0.0317474	NA	-0.111037	0.0967291	-0.0304153	-0.0156601	-0.0802292	0.132944	-0.0405821	0.0592815	-0.0791166	0.189733	-0.00896038	-0.129487	0.224803	0.120849	-0.0695616	0.0645792	0.595018	NA	0.727794	0.627016	0.647618	0.907076	NA	NA	NA	0.14725
ILMN_1651557	ILMN_1651557	KDELC2	grey	-0.108602	0.0289721	NA	-0.137017	-0.168849	-0.103036	-0.0254087	NA	NA	NA	-0.0490067	0.0518061	-0.0933807	0.0118744	-0.118804	-0.14449	NA	-0.120042	-0.222179	NA	-0.138164	-0.00377724	-0.120042	-0.00130543	-0.0656618	-0.0284608	0.0909851	0.154145	0.0841299	-0.029695	-0.0645215	-0.0785491	-0.0794212	0.18101	0.11018	0.408815	0.826072	NA	0.296515	0.197167	0.433386	0.847189	NA	NA	NA	0.71001
ILMN_1651563	ILMN_1651563	KIAA1783	grey	0.0173609	-0.0965085	NA	-0.217793	-0.247038	-0.0531176	-0.0661897	NA	NA	NA	-0.197065	-0.250126	-0.0955909	-0.254228	0.133593	-0.183326	NA	0.0319365	0.0790121	NA	0.0361276	0.204957	0.0319365	0.117431	0.0196305	-0.0323446	-0.0409482	0.0632165	0.324411	0.0356803	-0.0785983	0.0121422	0.0677583	-0.0359262	0.152442	0.895255	0.463229	NA	0.0945908	0.0570532	0.686892	0.615337	NA	NA	NA	0.131251
ILMN_1651565	ILMN_1651565	FLJ44054	lightyellow	0.111089	-0.213957	NA	-0.192693	-0.00548843	0.00552526	-0.0615556	NA	NA	NA	0.0250028	-0.0686832	0.23527	0.0474376	-0.0323656	0.24701	NA	-0.0262003	-0.188046	NA	-0.323196	0.268512	-0.0262003	-0.0362006	-0.124763	0.06878	-0.109517	-0.0582878	0.0487974	0.147836	-0.0038119	-0.144233	0.0780797	0.135418	0.00943755	0.398104	0.100691	NA	0.140197	0.966802	0.96658	0.640342	NA	NA	NA	0.849602
ILMN_1651567	ILMN_1651567	WHSC1	grey	0.106792	-0.197697	NA	-0.00825036	-0.185263	-0.149547	-0.383999	NA	NA	NA	-0.165854	0.132318	-0.196925	-0.0803967	0.421914	0.126422	NA	-0.0447936	0.335242	NA	0.0863316	-0.105114	-0.0447936	0.0769928	0.00837808	-0.0542154	0.16914	0.0898294	-0.0941282	0.0260481	-0.0595502	0.0316555	0.0997766	-0.154118	0.0893077	0.416717	0.129993	NA	0.950114	0.156438	0.254101	0.00245426	NA	NA	NA	0.205345
ILMN_1651568	ILMN_1651568	MUC13	grey	-0.0565615	-0.11422	NA	-0.0783517	-0.00170015	0.23916	0.0964664	NA	NA	NA	-0.0194418	-0.186321	0.0824741	-0.0838513	0.20694	-0.0757014	NA	-0.0463279	-0.132711	NA	0.114814	0.0619374	-0.0463279	0.124624	0.193431	-0.169879	0.285241	0.036445	-0.139631	0.128959	0.0403819	0.0538648	-0.00872776	-0.00192335	-0.0715772	0.667741	0.384857	NA	0.551804	0.989714	0.0657148	0.463424	NA	NA	NA	0.882784
ILMN_1651569	ILMN_1651569	XRCC2	brown	0.076983	0.0818664	NA	0.0476063	0.0229474	-0.109205	0.105347	NA	NA	NA	-0.0098715	0.111289	-0.0987265	0.0583596	0.0119883	0.114802	NA	0.0693989	0.0742816	NA	0.113534	-0.145209	0.0693989	0.0432537	0.0369474	-0.00119567	-0.216026	-0.0318285	-0.0521538	-0.0682566	0.305319	0.0649987	0.0911643	0.128268	-0.0662234	0.558795	0.534047	NA	0.717946	0.861839	0.406204	0.423085	NA	NA	NA	0.940328
ILMN_1651574	ILMN_1651574	AQP3	grey	-0.0178182	0.0930765	NA	-0.230023	-0.18267	-0.0788637	-0.150404	NA	NA	NA	-0.126862	0.213761	-0.225259	-0.212415	0.345157	-0.0996372	NA	-0.0221802	0.196212	NA	0.104331	-0.168777	-0.0221802	0.11593	0.0645618	-0.0621103	0.0801073	0.180769	-0.0509992	-0.177831	-0.031106	0.0958299	-0.111328	0.0882086	0.0179988	0.892512	0.479356	NA	0.07705	0.162421	0.5492	0.251359	NA	NA	NA	0.334092
ILMN_1651576	ILMN_1651576	WWOX	grey	0.0198091	-0.175831	NA	0.0716241	0.0619775	0.00685191	-0.121655	NA	NA	NA	0.194481	0.0856516	0.151407	-0.0897465	-0.0510127	0.285474	NA	-0.23821	-0.0920082	NA	-0.0505658	-0.14726	-0.23821	-0.059987	0.0469605	0.109903	-0.100553	0.20233	0.231654	-0.0498834	-0.155918	0.258426	0.153062	-0.256301	0.268721	0.880585	0.179004	NA	0.586561	0.638048	0.958562	0.354468	NA	NA	NA	0.136484
ILMN_1651582	ILMN_1651582	HQ447638	grey	0.0496511	-0.175122	NA	-0.304394	-0.108432	-0.141913	-0.0126166	NA	NA	NA	0.000856403	0.236466	-0.0255838	-0.176766	-0.0104563	0.15109	NA	0.341117	0.0470126	NA	0.122899	0.113882	0.341117	0.167574	-0.187544	0.0552841	-0.198127	0.0427384	0.191703	0.157436	0.191044	-0.00637286	0.00343215	-0.197256	0.24498	0.706368	0.180792	NA	0.0180477	0.409553	0.279422	0.923778	NA	NA	NA	0.994818
ILMN_1651584	ILMN_1651584	PGAM1	grey	0.0787851	-0.25399	NA	0.17401	-0.217542	-0.0939802	-0.0633559	NA	NA	NA	0.17709	-0.043052	0.272098	-0.162944	0.0263972	0.0703035	NA	0.157303	0.0042423	NA	0.203515	0.034027	0.157303	0.10099	-0.129331	0.0746607	-0.0259447	-0.042134	0.161361	-0.0124255	-0.188063	0.0159696	0.0177492	0.0660451	-0.00511517	0.549599	0.0501999	NA	0.18362	0.0949806	0.47508	0.630578	NA	NA	NA	0.175864
ILMN_1651597	ILMN_1651597	FBXO44	grey	0.0148394	0.148189	NA	-0.0506608	-0.0520564	-0.0987962	-0.0617563	NA	NA	NA	-0.0149762	-0.294224	0.187054	-0.0771643	-0.016573	-0.0331681	NA	0.169517	0.0236316	NA	0.313079	-0.0933233	0.169517	0.0197962	0.253162	0.0631278	-0.0417395	-0.0443926	-0.0546255	0.0627867	-0.142281	-0.0743986	-0.179226	-0.0266531	-0.110948	0.9104	0.258489	NA	0.700675	0.692833	0.452644	0.639251	NA	NA	NA	0.909578
ILMN_1651599	ILMN_1651599	ENTPD2	grey	-0.0546666	-0.148757	NA	-0.0330083	-0.0421909	0.0996897	0.104167	NA	NA	NA	-0.0804167	-0.14057	-0.109188	0.196216	0.0993993	-0.186782	NA	-0.0527021	-0.12974	NA	0.038504	0.020922	-0.0527021	0.0608933	-0.0373822	-0.259733	-0.114229	-0.125021	-0.0417278	-0.123491	-0.0264565	-0.0753629	0.043088	0.0609111	-0.172968	0.678253	0.256646	NA	0.802301	0.74891	0.448547	0.428326	NA	NA	NA	0.541337
ILMN_1651604	ILMN_1651604	MARK4	grey	0.0360466	-0.0760795	NA	-0.181919	-0.125131	-0.0272516	-0.357197	NA	NA	NA	-0.134621	-0.193483	0.087259	-0.0881856	0.0641355	0.031262	NA	0.000290978	0.274751	NA	-0.0382777	0.0924409	0.000290978	0.0566467	0.121644	0.0807797	0.0696252	-0.0880191	0.140496	0.151756	-0.147513	0.0856898	-0.0227872	-0.188394	0.185268	0.784522	0.563432	NA	0.164185	0.340783	0.836254	0.00508331	NA	NA	NA	0.305121
ILMN_1651606	ILMN_1651606	MAGE-E1a	darkturquoise	0.0963894	0.0692541	NA	0.262385	0.117343	0.204552	0.0596333	NA	NA	NA	0.161412	0.0266395	0.1446	0.181978	-0.325843	0.0982416	NA	-0.0207816	-0.0267769	NA	-0.0693215	-0.210852	-0.0207816	-0.258106	-0.0235711	-0.0218804	-0.108791	-0.221434	-0.0947898	0.0314744	-0.142232	0.0401902	0.15798	0.0366123	0.0368789	0.463783	0.599036	NA	0.0428356	0.371907	0.11694	0.650834	NA	NA	NA	0.217916
ILMN_1651608	ILMN_1651608	KIAA0825	grey	-0.111757	-0.156994	NA	-0.123199	-0.0470017	-0.00826853	0.0404207	NA	NA	NA	0.234084	-0.0815437	0.353778	0.219904	-0.340831	0.0447371	NA	-0.0553888	0.00582307	NA	0.0196097	0.0829428	-0.0553888	-0.00818442	-0.00716355	0.0128784	0.14347	0.0963857	0.114485	0.030671	-0.213527	-0.0794373	0.132193	-0.0403299	0.143003	0.395255	0.230941	NA	0.348347	0.721382	0.950004	0.75912	NA	NA	NA	0.0718342
ILMN_1651609	ILMN_1651609	SPRED3	grey	-0.0986551	0.0310551	NA	-0.0333519	0.164794	0.058406	-0.0260698	NA	NA	NA	0.0101597	-0.172177	0.135441	0.0584513	-0.100327	-0.055411	NA	0.0365813	-0.0886303	NA	0.163772	-0.0100623	0.0365813	-0.0711084	0.0198501	-0.222556	0.0625669	0.0314461	-0.162528	0.0850432	-0.170734	-0.124758	-0.175722	-0.0282027	-0.179316	0.453293	0.813783	NA	0.800285	0.208299	0.657568	0.843263	NA	NA	NA	0.938589
ILMN_1651610	ILMN_1651610	SPRY1	black	0.0525548	-0.1914	NA	-0.115768	-0.123938	-0.115091	-0.128458	NA	NA	NA	-0.048568	-0.178742	0.178984	0.0730531	-0.0760883	0.145713	NA	0.02133	-0.000318757	NA	0.10894	-0.0129465	0.02133	0.145173	-0.0351162	0.294574	0.0727582	-0.266177	-0.033562	0.0505433	0.0214207	-0.161876	-0.0115417	0.00184787	0.0516413	0.690041	0.142929	NA	0.378405	0.345443	0.381218	0.327994	NA	NA	NA	0.712493
ILMN_1651617	ILMN_1651617	CTNNB1	grey	0.251403	0.23593	NA	0.155433	0.289748	0.119441	0.077005	NA	NA	NA	-0.1319	-0.181658	-0.0262824	0.00981236	0.129223	0.13679	NA	-0.0160978	0.044581	NA	-0.0869848	-0.158939	-0.0160978	-0.135058	0.0228821	0.0112725	-0.0473149	0.0975647	-0.140784	-0.0303876	-0.0180292	0.021463	0.0480979	-0.174293	-0.0220715	0.0526669	0.069559	NA	0.235671	0.0247311	0.363358	0.558682	NA	NA	NA	0.315089
ILMN_1651624	ILMN_1651624	C6orf201	grey	0.0284579	0.0820476	NA	-0.0153436	-0.0248395	-0.0923631	-0.1169	NA	NA	NA	0.190701	0.163089	0.115152	0.0710024	0.00933834	0.200192	NA	-0.172009	0.213243	NA	-0.0949628	0.0293768	-0.172009	0.091809	0.0543166	-0.0282561	-0.233098	0.00276253	0.0611992	0.0431494	0.229455	-0.0876909	0.0015216	-0.119339	-0.200175	0.829112	0.533139	NA	0.907369	0.850573	0.482745	0.37373	NA	NA	NA	0.144422
ILMN_1651628	ILMN_1651628	EXOC6	blue	-0.189613	-0.164069	NA	0.171844	-0.233494	-0.199191	0.0963307	NA	NA	NA	0.187218	0.29575	0.0511536	0.285527	-0.16786	-0.0907894	NA	-0.00187809	-0.247563	NA	0.0113282	-0.0153924	-0.00187809	-0.0856834	-0.117058	-0.0139311	-0.00418371	-0.0683801	0.0959982	-0.0610863	0.247755	-0.151727	0.0493336	-0.0117766	0.0624305	0.146768	0.210334	NA	0.189221	0.0725746	0.127059	0.464057	NA	NA	NA	0.152035
ILMN_1651636	ILMN_1651636	CYP2A13	grey	0.14645	-0.00842368	NA	-0.00216306	0.062243	-0.100319	-0.193036	NA	NA	NA	-0.0247111	0.000618015	-0.00595723	-0.169472	0.036759	-0.00979621	NA	0.102923	0.255955	NA	0.0147826	0.00719857	0.102923	0.150809	-0.00877608	-0.22581	-0.072775	-0.129074	0.143002	0.0281536	0.218134	0.177113	0.0267269	-0.0918072	0.183374	0.264179	0.949067	NA	0.986913	0.636606	0.445672	0.139479	NA	NA	NA	0.851337
ILMN_1651637	ILMN_1651637	EXLM1	grey	-0.0347994	-0.0819574	NA	-0.0103719	-0.198728	-0.0110217	-0.212917	NA	NA	NA	-0.30001	-0.128587	-0.268462	-0.143235	0.0765176	-0.311411	NA	-0.211919	0.0287244	NA	-0.0309194	-0.0159789	-0.211919	0.19062	0.00348427	0.251812	-0.12467	0.084285	0.108148	-0.0493194	-0.00993662	0.290791	0.0260446	0.0369564	-0.00730994	0.791807	0.533591	NA	0.937309	0.127963	0.93339	0.102396	NA	NA	NA	0.0198641
ILMN_1651641	ILMN_1651641	LOC729444	grey	-0.0221801	0.0614964	NA	-0.0469823	-0.151277	-0.191293	-0.223557	NA	NA	NA	0.180791	0.183786	0.0819681	0.00906188	-0.137037	-0.107908	NA	-0.235628	-0.114049	NA	-0.167603	0.0133867	-0.235628	0.0916272	-0.241748	0.0380935	0.0159365	0.0919306	0.0368802	0.0118244	-0.0624025	0.0293221	-0.17439	0.00865155	-0.0635895	0.866416	0.640664	NA	0.721492	0.248585	0.143156	0.0859715	NA	NA	NA	0.166861
ILMN_1651642	ILMN_1651642	GPC2	grey	0.194575	-0.124411	NA	-0.193071	-0.00527992	-0.148264	-0.319229	NA	NA	NA	-0.347469	-0.271323	-0.0609972	-0.198181	0.307774	0.101876	NA	0.0696692	0.152902	NA	0.110595	0.0986333	0.0696692	0.141336	0.0120568	-0.020744	0.160908	0.263807	0.0304842	0.303431	-0.0141758	-0.0356022	0.219568	0.0466355	0.0504383	0.136291	0.343588	NA	0.139406	0.968063	0.258244	0.0129135	NA	NA	NA	0.0065245
ILMN_1651643	ILMN_1651643	ASB11	black	0.0822806	-0.0854533	NA	-0.144241	-0.235299	-0.341129	-0.184408	NA	NA	NA	-0.156856	0.148339	-0.128713	0.0731942	-0.16892	-0.0661109	NA	0.0339867	-0.0531442	NA	0.0205979	0.0175316	0.0339867	0.320614	0.0746566	0.244702	0.189107	0.159283	-0.0991079	0.171861	0.293752	0.0705261	0.0910345	0.249457	-0.000478757	0.531973	0.51622	NA	0.271532	0.0703298	0.00764609	0.158392	NA	NA	NA	0.231359
ILMN_1651652	ILMN_1651652	RTN3	blue	-0.233683	-0.107713	NA	0.233977	0.126585	0.139223	0.21858	NA	NA	NA	0.448655	0.275001	0.332137	0.0949225	-0.135198	0.0698951	NA	0.150859	-0.112649	NA	0.155775	-0.0272782	0.150859	-0.0324852	-0.160328	0.0728617	0.19817	-0.0619695	-0.164953	-0.146704	0.00304255	0.0143945	0.0111977	-0.0301146	-0.208538	0.0723368	0.412685	NA	0.0719684	0.335157	0.28873	0.0933755	NA	NA	NA	0.000324013
ILMN_1651656	ILMN_1651656	PSG7	grey	0.184311	0.0857366	NA	-0.356578	-0.129234	0.0916389	-0.0690256	NA	NA	NA	-0.139998	-0.171339	-0.0787311	-0.121287	0.0945665	-0.0668828	NA	-0.0626508	-0.117804	NA	-0.127653	0.0927684	-0.0626508	0.0330596	0.187258	-0.083063	-0.186521	0.0861753	-0.00264276	0.0508475	0.0551724	-0.122499	0.139296	-0.0315581	-0.14839	0.158615	0.514825	NA	0.00516583	0.325058	0.486199	0.600245	NA	NA	NA	0.286029
ILMN_1651657	ILMN_1651657	ADAM33	grey	0.02136	0.0824008	NA	-0.129281	-0.101438	-0.212889	-0.0301676	NA	NA	NA	0.0583738	0.00821761	0.162945	-0.0836829	-0.120538	0.210851	NA	0.176258	0.0454284	NA	0.159501	0.00833538	0.176258	0.317303	0.125035	0.20809	-0.262396	-0.116955	0.0549706	0.229617	0.371362	-0.139956	-0.111501	-0.114706	0.107136	0.871312	0.531372	NA	0.324879	0.440591	0.102442	0.819014	NA	NA	NA	0.657745
ILMN_1651660	ILMN_1651660	TMEM191C	grey	0.028847	0.222314	NA	0.0182631	0.0347796	-0.124842	-0.167787	NA	NA	NA	0.0867024	0.28354	-0.0605	-0.00752209	0.227755	0.0280915	NA	-0.0107282	0.343829	NA	0.0967469	-0.140043	-0.0107282	0.0813257	-0.0262047	-0.108324	0.207207	0.113566	0.228345	0.0911425	-0.0362176	0.0778791	0.0697611	-0.192454	0.057865	0.826811	0.087775	NA	0.889844	0.791923	0.341907	0.200038	NA	NA	NA	0.510083
ILMN_1651662	ILMN_1651662	FAM101A	grey	-0.0350675	-0.0950681	NA	0.0603938	-0.0950259	-0.0216351	-0.0410508	NA	NA	NA	0.132399	0.141531	0.0739523	-0.274399	0.0285923	0.16876	NA	0.0702816	-0.133344	NA	0.0119953	-0.0322133	0.0702816	-0.00799162	-0.282575	0.0927711	-0.0797655	0.117132	0.158769	0.104509	0.115573	0.095661	-0.0556578	-0.116819	0.253567	0.79024	0.469961	NA	0.646675	0.470159	0.869669	0.755481	NA	NA	NA	0.313247
ILMN_1651664	ILMN_1651664	SDHA	grey	0.128369	0.0191698	NA	-0.0172513	0.151585	0.341184	0.306659	NA	NA	NA	0.0553291	0.0665166	-0.0214042	-0.0826347	-0.138443	0.0519524	NA	0.0208658	0.0464174	NA	-0.0930078	-0.109389	0.0208658	-0.182246	0.266476	-0.01297	0.0757988	0.104164	-0.11847	-0.0610855	-0.201315	0.0255421	0.185956	0.0134195	0.110009	0.328335	0.884412	NA	0.895912	0.247612	0.00763568	0.017166	NA	NA	NA	0.674571
ILMN_1651672	ILMN_1651672	NA	lightyellow	-0.0107483	-0.156245	NA	-0.167867	-0.0859733	-0.130468	-0.0649282	NA	NA	NA	0.0199597	0.0884678	0.0710288	0.0394238	-0.202526	0.0610174	NA	-0.00210085	0.0851331	NA	0.0739906	-0.0533459	-0.00210085	0.0457972	0.0421004	0.0626328	0.0512093	-0.195441	-0.0843422	-0.0606364	0.00444621	0.0400786	-0.0232449	0.26731	-0.000132737	0.935039	0.233203	NA	0.199823	0.513661	0.320419	0.622103	NA	NA	NA	0.879684
ILMN_1651680	ILMN_1651680	EEF1A1	midnightblue	0.0852937	-0.134276	NA	-0.254112	-0.115434	-0.00389046	0.0207733	NA	NA	NA	-0.0675535	0.0173832	-0.106942	0.0184962	-0.0360762	-0.0642349	NA	-0.0712355	-0.263761	NA	-0.0912809	0.19285	-0.0712355	0.148412	-0.0591794	-0.00996934	-0.0349704	0.152103	-0.153704	0.0717551	-0.201611	-0.252333	0.0391993	-0.00816141	-0.12911	0.517007	0.306374	NA	0.0500861	0.379793	0.976465	0.874818	NA	NA	NA	0.608059
ILMN_1651681	ILMN_1651681	BC013377	grey	-0.0240151	-0.112765	NA	-0.16207	0.00339206	-0.234575	-0.186361	NA	NA	NA	0.117113	-0.12301	0.504811	0.0122407	-0.145934	0.0616435	NA	0.0972919	0.14206	NA	0.0184833	0.15882	0.0972919	0.18534	0.252361	0.229666	0.0584398	0.0466724	0.182948	0.0720996	-0.0236327	-0.00753961	0.00980485	-0.0674232	0.014986	0.855478	0.390981	NA	0.216022	0.979479	0.0712236	0.153954	NA	NA	NA	0.372851
ILMN_1651684	ILMN_1651684	KIAA0586	turquoise	0.160239	0.0548997	NA	0.000320094	-0.0948386	-0.132835	-0.00247606	NA	NA	NA	-0.241261	0.0766115	-0.323015	-0.115005	0.133234	0.0269387	NA	-0.125596	-0.0429306	NA	-0.140761	-0.0370361	-0.125596	0.0670389	-0.0675401	0.113981	-0.112027	0.135616	0.0282314	-0.0213348	-0.00654261	0.00862684	0.170086	0.24472	-0.179532	0.221323	0.676956	NA	0.998063	0.471039	0.311642	0.98502	NA	NA	NA	0.0633081
ILMN_1651685	ILMN_1651685	FAM135B	grey	0.0635568	0.0761359	NA	-0.199465	-0.0294438	-0.0405935	-0.19329	NA	NA	NA	0.00864632	0.128038	0.017666	0.106929	-0.145197	0.0448351	NA	-0.18573	0.141049	NA	-0.0241785	-0.02054	-0.18573	0.318251	0.164741	0.255505	-0.0476879	0.163672	-0.0486718	0.156779	0.246103	0.0108411	-0.00219146	-0.0286911	-0.152893	0.629493	0.563142	NA	0.126526	0.823285	0.758122	0.138949	NA	NA	NA	0.947723
ILMN_1651690	ILMN_1651690	BC130441	grey	-0.0956729	0.109772	NA	0.280249	-0.0737801	0.126286	0.156807	NA	NA	NA	0.0352651	0.191614	-0.153535	0.204861	0.0305997	-0.30612	NA	-0.0579949	-0.177972	NA	-0.128976	-0.102499	-0.0579949	-0.176896	-0.194201	0.0870117	0.0970291	0.142996	-0.0817202	-0.303248	-0.0179451	0.0157109	-0.07004	0.0612177	-0.0764193	0.467128	0.403755	NA	0.0300979	0.575316	0.336307	0.231506	NA	NA	NA	0.789085
ILMN_1651692	ILMN_1651692	STK10	turquoise	0.0230759	-0.0526983	NA	-0.054747	-0.118944	-0.157549	-0.0688735	NA	NA	NA	-0.00785711	0.00520047	0.00208932	0.143606	0.0316499	0.0673367	NA	-0.102885	0.164171	NA	-0.175515	0.133155	-0.102885	-0.0754414	-0.0435168	0.0541867	0.107903	0.0838295	0.0998548	0.150247	0.081085	-0.234133	0.120809	0.0347059	-0.159513	0.861073	0.689237	NA	0.677806	0.365374	0.229278	0.60105	NA	NA	NA	0.952489
ILMN_1651693	ILMN_1651693	GSG1	brown	0.137963	-0.193787	NA	-0.0874375	-0.0986143	-0.221663	-0.142616	NA	NA	NA	-0.1332	-0.182607	0.0409429	0.156485	0.0608776	-0.103017	NA	-0.00546049	0.062627	NA	0.0707786	0.0163674	-0.00546049	0.133868	0.149904	-0.0265658	0.0222439	0.035294	-0.113769	-0.0131285	0.0816212	-0.0533139	0.0968348	0.0987522	-0.0542312	0.29316	0.137916	NA	0.506489	0.453481	0.0887326	0.277025	NA	NA	NA	0.310301
ILMN_1651699	ILMN_1651699	EPS8	grey	-0.127889	0.0578908	NA	0.0774705	-0.0886036	0.185055	0.216612	NA	NA	NA	-0.141913	-0.0940115	-0.125078	-0.0122223	-0.232978	-0.055115	NA	0.234969	-0.105808	NA	0.226756	-0.101422	0.234969	-0.163464	0.0712254	0.186533	-0.0932849	-0.0258416	0.126758	-0.00890172	0.0449999	0.163892	-0.161304	-0.0868514	-0.0621652	0.330159	0.660404	NA	0.5563	0.500814	0.15691	0.0964371	NA	NA	NA	0.279425
ILMN_1651705	ILMN_1651705	CAT	grey	-0.101318	-0.0525473	NA	0.0626225	0.105204	-0.00851657	0.0973061	NA	NA	NA	0.176545	0.296745	0.084766	0.124258	-0.0971374	0.243825	NA	0.0564186	-0.0180817	NA	0.0565473	-0.0618542	0.0564186	-0.0674035	0.0968553	-0.0929414	-0.252713	-0.12345	-0.0341312	0.0185096	-0.0854517	-0.0462233	0.0211295	-0.257617	-0.065081	0.441134	0.690083	NA	0.634548	0.423718	0.948506	0.459523	NA	NA	NA	0.177218
ILMN_1651708	ILMN_1651708	RESP18	grey	-0.0175137	-0.199322	NA	0.0668141	0.0376292	-0.0241735	0.00402673	NA	NA	NA	0.290854	0.167766	0.354382	0.0813708	-0.189479	0.111604	NA	0.0846909	-0.000614326	NA	0.047057	0.00749076	0.0846909	0.20293	-0.0517525	0.246693	0.0515073	-0.108018	-0.0807166	0.00042447	-0.00741361	-0.0182106	-0.113568	-0.0871421	0.11455	0.894338	0.126803	NA	0.612001	0.775304	0.854535	0.97564	NA	NA	NA	0.0241625
ILMN_1651710	ILMN_1651710	IQCD	grey	0.0262187	-0.0178621	NA	0.184774	0.0594149	0.0947981	0.246873	NA	NA	NA	0.0273757	-0.199496	0.0307323	0.0768134	-0.137976	0.050119	NA	0.23569	-0.077651	NA	0.117342	-0.0280603	0.23569	-0.13996	-0.0558897	0.15033	0.0879472	-0.0670473	-0.291261	-0.0586931	-0.0509768	-0.11837	0.135433	0.019955	-0.132099	0.842379	0.892248	NA	0.157554	0.65203	0.471229	0.0572244	NA	NA	NA	0.835518
ILMN_1651711	ILMN_1651711	BMS1P5	grey	-0.102404	0.269352	NA	0.106521	0.014601	-0.00741974	-0.18911	NA	NA	NA	-0.0185892	-0.00345301	0.0377622	0.142982	-0.0889915	0.187131	NA	-0.213856	-0.131219	NA	-0.0154332	-0.0880718	-0.213856	-0.0203378	-0.0241294	0.00273424	0.0376604	0.0297519	0.00912995	0.0638931	0.0555226	-0.0042304	-0.00704362	0.108227	-0.116145	0.436226	0.0374215	NA	0.417904	0.911834	0.955131	0.147863	NA	NA	NA	0.88789
ILMN_1651712	ILMN_1651712	RBM11	grey	-0.207177	0.0049269	NA	0.0739939	-0.0430708	0.0699111	0.155844	NA	NA	NA	0.0212312	-0.0465152	0.0135725	-0.259203	-0.0702306	-0.238695	NA	0.136084	-0.0817245	NA	0.098603	0.134855	0.136084	-0.0615392	-0.0429129	0.114644	0.00259903	0.293752	0.1234	0.0848237	0.0369321	0.0998761	-0.212049	-0.0633237	-0.05188	0.112215	0.970197	NA	0.574205	0.743851	0.595566	0.234421	NA	NA	NA	0.872082
ILMN_1651715	ILMN_1651715	RNF2	grey	0.096547	0.0476163	NA	-0.0040498	-0.0586996	-0.163337	-0.0718835	NA	NA	NA	0.00332876	-0.0997832	0.00239319	-0.278005	0.207207	0.0869183	NA	0.140802	0.226632	NA	0.148493	0.0474175	0.140802	0.157292	0.0459051	0.0149027	-0.1637	0.00698801	0.121902	-0.012563	-0.116529	0.0508153	-0.0162055	-0.235184	-0.0381226	0.46305	0.71789	NA	0.975501	0.655955	0.212404	0.585203	NA	NA	NA	0.979862
ILMN_1651717	ILMN_1651717	ADAMTS20	grey	-0.0516925	-0.0217342	NA	-0.263378	-0.206416	-0.0736669	-0.0978798	NA	NA	NA	0.153499	0.0594734	0.143197	0.0626882	-0.068652	-0.0230686	NA	-0.182148	0.188362	NA	-0.117061	-0.00813762	-0.182148	0.0850706	0.136093	-0.312122	0.0982579	-0.0137984	0.241886	-0.0876273	-0.0696053	0.140441	-0.292081	-0.0892612	0.0492724	0.694875	0.869077	NA	0.0420272	0.113569	0.575903	0.456868	NA	NA	NA	0.241622
ILMN_1651719	ILMN_1651719	MBTPS1	midnightblue	0.202751	0.130322	NA	-0.235346	0.0439101	-0.0658463	0.0182543	NA	NA	NA	-0.305228	-0.168943	-0.277077	-0.137573	0.245745	0.00640499	NA	-0.0889483	-0.159762	NA	-0.120538	0.0723519	-0.0889483	0.0238454	0.112873	0.0643164	-0.135591	0.235938	-0.153568	0.145062	-0.122966	-0.25657	-0.107574	0.0319145	0.0278179	0.120268	0.320966	NA	0.0702724	0.739035	0.617176	0.889897	NA	NA	NA	0.0177188
ILMN_1651727	ILMN_1651727	OOEP	grey	-0.070835	0.21983	NA	-0.0250978	0.106624	0.0503784	0.0740879	NA	NA	NA	0.0509817	0.210675	-0.0567079	-0.0712238	-0.0929386	-0.0310433	NA	0.259197	0.220308	NA	0.218958	-0.187633	0.259197	-0.204956	-0.0224723	0.169498	0.0185314	-0.0819276	-0.0892269	0.0311503	-0.294761	0.121526	-0.0866189	0.015592	0.0309666	0.590701	0.0914715	NA	0.849037	0.417454	0.702266	0.573718	NA	NA	NA	0.698869
ILMN_1651735	ILMN_1651735	TGOLN2	grey	0.07577	0.046503	NA	0.0326317	0.190612	0.020233	0.140056	NA	NA	NA	0.145765	0.155391	0.0461885	-0.118004	0.158276	0.143972	NA	0.00091241	-0.0607024	NA	-0.0319727	0.0931593	0.00091241	0.12593	-0.158344	-0.0421267	-0.261733	0.0306324	0.0878916	0.069173	0.377443	-0.0953408	0.181608	-0.118102	-0.31857	0.565025	0.72422	NA	0.804511	0.144613	0.878049	0.285827	NA	NA	NA	0.266446
ILMN_1651737	ILMN_1651737	BC041879	grey	-0.224468	-0.0947907	NA	0.0615235	-0.0189701	0.111671	0.0636365	NA	NA	NA	0.0423932	-0.0440788	0.0855938	-0.0713402	0.184347	-0.275028	NA	0.107424	0.0280323	NA	0.0406649	0.0288385	0.107424	-0.164498	0.171826	-0.165186	0.0633289	-0.00569994	-0.0485996	-0.0441529	-0.0024036	-0.0488633	-0.199358	0.154199	-0.115372	0.0846675	0.471263	NA	0.640516	0.885608	0.395621	0.629062	NA	NA	NA	0.747746
ILMN_1651741	ILMN_1651741	ARMCX3	grey	0.0730718	-0.105035	NA	-0.0335974	-0.159208	0.0790068	0.0365872	NA	NA	NA	-0.0955597	0.172575	-0.210541	-0.168815	-0.121781	0.0139488	NA	0.073938	0.00143618	NA	0.118475	-0.002562	0.073938	-0.0251245	-0.0768568	-0.137764	0.0161867	-0.0157608	0.192033	0.00822081	0.212487	0.161942	0.103307	-0.0629002	0.012904	0.578999	0.424469	NA	0.798845	0.22435	0.548473	0.78137	NA	NA	NA	0.467658
ILMN_1651745	ILMN_1651745	TMEM25	grey	0.175835	0.140272	NA	0.203647	0.278333	0.224629	0.205953	NA	NA	NA	0.130318	-0.239365	0.235123	-0.0887705	0.0488955	0.253018	NA	0.0119742	-0.011364	NA	-0.174176	0.180107	0.0119742	-0.0835892	0.0120737	0.116068	-0.178119	-0.148381	-0.170098	0.159047	-0.0986203	-0.131486	0.0597561	0.0689955	-0.23971	0.178994	0.285078	NA	0.118603	0.0312911	0.084438	0.114399	NA	NA	NA	0.320981
ILMN_1651752	ILMN_1651752	CXorf21	grey	-0.0666125	-0.000573082	NA	0.225177	0.0615855	-0.11046	0.0533018	NA	NA	NA	0.172008	0.304168	0.0436601	0.0260342	-0.00944942	-0.110141	NA	0.0747448	0.119281	NA	0.158892	-0.157296	0.0747448	-0.00253916	-0.057411	-0.0641728	-0.0688356	0.0910679	0.0625279	-0.107205	0.203747	0.259351	-0.0246639	0.037325	0.150408	0.613077	0.996533	NA	0.0836632	0.640179	0.4008	0.685862	NA	NA	NA	0.188792
ILMN_1651758	ILMN_1651758	NA	grey	-0.0108857	0.160748	NA	0.143986	0.266455	0.331418	0.0706299	NA	NA	NA	-0.140911	-0.14174	-0.0825641	0.0146375	0.228766	-0.0772532	NA	-0.133827	-0.0201588	NA	0.0107273	-0.246593	-0.133827	0.0122509	0.0772013	-0.020838	0.0672696	0.144061	-0.158488	0.0798133	-0.0595974	0.167444	0.0886967	-0.0774249	0.0118345	0.93421	0.21984	NA	0.272386	0.0395995	0.00968996	0.59178	NA	NA	NA	0.282869
ILMN_1651760	ILMN_1651760	TYW3	grey	0.0922824	0.101724	NA	-0.119926	-0.0259911	0.0144266	-0.0934159	NA	NA	NA	-0.0166591	-0.0708517	-0.0176572	-0.11958	0.14399	-0.104448	NA	-0.0624536	0.0978199	NA	0.0455367	0.00435158	-0.0624536	-0.151934	0.0541633	-0.166338	0.117235	-0.00425718	0.126181	0.167612	-0.141381	0.0771556	-0.0808795	0.069519	-0.015431	0.483129	0.439295	NA	0.361399	0.84373	0.912883	0.477748	NA	NA	NA	0.899467
ILMN_1651763	ILMN_1651763	TFDP3	grey	-0.000945504	-0.0383956	NA	0.0329594	0.00507383	0.106163	0.131683	NA	NA	NA	0.0435716	0.10969	-0.0415201	0.0137231	-0.157666	0.0635661	NA	0.0446095	-0.0378321	NA	0.0992943	-0.0657869	0.0446095	-0.000527104	0.0516724	0.146292	-0.148994	0.0599805	-0.108659	0.0491512	0.374222	-0.0912654	0.0746764	-0.0459712	-0.134789	0.994279	0.770851	NA	0.802587	0.969309	0.419479	0.315894	NA	NA	NA	0.740976
ILMN_1651767	ILMN_1651767	MKL1	turquoise	0.0128853	-0.0757067	NA	-0.0529842	-0.273451	-0.355337	-0.178074	NA	NA	NA	-0.0638801	-0.0193861	-0.043801	-0.00386019	0.109101	-0.110509	NA	-0.0164494	0.388078	NA	0.0698375	0.0986677	-0.0164494	0.0270456	0.0429213	-0.117033	0.165373	-0.0707756	0.0992852	-0.0136777	0.0180616	-0.00547071	-0.124021	-0.0217752	0.0274974	0.92216	0.565351	NA	0.687638	0.03451	0.00533488	0.173435	NA	NA	NA	0.627747
ILMN_1651769	ILMN_1651769	ZFYVE16	yellow	-0.250434	-0.0328822	NA	0.09276	0.0993581	0.162828	0.194359	NA	NA	NA	0.325566	0.270741	0.197314	0.063113	-0.283056	0.0419238	NA	0.132877	-0.273107	NA	0.128107	0.000761347	0.132877	-0.120414	-0.124546	-0.0160365	-0.0690026	-0.0620891	0.0325198	-0.10924	-0.0416842	0.0194686	-0.0314427	-0.119495	-0.0376246	0.0536165	0.803041	NA	0.480858	0.450065	0.213852	0.136735	NA	NA	NA	0.011138
ILMN_1651771	ILMN_1651771	RRAGB	grey	0.0498062	0.0715411	NA	-0.232472	0.0339516	0.0955823	0.03677	NA	NA	NA	-0.359336	-0.189679	-0.385741	0.109714	0.0549445	-0.121738	NA	-0.128657	0.0849505	NA	-0.291354	0.205387	-0.128657	-0.0658965	-0.0182204	0.178344	0.011564	0.0383202	-0.0392776	-0.13651	-0.192952	-0.022973	0.00038788	0.284517	0.0678493	0.705493	0.586996	NA	0.0738699	0.79677	0.467551	0.780305	NA	NA	NA	0.00480696
ILMN_1651776	ILMN_1651776	FHOD1	grey	0.0142366	-0.102459	NA	0.0363087	0.0218053	0.0620816	-0.0717715	NA	NA	NA	0.0328962	-0.150812	0.059909	-0.105455	0.0395847	0.154546	NA	-0.0554706	-0.00289562	NA	-0.0452234	0.0494957	-0.0554706	-0.115055	0.116109	0.0498763	0.0503816	-0.0787261	0.230357	0.151094	-0.107326	-0.0896615	0.0873149	-0.160083	0.0664704	0.914026	0.435979	NA	0.782993	0.868653	0.637483	0.585789	NA	NA	NA	0.802958
ILMN_1651787	ILMN_1651787	MSH5	green	-0.263678	-0.037315	NA	-0.159164	0.00791389	-0.0685272	0.0127535	NA	NA	NA	-0.0626963	-0.121777	-0.0313782	0.0822649	0.0821685	-0.250125	NA	0.0198638	-0.0259284	NA	0.0881057	0.0383174	0.0198638	0.101415	0.187298	-0.0273492	-0.0923594	-0.0381851	-0.117024	-0.150192	-0.0907545	0.12061	-0.153674	0.0291412	-0.173023	0.0417852	0.777132	NA	0.224479	0.952146	0.602886	0.922953	NA	NA	NA	0.634149
ILMN_1651788	ILMN_1651788	MAP3K11	magenta	-0.128704	-0.168631	NA	0.0980693	-0.0414528	-0.275491	0.0630985	NA	NA	NA	0.29651	0.041789	0.281319	0.0685983	-0.0843233	0.0533135	NA	0.118269	0.254694	NA	0.102459	0.120274	0.118269	-0.0605595	0.0720113	-0.0735153	0.205764	-0.0968879	0.188748	-0.0807185	0.0846471	-0.0179698	0.0136343	-0.00227683	0.0847605	0.327061	0.197754	NA	0.455993	0.753162	0.0331326	0.631971	NA	NA	NA	0.0214233
ILMN_1651789	ILMN_1651789	VCX3B	grey	0.0615775	0.00369675	NA	-0.0502906	0.170506	0.0296004	0.0621951	NA	NA	NA	-0.10116	-0.253605	0.018706	0.114167	0.0413186	0.091458	NA	-0.0765197	0.176398	NA	-0.192146	0.0372125	-0.0765197	-0.157088	0.288618	-0.0197964	0.032098	-0.0129475	-0.0609731	0.0475639	-0.226421	-0.0912745	0.285016	-0.0399903	0.0418139	0.640223	0.977636	NA	0.702761	0.192741	0.82236	0.636866	NA	NA	NA	0.441851
ILMN_1651792	ILMN_1651792	RORC	grey	0.0131139	0.0597038	NA	0.0473506	-0.102934	0.199039	0.187267	NA	NA	NA	0.0228862	-0.0104793	-0.0528193	-0.0637011	-0.271543	-0.160483	NA	-0.0732014	0.316299	NA	-0.0820418	0.0586704	-0.0732014	0.189252	0.313593	-0.0166876	0.016179	0.0433818	0.188017	0.170162	0.054047	0.0913773	0.058204	0.0634772	0.0437499	0.920783	0.650448	NA	0.719399	0.433844	0.127355	0.151928	NA	NA	NA	0.862204
ILMN_1651799	ILMN_1651799	SLC38A2	red	0.0772109	0.249899	NA	0.0433865	0.229994	0.184135	0.0811625	NA	NA	NA	-0.214702	0.00188876	-0.267738	-0.272253	0.127813	0.0795683	NA	0.0747994	0.164782	NA	-0.0236922	-0.086259	0.0747994	0.0829451	-0.0155168	0.0535545	-0.324279	-0.0447732	0.0644914	0.0230535	-0.0427992	0.299974	-0.109612	-0.13726	-0.05096	0.557628	0.0541467	NA	0.742038	0.0770891	0.159019	0.537581	NA	NA	NA	0.0994827
ILMN_1651800	ILMN_1651800	GSTM4	turquoise	0.0811536	-0.134407	NA	-0.059432	-0.23399	-0.0664407	-0.138581	NA	NA	NA	-0.0752215	0.0471557	-0.193649	0.114124	0.145584	-0.164202	NA	-0.214452	0.0884627	NA	-0.19947	0.0685765	-0.214452	-0.180265	-0.114641	-0.249431	0.117586	0.0383758	-0.126233	-0.0954222	-0.0934051	-0.216454	-0.0207226	0.056571	-0.0449793	0.537626	0.305898	NA	0.651937	0.0719524	0.613995	0.290982	NA	NA	NA	0.567853
ILMN_1651806	ILMN_1651806	LOC100287227	black	0.0850976	-0.0602073	NA	-0.209909	-0.175722	-0.0990084	-0.085037	NA	NA	NA	-0.152484	0.00949652	-0.14724	0.241937	-0.103304	-0.242584	NA	-0.0537477	0.087652	NA	-0.159175	0.051557	-0.0537477	0.176646	0.153691	0.164612	-0.0269226	-0.0176767	0.0748801	-0.164866	0.0251162	0.108818	-0.0392313	0.170925	0.180438	0.517974	0.647694	NA	0.107456	0.179278	0.451669	0.518274	NA	NA	NA	0.244788
ILMN_1651811	ILMN_1651811	MICAL3	grey	-0.180863	0.101198	NA	-0.130012	-0.000748629	0.0172295	-0.182267	NA	NA	NA	0.101169	0.160686	0.0517614	0.267431	-0.140345	0.103264	NA	-0.157414	0.0236081	NA	-0.029923	0.00968906	-0.157414	-0.0695719	-0.107855	-0.0689234	-0.0989033	-0.150506	0.285603	-0.0802382	-0.00988224	0.0802846	0.0718546	-0.211463	0.180974	0.166688	0.441677	NA	0.322129	0.995471	0.896043	0.163366	NA	NA	NA	0.441807
ILMN_1651817	ILMN_1651817	GRIK1	purple	-0.13666	0.000467829	NA	-0.0593526	-0.124123	-0.00953914	0.0126851	NA	NA	NA	0.112716	0.239235	0.0324202	0.00338996	-0.152926	-0.0277666	NA	0.139371	0.186053	NA	0.160047	-0.0986701	0.139371	-0.0728252	0.0488544	-0.106626	-0.0345319	-0.0391552	0.335157	-0.128377	0.0433575	0.237144	-0.26443	-0.109912	0.333591	0.297788	0.997169	NA	0.652372	0.344715	0.942334	0.923365	NA	NA	NA	0.391189
ILMN_1651819	ILMN_1651819	GALNT11	grey	-0.0133243	-0.0330837	NA	-0.148072	0.110352	0.0786453	-0.0860471	NA	NA	NA	0.0431337	-0.0491639	-0.0272043	-0.261924	0.154191	-0.0481625	NA	-0.0164814	0.0789059	NA	-0.0134719	0.158165	-0.0164814	0.0929312	-0.0389003	-0.231609	0.0876948	0.0957881	-0.10329	0.0732952	-0.185711	0.0611405	-0.0951899	-0.0959583	0.046461	0.919516	0.801858	NA	0.258868	0.40126	0.55031	0.513298	NA	NA	NA	0.743489
ILMN_1651826	ILMN_1651826	BASP1	blue	-0.296328	-0.165995	NA	0.273251	0.0252417	0.111347	0.271241	NA	NA	NA	0.432122	0.23614	0.346875	0.195864	-0.312594	-0.00629081	NA	0.228119	-0.106692	NA	0.234144	-0.0312496	0.228119	-0.165634	-0.000578631	0.0367027	0.0691376	-0.158886	0.101595	-0.15322	-0.00825133	-0.0479665	0.14967	-0.163442	0.0971245	0.0215071	0.204956	NA	0.0346474	0.848182	0.397003	0.0360556	NA	NA	NA	0.000565279
ILMN_1651828	ILMN_1651828	CCT3	blue	0.197854	0.272292	NA	-0.0610085	0.15831	0.0623214	-0.0517466	NA	NA	NA	-0.338484	-0.214628	-0.190804	-0.239793	0.227584	0.0997281	NA	-0.0105753	0.176242	NA	-0.124152	-0.0111665	-0.0105753	0.0348232	0.0450146	0.135797	-0.079319	0.118042	-0.0637929	0.208811	-0.129441	0.0820297	0.00538811	0.16104	-0.081421	0.129682	0.0353137	NA	0.643321	0.227007	0.636181	0.694571	NA	NA	NA	0.00816155
ILMN_1651832	ILMN_1651832	EHD1	grey	-0.23424	-0.237091	NA	0.184267	-0.0537259	0.0551959	0.106056	NA	NA	NA	0.332905	0.160946	0.33659	-0.108503	-0.0896001	0.214524	NA	0.298134	0.136615	NA	0.251542	-0.139289	0.298134	-0.0787063	0.0943515	0.176054	-0.197587	-0.295236	0.0373481	-0.146768	0.0773555	0.0661334	-0.027417	-0.0406887	-0.138869	0.0716396	0.0681569	NA	0.158717	0.683494	0.67531	0.419954	NA	NA	NA	0.009349
ILMN_1651838	ILMN_1651838	RND1	grey	0.0960027	0.112838	NA	-0.189365	0.095756	0.210779	-0.0407746	NA	NA	NA	0.0830036	0.0169318	0.0778729	-0.0981075	-0.0333348	-0.0612823	NA	-0.105333	-0.0136261	NA	-0.250107	0.314091	-0.105333	0.161116	0.0459904	-0.0963278	0.15024	0.204222	-0.175269	0.217154	0.0315193	-0.153393	-0.00255527	0.216366	-0.286388	0.465587	0.390673	NA	0.147309	0.466739	0.105973	0.757075	NA	NA	NA	0.528363
ILMN_1651846	ILMN_1651846	EML6	grey	0.253699	-0.035106	NA	-0.128063	-0.0782096	0.00211723	-0.00176256	NA	NA	NA	0.00591201	-0.168518	0.219935	-0.139523	-0.0439607	0.298598	NA	0.138361	-0.0462832	NA	-0.160174	0.0176031	0.138361	-0.129521	-0.0128893	0.0849271	-0.0878818	0.214094	0.118803	0.180354	-0.200439	0.00151412	0.123286	0.0533433	0.0744864	0.0504728	0.790015	NA	0.329498	0.552528	0.98719	0.989336	NA	NA	NA	0.964242
ILMN_1651848	ILMN_1651848	ITSN1	grey	0.264427	0.00853939	NA	-0.00804433	0.0212372	-0.0471889	-0.180537	NA	NA	NA	0.017016	-0.179084	0.0844005	0.147102	-0.100412	0.00337061	NA	-0.205098	0.0467212	NA	-0.170801	-0.0148561	-0.205098	0.18006	0.0324828	0.121047	-0.0338043	-0.0799965	0.244547	-0.02612	0.0107903	0.114005	0.331234	-0.221279	0.089748	0.0411858	0.948369	NA	0.951358	0.872046	0.720318	0.167467	NA	NA	NA	0.897325
ILMN_1651850	ILMN_1651850	RPS16	salmon	0.106064	-0.0784159	NA	-0.262301	-0.106126	0.08311	-0.0640258	NA	NA	NA	-0.353778	-0.267419	-0.22668	-0.0303832	0.110189	-0.0760804	NA	-0.0614018	-0.0495617	NA	-0.100459	0.185649	-0.0614018	0.0831539	0.0542116	-0.0203024	-0.109632	-0.0409895	-0.167836	0.0940045	-0.118787	-0.316172	0.153901	0.0635664	-0.10257	0.419917	0.551477	NA	0.0429048	0.419643	0.527832	0.626961	NA	NA	NA	0.00555426
ILMN_1651865	ILMN_1651865	KIAA1257	grey	0.0615246	0.090756	NA	-0.397751	-0.0931891	-0.0792365	0.0377606	NA	NA	NA	-0.0683067	-0.131906	-0.12283	-0.00082105	0.229821	-0.246427	NA	-0.0557435	0.20666	NA	-0.150663	0.174487	-0.0557435	0.0593918	0.100699	-0.289364	-0.0329673	0.0501079	0.113754	-0.312028	-0.154861	-0.00578451	-0.255325	-0.108586	0.144259	0.64051	0.490427	NA	0.00164896	0.478822	0.547308	0.77454	NA	NA	NA	0.604055
ILMN_1651872	ILMN_1651872	UBIAD1	blue	0.124973	-0.0242773	NA	-0.180258	-0.320012	0.0574698	-0.266414	NA	NA	NA	-0.470182	-0.305946	-0.344303	-0.257627	0.274737	-0.190791	NA	-0.150811	0.17945	NA	-0.0118633	-0.115911	-0.150811	-0.00785931	0.0418694	-0.00902772	-0.0349427	-0.0810909	-0.036851	-0.0363672	-0.112114	0.125058	-0.114888	0.0191655	-0.00901885	0.341397	0.853917	NA	0.168136	0.0126818	0.662724	0.039631	NA	NA	NA	0.000150282
ILMN_1651878	ILMN_1651878	EVC	grey	-0.00772918	0.166235	NA	-0.051772	0.0493382	0.0121454	-0.00928382	NA	NA	NA	-0.0371902	-0.0978058	-0.0702122	-0.0901851	0.136544	0.0156738	NA	-3.48861e-05	-0.0102294	NA	0.190367	-0.021016	-3.48861e-05	0.0214624	0.00434352	-0.0601939	-0.178838	-0.0669711	0.110834	-0.0957516	0.0794426	-0.000825831	-0.12756	-0.324747	0.123486	0.953262	0.204292	NA	0.694429	0.708136	0.926617	0.943875	NA	NA	NA	0.777858
ILMN_1651886	ILMN_1651886	CWF19L1	saddlebrown	-0.0107421	-0.0503129	NA	0.0281929	0.327194	0.282599	0.0579136	NA	NA	NA	0.124579	-0.201984	0.232059	-0.419997	0.0495154	0.377744	NA	0.0649499	0.114187	NA	0.110688	-0.153103	0.0649499	-0.0379371	0.10718	0.0660893	-0.152187	-0.295051	0.0195612	0.0129875	-0.149871	0.150769	-0.239103	0.0544455	0.0626364	0.935076	0.702635	NA	0.83068	0.0107173	0.0286872	0.660278	NA	NA	NA	0.342933
ILMN_1651899	ILMN_1651899	RPL19	salmon	0.271308	0.0460252	NA	-0.102685	-0.0704185	-0.119618	-0.0111114	NA	NA	NA	-0.293865	-0.195167	-0.257815	0.0513405	0.107622	-0.0403631	NA	-0.0793106	-0.102908	NA	-0.131465	0.0821883	-0.0793106	0.12585	0.0147949	0.12189	-0.122496	0.156807	-0.356528	0.136381	-0.100691	-0.249224	0.0735926	0.0270108	0.00841984	0.0360076	0.726943	NA	0.434962	0.592892	0.362641	0.932849	NA	NA	NA	0.0226697
ILMN_1651900	ILMN_1651900	KCNA4	grey	-0.111197	0.0736904	NA	0.156634	0.340596	0.407808	0.413707	NA	NA	NA	0.24106	0.13931	0.155933	-0.279824	0.0667856	0.157789	NA	0.161487	-0.0808259	NA	0.095759	0.00641605	0.161487	-0.293786	0.0166216	0.0549278	-0.17249	0.076118	-0.0505397	0.143231	-0.0518369	0.175316	0.0347062	0.00934913	-0.281306	0.397642	0.575781	NA	0.232028	0.0077476	0.00121955	0.00101731	NA	NA	NA	0.0635346
ILMN_1651902	ILMN_1651902	RASL11A	grey	-0.102201	0.0303459	NA	-0.119117	-0.0474274	0.0632003	0.00420816	NA	NA	NA	-0.0937551	-0.0162415	0.00948355	0.10782	-0.083587	-0.140252	NA	0.023041	0.0233417	NA	-0.0616955	-0.00270387	0.023041	-0.0921104	-0.0899532	0.0525778	-0.0858967	-0.0286112	0.0820175	-0.0390811	0.0593429	-0.0117878	-0.0226968	0.266638	-0.0512447	0.437143	0.817962	NA	0.364669	0.718963	0.63142	0.974543	NA	NA	NA	0.476144
ILMN_1651903	ILMN_1651903	MBD3L2	grey	0.122577	0.0429913	NA	0.0938253	0.0507014	-0.215265	-0.196311	NA	NA	NA	0.00771403	0.14042	0.0940091	0.147241	-0.0186394	0.267863	NA	0.0527106	0.0397532	NA	-0.0331106	-0.0389101	0.0527106	-0.0697668	0.0157385	0.0951922	0.20457	0.0421432	-0.0207412	0.135794	-0.153104	0.0108315	0.0901777	0.12124	0.0930283	0.350805	0.744307	NA	0.475812	0.700447	0.0985778	0.132761	NA	NA	NA	0.953353
ILMN_1651905	ILMN_1651905	ZNF187	grey	0.0381845	0.0489157	NA	0.0855992	-0.0520245	0.175281	0.0575613	NA	NA	NA	-0.0794593	0.0547539	-0.223487	0.00575291	-0.0458466	-0.0359752	NA	0.0984075	-0.123898	NA	0.0234197	0.156467	0.0984075	-0.00396148	-0.100194	-0.128811	-0.161604	0.0606916	-0.0228115	-0.141674	0.218995	-0.0434955	-0.088039	-0.187653	0.000952871	0.772076	0.710525	NA	0.515501	0.693012	0.18039	0.662219	NA	NA	NA	0.546178
ILMN_1651913	ILMN_1651913	WBP2NL	grey	0.015748	-0.14353	NA	0.219837	0.00209128	-0.00840101	-0.141478	NA	NA	NA	-0.0192839	-0.00650007	0.0663095	0.0124453	-0.0437718	0.0910061	NA	-0.0521822	-0.276825	NA	-0.0462314	0.0387242	-0.0521822	0.112178	-0.0765868	0.282897	0.0810509	0.177677	-0.163213	0.24442	-0.0343615	0.20269	0.164067	-0.163912	-0.02986	0.904939	0.273924	NA	0.0914598	0.987347	0.949204	0.280915	NA	NA	NA	0.883729
ILMN_1651916	ILMN_1651916	OCLN	grey	0.0562896	-0.0794132	NA	-0.0997087	-0.0582864	0.120768	-0.214108	NA	NA	NA	0.0751603	-0.0970406	0.185045	-0.169995	-0.0702436	0.108886	NA	0.00656651	0.288384	NA	0.135004	-0.0503217	0.00656651	0.214661	0.0411914	-0.0533858	0.257416	-0.108474	-0.0411681	0.0920632	-0.168983	-0.136616	-0.0781532	-0.0786079	0.131967	0.669245	0.546412	NA	0.44846	0.658226	0.358013	0.100446	NA	NA	NA	0.568169
ILMN_1651936	ILMN_1651936	SETD8	grey	0.0399778	0.0430319	NA	0.0243609	0.162336	-0.219854	-0.00810444	NA	NA	NA	-0.00964546	-0.0531781	0.0568722	0.0954824	0.0875038	0.300984	NA	-0.144578	-0.0100891	NA	-0.179612	0.0930701	-0.144578	-0.0277946	0.0702333	0.0957384	-0.0987842	-0.0134952	0.0680267	0.0991777	0.0651902	-0.132806	0.147872	0.259887	-0.158082	0.761681	0.744074	NA	0.85342	0.215258	0.0914352	0.950995	NA	NA	NA	0.941692
ILMN_1651938	ILMN_1651938	BX647078	grey	0.216947	-0.321372	NA	-0.112132	-0.148931	-0.0823153	-0.0316449	NA	NA	NA	-0.395708	-0.380013	-0.133848	-0.0365031	-0.135934	-0.272001	NA	0.180722	-0.032562	NA	0.113936	0.0307183	0.180722	0.169109	-0.074238	0.17861	0.0930154	0.0185295	-0.0192418	0.118429	-0.0279762	-0.0179146	0.280687	0.116933	0.0839345	0.0959113	0.0122876	NA	0.393662	0.256084	0.5318	0.810312	NA	NA	NA	0.00175122
ILMN_1651940	ILMN_1651940	OR6C76	grey	-0.101062	-0.109681	NA	0.0679552	-0.11264	-0.0786386	0.146294	NA	NA	NA	0.0447446	0.0484348	0.0496205	0.295797	-0.198815	-0.0305499	NA	0.0121301	-0.0191064	NA	0.12128	-0.21327	0.0121301	0.211855	0.137619	0.190936	0.108432	0.112704	0.164372	-0.000547553	0.194946	-0.0599086	0.246183	-0.143495	0.204026	0.442292	0.404147	NA	0.605922	0.391507	0.550344	0.264694	NA	NA	NA	0.734256
ILMN_1651943	ILMN_1651943	ANK3	grey	0.0603235	0.183403	NA	-0.135107	-0.0445969	-0.0241126	-0.118754	NA	NA	NA	-0.154184	-0.0407711	-0.218674	-0.197316	0.345602	-0.161751	NA	-0.0910913	0.117113	NA	-0.0451938	-0.00352271	-0.0910913	0.193667	0.100456	-0.101523	-0.303409	-0.0207153	0.120721	-0.146324	-0.0446721	0.254958	-0.12247	0.0112393	-0.0551688	0.647059	0.160714	NA	0.303365	0.735101	0.854898	0.366144	NA	NA	NA	0.239502
ILMN_1651944	ILMN_1651944	CTNND1	grey	-0.0710527	-0.0626462	NA	-0.0769841	-0.211385	-0.0818795	-0.100545	NA	NA	NA	-0.231493	-0.210761	-0.143994	0.181371	0.0549061	-0.46781	NA	-0.0782549	-0.0674631	NA	-0.0610408	0.030488	-0.0782549	0.127586	0.259114	-0.114408	0.0490538	0.0744761	0.107798	-0.139339	-0.0340667	0.303022	0.0177251	-0.229291	0.0642095	0.589558	0.63442	NA	0.558789	0.104949	0.533981	0.444646	NA	NA	NA	0.0751283
ILMN_1651949	ILMN_1651949	SCYL3	darkgreen	-0.0930797	-0.118856	NA	0.20207	-0.206789	-0.118832	0.0693845	NA	NA	NA	0.10318	0.187153	-0.0346218	0.0801742	0.0550437	-0.287694	NA	-0.133703	-0.226501	NA	-0.0820957	0.0253416	-0.133703	-0.088089	-0.21651	-0.0762061	0.131154	0.0974825	-0.0385648	-0.0432889	0.103638	-0.0984683	0.0188318	-0.0607992	-0.139266	0.479341	0.365732	NA	0.121544	0.112904	0.365827	0.598347	NA	NA	NA	0.43274
ILMN_1651950	ILMN_1651950	TPST1	grey	0.115741	0.138508	NA	0.0521916	0.225059	0.0221787	0.0911323	NA	NA	NA	0.22205	-0.123888	0.210094	0.0640005	0.0387916	0.358812	NA	-0.0387769	0.0233657	NA	-0.125652	0.341436	-0.0387769	-0.0659349	-0.0876618	-0.00295604	-0.250172	-0.193931	-0.234119	0.0845588	-0.185431	-0.340888	-0.00434456	-0.159112	-0.258543	0.378519	0.291238	NA	0.692075	0.0838293	0.866424	0.488622	NA	NA	NA	0.0881635
ILMN_1651958	ILMN_1651958	MGP	grey	-0.151899	-0.257213	NA	-0.073473	0.0588906	0.0764654	0.118726	NA	NA	NA	0.153347	0.161508	0.0524189	-0.183632	-0.00268224	0.175834	NA	0.0355249	-0.150807	NA	0.0315789	-0.00345719	0.0355249	-0.0984586	-0.105611	-0.163396	0.217238	0.180411	0.0945524	-0.0371832	-0.0423769	-0.0587287	0.0945657	0.102255	0.148384	0.246622	0.0472594	NA	0.576911	0.654906	0.561449	0.36626	NA	NA	NA	0.242095
ILMN_1651964	ILMN_1651964	ABCC5	grey	0.0820492	-0.00425481	NA	0.037941	0.3474	0.178631	0.0153642	NA	NA	NA	0.13938	0.0234386	0.0975048	-0.258921	0.293849	0.312273	NA	0.0382699	0.106384	NA	0.0274721	0.017142	0.0382699	-0.0331935	0.0016883	-0.021748	-0.127606	0.026973	-0.000752672	0.123667	-0.0895844	-0.11244	0.160139	-0.334475	-0.0750866	0.533131	0.974261	NA	0.773491	0.00653596	0.172072	0.907245	NA	NA	NA	0.288183
ILMN_1651966	ILMN_1651966	FGFR3	grey	0.111551	0.0507592	NA	-0.0675033	0.0232604	-0.03291	-0.0830897	NA	NA	NA	-0.0250578	-0.0375022	-0.0246594	-0.216058	0.142406	0.0687673	NA	0.0629984	0.104265	NA	-0.0364205	-0.0918968	0.0629984	-0.132596	0.0672834	-0.137914	0.209847	0.159061	-0.0350027	-0.0183565	-0.0705103	0.153722	0.0767643	-0.126166	0.122814	0.396133	0.700121	NA	0.608326	0.859974	0.802877	0.527933	NA	NA	NA	0.849275
ILMN_1651967	ILMN_1651967	TP53I3	grey	-0.0806254	-0.0846556	NA	0.0613234	0.161899	0.0539932	0.111448	NA	NA	NA	0.0785129	-0.141515	0.136327	-0.0316665	-0.192399	0.0280667	NA	0.0700931	-0.0680119	NA	0.0350727	0.21096	0.0700931	-0.00981937	-0.0849469	0.132018	-0.133014	-0.135648	-0.0378741	0.0584479	0.0584319	0.0392992	0.00756107	-0.0408797	-0.0911456	0.540285	0.520158	NA	0.641605	0.216512	0.682003	0.396574	NA	NA	NA	0.550984
ILMN_1651980	ILMN_1651980	GOLGA6L1	grey	0.158214	-0.0122112	NA	-0.128728	-0.113353	-0.102266	0.0475845	NA	NA	NA	-0.18551	-0.0373334	-0.151307	0.0842918	0.0581022	-0.0738087	NA	0.208351	0.0118322	NA	0.194286	0.0963338	0.208351	0.150529	0.0907701	0.141469	-0.133185	-0.0402221	-0.169084	0.0811278	0.20847	-0.18665	-0.0240264	0.0465682	-0.0124207	0.227291	0.926221	NA	0.326973	0.388501	0.436849	0.71807	NA	NA	NA	0.155876
ILMN_1651984	ILMN_1651984	NTRK2	grey	0.198417	0.0369491	NA	0.197965	-0.253658	-0.22277	-0.171802	NA	NA	NA	0.199007	0.11644	0.198633	0.0899894	-0.0279639	0.162644	NA	-0.124042	0.140101	NA	-0.0914875	0.00340946	-0.124042	0.149518	-0.0836108	0.0910265	0.0517456	0.162066	0.117291	0.176293	0.0960175	-0.1601	0.228393	-0.12814	0.0306098	0.128573	0.779262	NA	0.129463	0.0505112	0.0871096	0.18933	NA	NA	NA	0.127418
ILMN_1651987	ILMN_1651987	C6orf129	turquoise	0.140408	-0.0235168	NA	-0.192412	-0.167131	-0.0759309	-0.0920508	NA	NA	NA	-0.286234	-0.235402	-0.179272	-0.213553	0.333159	-0.07379	NA	-0.129545	-0.000861227	NA	-0.0910125	0.0176059	-0.129545	0.0244492	-0.0385549	-0.110401	0.289249	0.111371	-0.055069	0.00151573	0.0278687	-0.00841114	0.0593104	0.385022	-0.231278	0.284605	0.858446	NA	0.140786	0.20183	0.564197	0.484233	NA	NA	NA	0.026614
ILMN_1652000	ILMN_1652000	FAM156B	yellow	-0.0856666	-0.12024	NA	0.0700645	-0.0269464	-0.132386	0.122861	NA	NA	NA	0.172159	0.181749	0.0991727	0.0480746	-0.0581149	-0.043701	NA	0.143412	-0.162382	NA	0.227768	0.109064	0.143412	-0.0263526	-0.09804	-0.0932359	0.279738	0.0884701	0.0581007	0.0425758	0.0143912	-0.345248	0.0478989	-0.0738121	-0.0291964	0.515169	0.360135	NA	0.594757	0.838062	0.313294	0.349682	NA	NA	NA	0.188398
ILMN_1652003	ILMN_1652003	GNG10	turquoise	-0.122272	0.00795267	NA	0.404392	0.202705	0.146133	0.306161	NA	NA	NA	0.395805	0.272233	0.285373	0.199756	-0.392463	0.0602619	NA	0.13255	-0.0628327	NA	0.084073	-0.109902	0.13255	-0.103133	-0.0263428	0.0940578	-0.0541643	-0.0817277	0.0428874	-0.0171012	0.0951249	0.0805149	0.0887292	-0.196186	0.0727576	0.352013	0.951912	NA	0.00135257	0.120354	0.265225	0.0173566	NA	NA	NA	0.00174622
ILMN_1652006	ILMN_1652006	SMC1A	turquoise	-0.333949	-0.187078	NA	-0.128215	-0.0537321	-0.228967	-0.130383	NA	NA	NA	0.088418	0.029821	0.11999	-0.0580616	0.26385	0.0503527	NA	-0.131197	0.00869359	NA	-0.0519815	0.0993916	-0.131197	-0.0427884	0.0467588	0.0225748	0.181615	0.043634	-0.0563408	0.0430222	-0.0986867	-0.132165	-0.147345	0.0999562	-0.149762	0.0091161	0.152348	NA	0.32892	0.68346	0.0784548	0.320736	NA	NA	NA	0.501715
ILMN_1652008	ILMN_1652008	C15orf23	greenyellow	-0.106672	0.0479279	NA	0.0429793	-0.177017	0.177252	0.203202	NA	NA	NA	0.037665	0.163312	-0.13882	0.149682	-0.145755	-0.121905	NA	0.00189921	-0.217517	NA	-0.100067	-0.0354783	0.00189921	-0.0848232	-0.107659	-0.00653501	-0.0932848	0.0243023	0.025734	-0.191964	-0.0815098	0.0529155	0.177833	0.0959044	-0.216971	0.417244	0.716121	NA	0.744376	0.176043	0.175463	0.119428	NA	NA	NA	0.775096
ILMN_1652015	ILMN_1652015	LOC158696	grey	0.192518	-0.138244	NA	-0.0593404	0.116281	-0.124497	0.0215561	NA	NA	NA	0.0150096	0.0226957	-0.0550808	-0.164564	-0.0518683	0.178755	NA	0.0246567	-0.0462617	NA	-0.0811431	0.0686895	0.0246567	0.0448965	-0.209224	0.0890198	-0.272764	-0.0235343	-0.175756	0.0720125	0.148898	-0.0963108	0.0101043	0.0136135	0.167123	0.140564	0.292171	NA	0.652439	0.376283	0.343252	0.870141	NA	NA	NA	0.909377
ILMN_1652017	ILMN_1652017	PPEF1	grey	-0.126609	0.0488636	NA	-0.09776	-0.0346969	-0.0562797	0.0231455	NA	NA	NA	-0.0996489	0.149441	-0.289818	-0.0241538	0.0274969	-0.0682541	NA	0.0812272	0.0770239	NA	0.203703	-0.00315226	0.0812272	-0.0202699	0.0858531	0.0119301	-0.179604	-0.125945	0.0590474	-0.118451	0.00913479	0.193543	-0.139129	-0.191721	0.0971202	0.335062	0.71082	NA	0.457422	0.792407	0.6693	0.860658	NA	NA	NA	0.448733
ILMN_1652022	ILMN_1652022	DHX57	grey	0.016212	-0.31368	NA	-0.145408	-0.35316	-0.111558	-0.228818	NA	NA	NA	0.0139432	0.0268646	0.037719	0.105477	0.0103901	-0.0202915	NA	-0.193894	-0.0434128	NA	-0.149093	-0.0241077	-0.193894	0.222407	-0.162253	-0.0578264	0.0842488	0.0894594	0.181757	0.130353	-0.10732	0.170651	0.103035	-0.138717	0.139684	0.902152	0.0146634	NA	0.267629	0.00564326	0.396103	0.0786545	NA	NA	NA	0.915791
ILMN_1652023	ILMN_1652023	AGFG2	grey	0.1702	-0.0210884	NA	-0.210704	-0.126862	-0.190089	-0.157982	NA	NA	NA	-0.141917	-0.138878	0.0212983	0.0898268	-0.264838	-0.0108632	NA	0.0247105	0.146237	NA	0.0527033	-0.0169602	0.0247105	0.162446	-0.0215425	0.03563	0.150739	-0.127179	0.197505	-0.0231126	0.254094	-0.012277	0.0143203	0.204069	0.0946856	0.193554	0.872935	NA	0.1061	0.334092	0.145738	0.227984	NA	NA	NA	0.27941
ILMN_1652024	ILMN_1652024	CSNK1G3	yellow	-0.117431	0.0286691	NA	-0.0349518	0.062295	0.292875	0.22157	NA	NA	NA	0.0876727	0.0705369	0.00857667	0.00357037	-0.179587	-0.101056	NA	0.0512867	-0.275753	NA	0.0154096	0.0328255	0.0512867	-0.0191342	-0.0787322	-0.0412798	-0.0932212	0.0614809	-0.072118	-0.102984	-0.150921	0.0327371	-0.10161	-0.0611641	-0.071943	0.371549	0.827863	NA	0.790916	0.636324	0.0231514	0.0888706	NA	NA	NA	0.505342
ILMN_1652037	ILMN_1652037	UPP2	grey	-0.0181789	-0.289915	NA	-0.0271477	0.0136987	0.00565527	0.131659	NA	NA	NA	0.125544	0.0161276	0.169537	-0.0143455	0.11439	0.0989456	NA	0.209721	0.0303439	NA	0.079087	0.220181	0.209721	-0.0673404	-0.157965	-0.131168	0.180454	0.0286376	-0.00427638	-0.0476068	-0.241181	-0.24495	0.233152	0.151728	0.0476573	0.890349	0.0246447	NA	0.83687	0.917263	0.965794	0.315982	NA	NA	NA	0.339179
ILMN_1652056	ILMN_1652056	TTN	grey	-0.411498	-0.272921	NA	-0.00179867	0.169616	-0.00574233	0.0931416	NA	NA	NA	0.200705	0.181758	0.105387	-0.0613989	-0.00263938	0.036976	NA	0.218106	0.0740781	NA	0.112801	0.141049	0.218106	-0.0791874	-0.0712151	-0.293022	-0.0505691	-0.342202	-0.0807942	-0.360182	-0.199459	0.256699	-0.166971	0.260593	-0.234188	0.00108922	0.0348754	NA	0.989118	0.195108	0.965267	0.479047	NA	NA	NA	0.124136
ILMN_1652065	ILMN_1652065	KCNMB1	salmon	-0.339009	-0.046105	NA	0.0320939	-0.0395966	0.12828	0.118907	NA	NA	NA	0.324603	0.138435	0.26304	-0.0841338	-0.183958	0.169189	NA	0.11223	-0.0686506	NA	0.20923	-0.0195049	0.11223	-0.109763	0.0145142	0.0836089	-0.0397189	-0.18986	0.380734	-0.128845	-0.0377063	0.166779	-0.0566923	0.0597619	0.108992	0.00805679	0.726488	NA	0.807671	0.763888	0.328672	0.365523	NA	NA	NA	0.0113934
ILMN_1652066	ILMN_1652066	SNED1	grey	-0.11743	-0.21636	NA	0.117911	-0.0157536	0.0268847	0.212832	NA	NA	NA	0.0157804	0.0300281	-0.114645	0.122561	0.0346222	-0.147369	NA	0.0421041	0.0992801	NA	0.0520238	0.0343938	0.0421041	-0.153068	0.063177	-0.172517	0.209981	0.285522	0.0131813	-0.238743	-0.151118	0.00835094	0.158965	0.074166	0.184376	0.37155	0.096835	NA	0.369582	0.904905	0.838429	0.102538	NA	NA	NA	0.904744
ILMN_1652072	ILMN_1652072	MGC42105	grey	0.0414023	-0.0908485	NA	-0.12617	-0.0396913	0.0172852	-0.205646	NA	NA	NA	0.00250903	-0.132032	0.118576	-0.1055	0.02303	0.0176804	NA	-0.171903	-0.323295	NA	-0.023634	-0.20934	-0.171903	-0.134479	-0.00619019	-0.0636922	0.254959	0.00736982	0.274154	0.0990775	-0.106794	0.00572711	0.104522	-0.0903611	0.230275	0.753453	0.489983	NA	0.336754	0.763339	0.895709	0.114952	NA	NA	NA	0.98482
ILMN_1652073	ILMN_1652073	RPS23	red	0.326511	0.305008	NA	0.0699386	0.205353	0.126043	-0.00210832	NA	NA	NA	-0.336661	-0.177572	-0.280875	-0.0284671	0.0843243	-0.0969331	NA	-0.0643143	0.215648	NA	-0.126443	-0.0440764	-0.0643143	0.0526046	0.0899899	0.0438127	-0.251962	0.121453	-0.212227	0.166848	0.044273	0.166445	0.0692045	-0.184846	0.0386917	0.0108921	0.0178049	NA	0.595421	0.115482	0.337247	0.987244	NA	NA	NA	0.00853432
ILMN_1652079	ILMN_1652079	NA	grey	0.124261	0.145016	NA	0.112133	0.034224	-0.203347	-0.176028	NA	NA	NA	-0.0479698	0.0754325	0.00390402	0.111969	-0.0810883	0.0737155	NA	-0.11201	0.134962	NA	-0.0729228	-0.141457	-0.11201	-0.00374518	-0.0593798	0.106612	0.211244	-0.0841665	-0.128907	0.141866	-0.032472	-0.225982	0.0106814	-0.000313055	0.0219421	0.344175	0.268936	NA	0.393659	0.795175	0.119158	0.178511	NA	NA	NA	0.715884
ILMN_1652081	ILMN_1652081	SORCS2	grey	0.111144	0.17836	NA	0.0206998	0.0139371	-0.0672429	0.0768281	NA	NA	NA	0.000594164	-0.203438	0.0356856	0.191821	0.0664875	-0.0285745	NA	-0.254973	-0.067896	NA	-0.244398	0.142561	-0.254973	0.171828	0.231338	0.107372	-0.00593448	0.0301098	0.0500825	0.207204	0.106309	-0.240465	-0.107726	-0.3858	0.139918	0.397869	0.172736	NA	0.875258	0.915828	0.609713	0.559589	NA	NA	NA	0.996405
ILMN_1652082	ILMN_1652082	ELF4	purple	-0.265945	-0.156999	NA	-0.0835086	-0.182453	-0.161068	0.0102225	NA	NA	NA	0.174438	0.205926	0.147236	0.147152	-0.207858	0.00171883	NA	0.0587927	-0.110513	NA	0.066059	0.080984	0.0587927	-0.0239806	-0.0652046	0.00760983	0.151647	-0.202808	0.275484	-0.0964876	0.126942	-0.0638482	-0.120226	0.1432	0.0922515	0.0399938	0.230928	NA	0.525848	0.162929	0.218912	0.938211	NA	NA	NA	0.182528
ILMN_1652085	ILMN_1652085	MPHOSPH10	midnightblue	0.146095	-0.0190336	NA	-0.189945	-0.0919838	-0.0638598	-0.0919484	NA	NA	NA	-0.215393	-0.0399614	-0.22261	0.0160657	0.0916062	-0.194156	NA	-0.264472	-0.187328	NA	-0.203169	0.0593086	-0.264472	0.0171006	-0.090373	-0.00196378	-0.100052	0.272716	-0.221888	0.103999	-0.0673046	-0.0521928	0.105733	0.0580291	-0.179132	0.265352	0.885228	NA	0.14605	0.484552	0.627857	0.484721	NA	NA	NA	0.0983731
ILMN_1652088	ILMN_1652088	PAPOLB	grey	-0.115119	0.0295447	NA	0.0807247	0.117751	0.185936	0.104288	NA	NA	NA	0.0591439	0.0473648	0.0380694	0.0424814	0.120111	0.141386	NA	0.0247002	0.121318	NA	0.0946163	-0.0556915	0.0247002	0.0167548	0.0352912	-0.197699	-0.0364254	-0.0773209	0.196425	-0.00532031	0.0305348	-0.138624	0.051031	0.0780919	0.0681589	0.381104	0.822689	NA	0.539784	0.370235	0.154913	0.427788	NA	NA	NA	0.653516
ILMN_1652098	ILMN_1652098	AK125248	grey	0.0393683	-0.0900513	NA	0.249606	0.220541	0.11779	0.21855	NA	NA	NA	0.101366	0.182856	0.00301341	-0.0593888	-0.185481	0.11161	NA	0.0997733	0.183177	NA	0.100889	-0.2577	0.0997733	-0.330827	-0.0101438	-0.0329957	0.0569249	0.158003	-0.0656291	-0.046959	-0.0822915	-0.0466557	0.0857799	0.0720798	0.197582	0.76521	0.493815	NA	0.0544382	0.090401	0.370075	0.0934217	NA	NA	NA	0.440914
ILMN_1652104	ILMN_1652104	KRAS	grey	-0.0279932	-0.0525265	NA	0.182681	0.15943	0.19162	0.267976	NA	NA	NA	0.0097258	0.0510804	-0.0202652	-0.230903	0.0204898	0.0658103	NA	0.396874	0.0970941	NA	0.512756	-0.0137743	0.396874	0.0865913	0.0361239	-0.0237419	-0.205429	-0.401264	-0.0461627	-0.0181966	0.0948253	-0.0472081	0.0215707	-0.112555	-0.268771	0.831861	0.690199	NA	0.162395	0.223695	0.142461	0.0384435	NA	NA	NA	0.941207
ILMN_1652110	ILMN_1652110	LOC642846	grey	0.105886	-0.0703783	NA	-0.139571	-0.20554	-0.0247722	-0.361795	NA	NA	NA	-0.129697	0.040486	-0.0844647	-0.275434	0.0445941	-0.0779768	NA	-0.0924384	0.0459458	NA	-0.0497741	-0.0494439	-0.0924384	-0.0692682	0.0351492	-0.185178	-0.0826724	0.183395	0.0563575	0.0674354	0.00405486	-0.006844	0.0784712	-0.196854	-0.0843453	0.420701	0.593104	NA	0.287517	0.115144	0.850973	0.00450563	NA	NA	NA	0.323313
ILMN_1652113	ILMN_1652113	FLJ44955	lightcyan	0.0977475	-0.144045	NA	0.187092	0.169189	-0.0262226	0.105816	NA	NA	NA	0.0825401	-0.193471	0.226766	-0.0793307	0.169639	0.0761735	NA	0.0742599	-0.256034	NA	-0.0393713	0.0597257	0.0742599	-0.144875	-0.167028	-0.262443	0.248689	0.00262203	0.0468276	0.124649	-0.0522397	-0.120956	0.120482	-0.00525313	-0.00843854	0.45748	0.27219	NA	0.152315	0.196251	0.842356	0.421012	NA	NA	NA	0.530676
ILMN_1652123	ILMN_1652123	HMGN1	midnightblue	0.115314	-0.081042	NA	-0.0467658	-0.224329	-0.138671	0.0202592	NA	NA	NA	-0.0802912	0.0144881	-0.107235	0.166794	0.0328096	-0.169754	NA	-0.111814	-0.334394	NA	-0.0760563	0.106477	-0.111814	0.0865235	-0.11843	0.0210935	0.144552	0.290575	-0.210299	0.0551844	-0.0833025	-0.307281	0.125471	0.00409153	-0.0991849	0.380289	0.538187	NA	0.722724	0.0848657	0.290668	0.877892	NA	NA	NA	0.541971
ILMN_1652128	ILMN_1652128	LMBRD1	yellow	-0.131647	0.00446711	NA	0.0444568	0.219364	0.173499	0.252986	NA	NA	NA	0.347504	0.25729	0.233838	0.0247505	-0.333931	0.291215	NA	0.0587278	-0.252834	NA	-0.0270116	0.122809	0.0587278	-0.0464991	-0.0374859	0.0839056	-0.352451	-0.125621	0.0176726	0.0278192	-0.172017	-0.0119999	0.0746207	-0.0935724	-0.128958	0.316028	0.972977	NA	0.735903	0.0921774	0.184931	0.0511464	NA	NA	NA	0.00651877
ILMN_1652132	ILMN_1652132	NA	grey	-0.0515796	0.0117678	NA	0.047173	-0.110025	0.161959	-0.047328	NA	NA	NA	-0.118048	-0.0052914	-0.231641	0.0641812	0.0662014	-0.190375	NA	-0.0306911	0.162951	NA	0.104246	-0.153165	-0.0306911	0.217341	0.220794	-0.0158175	-0.0894079	-0.00800259	-0.161006	-0.0153768	-0.0165394	-0.0776415	-0.155867	-0.137069	0.0337025	0.695509	0.928892	NA	0.720408	0.402669	0.21634	0.719527	NA	NA	NA	0.369023
ILMN_1652137	ILMN_1652137	PPYR1	grey	0.117747	-0.0244637	NA	-0.0379858	0.0254142	-0.0436249	-0.0984686	NA	NA	NA	0.000729885	0.0979154	0.0354946	0.0843283	-0.0983394	0.0206915	NA	-0.123132	-0.000304099	NA	-0.0680697	0.0906034	-0.123132	0.146927	-0.1837	-0.0311336	-0.137896	0.0267936	-0.0787718	0.0268164	0.0458289	0.102758	0.0201186	0.223346	-0.221872	0.370253	0.852808	NA	0.773231	0.847157	0.74067	0.454152	NA	NA	NA	0.995584
ILMN_1652144	ILMN_1652144	GALNTL1	grey	0.0192893	0.0902708	NA	-0.101445	-0.105781	-0.358981	-0.111966	NA	NA	NA	-0.159351	0.233953	-0.222463	-0.0119014	0.257999	-0.0790204	NA	0.15524	0.268163	NA	0.0805726	-0.0324908	0.15524	0.0827726	0.102748	0.0684997	0.113007	0.287897	0.0700338	-0.014146	0.238216	0.131502	0.121494	0.0608981	-0.008507	0.883697	0.492759	NA	0.440555	0.421166	0.00485186	0.394368	NA	NA	NA	0.223927
ILMN_1652147	ILMN_1652147	MRPL43	grey	-0.0355406	-0.0841658	NA	-0.0481918	0.221132	-0.288209	-0.0806163	NA	NA	NA	0.036525	-0.133439	0.110306	-0.207779	0.230832	0.210565	NA	-0.0946602	0.0741602	NA	-0.196444	0.236078	-0.0946602	0.0792253	0.0819218	-0.0589592	-0.0495409	0.0374821	0.0895118	0.105111	-0.0135253	-0.019612	-0.0650294	0.174512	-0.0904565	0.787475	0.522584	NA	0.714625	0.0895193	0.0255418	0.54033	NA	NA	NA	0.781732
ILMN_1652151	ILMN_1652151	TJP2	grey	-0.205143	0.186035	NA	0.0145245	0.237784	0.125988	0.136884	NA	NA	NA	0.0822257	0.0626977	-0.0191469	0.185919	0.062705	-0.0886543	NA	-0.0275186	0.0336218	NA	0.0702172	-0.0192437	-0.0275186	-0.0644123	0.131971	-0.137693	-0.0173501	-0.0259616	-0.171483	0.0704608	0.0206634	-0.155953	-0.0120686	0.0241619	-0.136323	0.115864	0.154689	NA	0.912294	0.0673315	0.337459	0.296987	NA	NA	NA	0.532248
ILMN_1652155	ILMN_1652155	DHX9	grey	0.0974804	-0.152183	NA	-0.129503	0.0114998	-0.00596422	-0.113733	NA	NA	NA	0.0550201	0.0721871	0.147496	0.0683696	-0.11831	-0.00496797	NA	0.0935743	-0.0920748	NA	0.0527875	0.102976	0.0935743	0.0769126	-0.0911692	-0.084925	0.0554122	0.173599	-0.014833	0.267317	-0.00524109	-0.25585	0.168722	-0.173813	-0.159513	0.458716	0.24573	NA	0.324043	0.930507	0.963926	0.386899	NA	NA	NA	0.676287
ILMN_1652160	ILMN_1652160	LRBA	grey	0.0623664	-0.00465677	NA	0.0625715	-0.156021	-0.053594	-0.0859403	NA	NA	NA	0.0234802	0.149178	0.0282359	0.165975	-0.199434	-0.101559	NA	0.018487	0.0735603	NA	0.0997009	-0.148487	0.018487	0.113889	-0.0655346	-0.115551	0.0239654	0.0924068	-0.0213629	0.0324057	-0.0732435	0.0183298	0.135589	-0.122206	0.0535705	0.635937	0.971831	NA	0.634825	0.233884	0.68423	0.513823	NA	NA	NA	0.858664
ILMN_1652161	ILMN_1652161	PNKD	grey	0.032319	-0.1857	NA	0.076317	0.140134	0.210145	0.222552	NA	NA	NA	0.075714	-0.263262	0.122737	0.0367126	-0.114343	-0.0968305	NA	0.0404743	-0.0385437	NA	-0.065232	0.339771	0.0404743	0.189181	0.103609	-0.115685	-0.11059	-0.224618	0.0912459	-0.0679775	0.134002	0.217688	0.19755	-0.200412	0.09604	0.806348	0.155446	NA	0.562211	0.285558	0.107053	0.0874279	NA	NA	NA	0.565313
ILMN_1652163	ILMN_1652163	DVL2	turquoise	0.108067	-0.0928458	NA	-0.0908043	-0.309699	-0.278221	-0.217843	NA	NA	NA	-0.356926	-0.136441	-0.294209	0.0957548	0.279782	-0.344384	NA	-0.0906122	0.255835	NA	-0.0390573	0.0472749	-0.0906122	0.115802	-0.0882395	-0.269099	0.211363	0.0968609	0.0113983	-0.13421	0.0681438	0.0150487	0.0497341	0.0264239	-0.0152195	0.411144	0.48045	NA	0.490195	0.016041	0.0313616	0.0945135	NA	NA	NA	0.00511935
ILMN_1652164	ILMN_1652164	UNC93B1	black	0.275438	-0.0080241	NA	-0.0788638	-0.038807	-0.274487	-0.128029	NA	NA	NA	-0.00708651	0.0336048	0.159214	0.0169348	-0.178282	0.0487853	NA	0.0793258	0.145979	NA	-0.0805056	0.0540535	0.0793258	0.100526	0.0402059	0.0255333	0.0373177	0.204524	0.135497	0.0401673	0.214821	-0.0200428	0.0321317	0.178051	0.0983705	0.0331679	0.95148	NA	0.5492	0.768464	0.0338046	0.329627	NA	NA	NA	0.957144
ILMN_1652166	ILMN_1652166	GUCY1B2	grey	0.0189067	0.103305	NA	-0.102549	0.0301898	-0.03296	0.000707111	NA	NA	NA	0.0678477	-0.132178	0.148536	0.0398214	-0.0681126	-0.0243425	NA	-0.311386	-0.204726	NA	-0.297578	0.00748362	-0.311386	0.0627954	-0.00625477	0.0912685	0.00642169	-0.173754	0.120801	0.0868162	0.0736175	0.00869768	0.0627351	0.227063	-0.113418	0.885988	0.432181	NA	0.435573	0.818883	0.802584	0.995722	NA	NA	NA	0.606494
ILMN_1652170	ILMN_1652170	LINC00273	grey	-0.147791	0.0923232	NA	-0.0437486	0.133715	0.159129	0.174439	NA	NA	NA	0.0460234	-0.159514	0.0185884	-0.219175	0.13812	-0.101882	NA	-0.00893411	-0.130254	NA	-0.036318	0.0540109	-0.00893411	-0.0202765	-0.0664241	-0.0310991	0.237683	0.0820994	-0.0652353	0.0316577	-0.128697	0.0747057	-0.203232	0.00682802	-0.00497922	0.259782	0.482935	NA	0.73996	0.308419	0.224581	0.182524	NA	NA	NA	0.726953
ILMN_1652171	ILMN_1652171	CDKN2C	grey	0.178786	0.0721662	NA	-0.0622514	-0.0319416	-0.188739	-0.128516	NA	NA	NA	0.175347	-0.0377904	0.240452	0.120637	-0.337419	0.123031	NA	-0.124155	0.360233	NA	-0.0531918	0.0531016	-0.124155	0.149472	0.0966426	0.0248615	0.0943315	-0.0229318	-0.000684148	0.142378	-0.217587	-0.255529	-0.0998455	0.0266413	0.0724294	0.171694	0.583724	NA	0.636561	0.808567	0.148675	0.327774	NA	NA	NA	0.180224
ILMN_1652175	ILMN_1652175	KRTAP9-8	grey	0.0392457	-0.014963	NA	0.20916	0.154797	0.308207	0.281305	NA	NA	NA	-0.0104075	-0.210032	-0.026765	-0.00957344	0.223701	-0.233142	NA	0.0425086	-0.0093877	NA	0.0712525	0.0320365	0.0425086	-0.0463111	0.0355224	0.0742226	0.111429	0.0450897	-0.0143626	-0.198205	-0.196275	0.0980036	0.189845	-0.163659	-0.237001	0.76592	0.909657	NA	0.108744	0.237618	0.016585	0.0294571	NA	NA	NA	0.937094
ILMN_1652178	ILMN_1652178	FLJ41733	grey	0.137289	-0.136897	NA	0.0230412	-0.200266	-0.32028	-0.250201	NA	NA	NA	-0.190896	-0.0260994	-0.0456555	0.0795701	0.0943988	-0.216093	NA	0.0960489	0.215832	NA	0.099041	-0.0683324	0.0960489	0.0763244	0.307286	-0.0428032	0.000559871	0.0696199	-0.0716933	0.113729	0.0116722	0.0791748	0.074673	-0.221551	0.00563504	0.295548	0.296941	NA	0.86128	0.124979	0.0126032	0.0538469	NA	NA	NA	0.144005
ILMN_1652181	ILMN_1652181	KIF2B	grey	-0.0151283	-0.113903	NA	-0.0722782	-0.0701105	-0.0456961	0.0730166	NA	NA	NA	-0.107899	0.0939843	-0.239519	-0.109561	0.36774	-0.1867	NA	-0.0489275	0.0551916	NA	-0.0345743	-0.0544772	-0.0489275	-0.00992583	-0.00474351	-0.301488	0.0909426	0.180675	-0.0860073	-0.0143505	0.152862	-0.0344672	-0.0723936	0.0322862	-0.17218	0.908663	0.386185	NA	0.583139	0.594514	0.72882	0.579286	NA	NA	NA	0.411875
ILMN_1652185	ILMN_1652185	IL4R	blue	0.128846	-0.137583	NA	0.129314	-0.210228	-0.11103	-0.00893489	NA	NA	NA	-0.10343	0.00891294	-0.152729	0.210138	0.224279	-0.320922	NA	-0.124645	-0.0553725	NA	-0.0561819	0.0931239	-0.124645	0.0531323	-0.0875431	-0.0583052	0.144508	-0.0348276	-0.0412769	-0.0664117	0.0251868	-0.200042	0.16082	-0.0573247	-0.165836	0.326524	0.294506	NA	0.324754	0.10691	0.398358	0.945981	NA	NA	NA	0.431617
ILMN_1652188	ILMN_1652188	EPG5	grey	-0.154537	0.127455	NA	0.0794269	0.0318657	-0.183628	0.0898687	NA	NA	NA	0.186758	-0.00469438	0.290028	0.0402967	-0.0377725	0.215492	NA	0.331462	0.0928652	NA	0.169497	0.193448	0.331462	-0.00492598	-0.253509	-0.119015	0.10675	-0.0692853	0.157292	-0.0329542	-0.064187	-0.234808	-0.0706786	0.0787199	0.0259835	0.238416	0.331818	NA	0.546342	0.809013	0.160192	0.494695	NA	NA	NA	0.153064
ILMN_1652196	ILMN_1652196	CTAG1B	grey	0.0160106	0.122591	NA	-0.0810986	-0.0614706	-0.0380702	0.0517712	NA	NA	NA	-0.0325899	-0.0392686	-0.0567511	0.0633458	-0.0376907	-0.139152	NA	0.0353409	0.211853	NA	0.128866	0.0731416	0.0353409	-0.02004	0.105703	-0.0279569	0.129631	0.0382588	0.187768	0.0275505	0.119261	-0.292825	0.174234	-0.0423456	0.12289	0.903361	0.350748	NA	0.537902	0.640804	0.77274	0.694433	NA	NA	NA	0.804757
ILMN_1652198	ILMN_1652198	CCM2	grey	-0.178022	-0.0473508	NA	0.192111	0.0273146	0.218628	0.147917	NA	NA	NA	0.203743	0.15698	0.125546	0.0351021	-0.00952675	-0.0482786	NA	0.190408	-0.134666	NA	0.283299	-0.121701	0.190408	-0.0904348	-0.244318	0.00379076	0.241413	-0.0084631	-0.0453534	-0.213788	-0.107872	0.0288853	0.121618	-0.0102354	-0.115569	0.173563	0.719398	NA	0.141422	0.83588	0.0933021	0.259373	NA	NA	NA	0.118425
ILMN_1652199	ILMN_1652199	abParts	greenyellow	-0.0544354	-0.0208385	NA	-0.155521	-0.160113	0.105077	0.194744	NA	NA	NA	0.070385	0.0424813	0.0231983	0.0885276	-0.120126	0.000531166	NA	0.0628271	-0.153934	NA	0.157282	-0.0740356	0.0628271	-0.0297817	-0.0445755	-0.17554	0.37091	0.104115	0.0915159	-0.146031	-0.188034	-0.0324065	0.125184	0.335981	-0.084681	0.67954	0.874429	NA	0.235403	0.221691	0.424281	0.135944	NA	NA	NA	0.593068
ILMN_1652205	ILMN_1652205	NA	grey	0.0237112	0.0115344	NA	0.139899	0.146386	0.0376171	0.284587	NA	NA	NA	0.137141	-0.128344	0.177837	-0.146602	0.174692	0.0313954	NA	0.00524211	-0.0436386	NA	0.0487551	-0.146781	0.00524211	-0.0653253	-0.0110535	0.0379672	0.104227	0.177935	-0.188555	0.175977	-0.00372671	-0.0318533	-0.0192599	0.0709256	-0.170398	0.857288	0.930299	NA	0.286372	0.26439	0.775374	0.0275372	NA	NA	NA	0.296075
ILMN_1652206	ILMN_1652206	KIAA1875	grey	0.213237	0.0383598	NA	0.0577044	0.188698	0.11391	-0.064768	NA	NA	NA	0.0558145	-0.0685289	0.202042	-0.21895	0.0823047	0.292955	NA	0.00279563	-0.022539	NA	0.012619	0.0206429	0.00279563	-0.0677453	-0.0180528	0.0609483	-0.207782	0.0447619	0.00870755	0.216912	-0.0340386	-0.00171458	0.238136	-0.168906	0.11774	0.10187	0.771059	NA	0.661431	0.148764	0.386158	0.622964	NA	NA	NA	0.671877
ILMN_1652207	ILMN_1652207	COX4I1	lightgreen	0.232786	-0.0539464	NA	-0.281611	-0.0838684	0.0641515	-0.180867	NA	NA	NA	-0.241209	-0.365463	-0.113056	-0.168311	0.110554	0.154531	NA	-0.173262	0.0198365	NA	-0.145974	0.142634	-0.173262	0.0492262	0.0961627	0.136707	-0.277951	-0.160125	-0.107629	0.0885939	-0.120384	-0.0778562	0.0263453	0.0449144	-0.108176	0.07347	0.682264	NA	0.0292734	0.52406	0.626284	0.166679	NA	NA	NA	0.0633664
ILMN_1652209	ILMN_1652209	BMS1	grey	0.0751836	0.0899358	NA	0.080176	0.0168223	0.164354	0.189324	NA	NA	NA	-0.0135463	0.140041	-0.0751655	-0.0171875	0.0162072	0.0302328	NA	0.167961	0.176297	NA	0.17743	-0.197232	0.167961	-0.122772	0.0647793	0.0583048	0.0900922	0.0156358	-0.101047	0.0580754	-0.0561719	0.0725881	0.052098	-0.195469	-0.02371	0.568049	0.494372	NA	0.542552	0.898487	0.209533	0.147398	NA	NA	NA	0.91818
ILMN_1652215	ILMN_1652215	UQCR10	grey	0.325084	0.189861	NA	0.0123179	0.159315	0.145289	-0.0380805	NA	NA	NA	-0.15523	-0.053661	-0.145961	-0.124472	0.0197503	0.0012485	NA	-0.0395591	0.271914	NA	-0.139829	-0.0550404	-0.0395591	0.0524135	-0.109601	0.0832546	0.0400083	-0.0173683	-0.102183	0.0324855	0.0633236	0.0883805	-0.0257368	0.00620142	0.0843161	0.0112651	0.146231	NA	0.925578	0.224034	0.268026	0.772681	NA	NA	NA	0.236292
ILMN_1652218	ILMN_1652218	NA	grey	0.241418	-0.0264016	NA	0.118284	0.148744	0.109007	0.165334	NA	NA	NA	0.321694	-0.17784	0.442967	-0.0588539	-0.267271	0.249678	NA	-0.00823254	0.0470842	NA	-0.0324918	0.156599	-0.00823254	0.156416	-0.0434939	-0.0421758	-0.0697169	-0.129525	0.0238521	0.205297	0.0690292	-0.221504	0.0818585	-0.0348168	-0.10078	0.0631311	0.841294	NA	0.36806	0.256689	0.40706	0.206789	NA	NA	NA	0.0121959
ILMN_1652219	ILMN_1652219	C20orf112	darkred	0.0613986	0.017966	NA	-0.200459	-0.0747445	-0.1128	-0.238763	NA	NA	NA	0.0732927	0.272163	-0.0113823	-0.0421436	-0.0738819	0.0727705	NA	0.0127197	0.28217	NA	-0.0494454	-0.0916233	0.0127197	0.078031	0.0596332	-0.0728961	0.0256032	0.0840913	0.0722535	0.0274558	0.00800317	0.0976015	-0.0542081	-0.178374	0.259271	0.641196	0.891626	NA	0.124607	0.570317	0.390831	0.0661782	NA	NA	NA	0.577849
ILMN_1652223	ILMN_1652223	WDR91	grey	-0.105891	-0.0777644	NA	0.00513198	0.414237	0.072061	0.0827597	NA	NA	NA	0.362234	0.0682958	0.421163	-0.118472	-0.187475	0.397968	NA	0.161857	0.11694	NA	0.058789	0.145173	0.161857	-0.0658064	0.104054	-0.0415202	-0.123882	-0.17508	0.0308498	0.159534	-0.051249	-0.0562766	-0.0735433	-0.0901125	0.0733584	0.42068	0.554799	NA	0.968957	0.00100072	0.584274	0.529579	NA	NA	NA	0.00445363
ILMN_1652230	ILMN_1652230	RPS29	blue	0.305187	0.176478	NA	-0.16339	0.00606386	0.0215262	-0.0786769	NA	NA	NA	-0.351239	-0.353406	-0.191031	-0.0811561	0.0376387	-0.0861971	NA	-0.000537737	0.167411	NA	-0.0619192	0.0233248	-0.000537737	0.141875	0.0894348	0.0255917	-0.0340188	0.155109	-0.167583	0.200342	-0.14847	-0.103546	0.0762353	0.0774412	0.00585515	0.0177347	0.177384	NA	0.212254	0.963324	0.87032	0.550149	NA	NA	NA	0.0059283
ILMN_1652236	ILMN_1652236	ATAD5	grey	0.110456	0.0456084	NA	-0.0457087	0.146448	0.168934	0.19647	NA	NA	NA	0.0681444	0.12502	0.126106	-0.0205073	0.0298435	0.0297506	NA	0.192243	0.0725876	NA	0.0925739	0.0454399	0.192243	-0.10041	-0.0311751	-0.1145	-0.0941254	0.105019	-0.31005	0.0417068	-0.132931	-0.087193	-0.0228456	-0.0507431	-0.234744	0.400815	0.72932	NA	0.728748	0.264185	0.196936	0.132441	NA	NA	NA	0.604917
ILMN_1652237	ILMN_1652237	CBR3	grey	0.0996281	0.0864741	NA	-0.0368736	-0.0252569	0.0310974	0.0071319	NA	NA	NA	-0.164959	-0.224466	-0.0564717	-0.119646	0.112534	0.0197705	NA	-0.12991	0.0642156	NA	-0.0330545	-0.205616	-0.12991	-0.211419	0.236546	0.0901174	0.0105433	-0.132332	-0.0983828	0.194171	0.0756678	-0.109311	-0.0832896	-0.0719685	0.0168065	0.448829	0.511202	NA	0.779701	0.848091	0.813534	0.95687	NA	NA	NA	0.207835
ILMN_1652242	ILMN_1652242	NA	darkturquoise	0.0913961	-0.0405255	NA	0.0469208	0.0274556	-0.0361907	-0.0665816	NA	NA	NA	0.0912731	0.0468587	0.131506	0.0953936	-0.236073	0.308196	NA	0.0884842	0.124311	NA	0.0968934	-0.0213705	0.0884842	-0.0658376	0.0493574	0.0298925	-0.0737419	-0.135997	-0.0372522	0.105859	0.22476	0.0457354	0.206734	0.0552199	0.0764418	0.48736	0.758514	NA	0.721842	0.835045	0.783681	0.613242	NA	NA	NA	0.487948
ILMN_1652243	ILMN_1652243	VWA5B1	grey	-0.0691697	-0.0241772	NA	0.0227962	-0.0522948	-0.0967594	-0.0237497	NA	NA	NA	-0.0247537	0.129827	-0.130787	-0.0283842	0.00401948	-0.20601	NA	-0.12758	-0.126487	NA	-0.14116	0.0324003	-0.12758	-0.0672373	0.0259211	0.0698126	-0.00454107	0.126001	-0.290089	0.0676662	-0.111782	0.00130886	-0.189934	0.141305	-0.0469745	0.599482	0.854513	NA	0.86274	0.691497	0.462061	0.857058	NA	NA	NA	0.851083
ILMN_1652244	ILMN_1652244	POP3	grey	0.00511419	0.0417812	NA	-0.174612	-0.00333809	-0.0984036	-0.282392	NA	NA	NA	-0.178884	-0.166609	-0.0428003	-0.0205466	0.0449816	-0.185819	NA	0.0103425	0.0362755	NA	-0.122392	0.0847192	0.0103425	0.103277	0.0324101	-0.218408	0.0728733	-0.00899961	0.0320308	-0.0265301	-0.03294	0.0616808	-0.0858622	0.050086	-0.0881866	0.969065	0.751269	NA	0.182084	0.979805	0.454451	0.0288089	NA	NA	NA	0.171457
ILMN_1652246	ILMN_1652246	NACAD	grey	-0.156677	0.151534	NA	-0.0241537	-0.12031	-0.0523266	0.0753736	NA	NA	NA	-0.0948832	0.0446853	-0.161809	-0.0590005	0.22676	0.0213426	NA	0.0617219	-0.109179	NA	-0.0232202	0.0754082	0.0617219	-0.149761	0.128794	0.137288	0.15993	0.00634591	-0.18625	-0.073086	-0.320168	-0.119648	-0.382272	0.140471	-0.0165641	0.231896	0.247774	NA	0.854653	0.359854	0.691319	0.567068	NA	NA	NA	0.470829
ILMN_1652248	ILMN_1652248	EXOC3L	grey	-0.193727	0.109762	NA	0.0532037	0.189821	0.297872	0.274128	NA	NA	NA	0.318978	0.189405	0.189503	-0.0817139	-0.248866	-0.00945071	NA	-0.0223253	-0.00882177	NA	0.0988911	-0.126599	-0.0223253	-0.0478146	0.0151039	-0.109933	-0.116053	0.0574391	0.0881597	-0.0522106	0.0978681	-0.00887316	-0.0211644	-0.11785	-0.164316	0.13804	0.403802	NA	0.68641	0.146319	0.0208047	0.0340477	NA	NA	NA	0.0129887
ILMN_1652249	ILMN_1652249	PPP2R4	grey	0.137625	-0.211783	NA	0.0546236	0.0297279	0.0620427	-0.0827068	NA	NA	NA	-0.0377852	-0.0167052	-0.0908212	-0.154045	0.170555	0.0579113	NA	0.120747	0.106543	NA	-0.00075889	0.0253941	0.120747	0.0250891	0.0731103	-0.0596246	0.0560252	-0.0874032	0.0368836	-0.00607133	-0.154671	0.00476287	0.0894685	-0.197396	0.335617	0.294356	0.104281	NA	0.678492	0.821608	0.637694	0.529843	NA	NA	NA	0.774397
ILMN_1652254	ILMN_1652254	NA	grey	0.104667	-0.201199	NA	-0.0639829	-0.0909382	-0.245048	0.122729	NA	NA	NA	0.219457	0.121869	0.228868	0.0192312	-0.0521155	-0.0129464	NA	0.20336	0.0865065	NA	-0.0889073	0.24802	0.20336	0.0403316	-0.181918	-0.143735	0.0713089	0.111613	0.128276	-0.00253456	0.155542	-0.124933	0.0716083	0.196295	0.0291413	0.426099	0.123193	NA	0.627193	0.489553	0.0591491	0.350203	NA	NA	NA	0.0920354
ILMN_1652259	ILMN_1652259	NA	grey	-0.0626751	-0.0694462	NA	0.124943	-0.0524844	0.0932671	0.0679679	NA	NA	NA	0.0351015	0.280169	-0.246192	-0.113742	0.130632	-0.00433107	NA	-0.0037609	0.022246	NA	-0.0660684	0.00598821	-0.0037609	-0.0121826	-0.00333872	0.0635213	-0.151494	-0.00710314	-0.131514	-0.190977	-0.231879	0.135862	0.0551295	0.0647057	0.0345993	0.634263	0.59802	NA	0.341514	0.690435	0.478452	0.605855	NA	NA	NA	0.790041
ILMN_1652276	ILMN_1652276	MAGEA3	grey	0.0701041	-0.0405185	NA	-0.0467297	-0.0662132	0.0885224	0.138144	NA	NA	NA	0.0397481	-0.00504646	-0.0619756	-0.0288994	0.0241411	-0.0240637	NA	-0.0780168	-0.0486729	NA	-0.0227199	-0.212325	-0.0780168	-0.014324	-0.0104346	-0.228171	0.160825	0.139658	-0.199283	-0.00451248	-0.124426	-0.125347	-0.080419	0.127108	-0.133798	0.594548	0.758555	NA	0.72293	0.615212	0.501209	0.292522	NA	NA	NA	0.763011
ILMN_1652277	ILMN_1652277	SECTM1	purple	-0.0840946	-0.127971	NA	0.0536338	-0.0880438	-0.0850884	0.167315	NA	NA	NA	0.263149	0.40905	0.099737	-0.167118	-0.0727699	0.0353994	NA	0.214999	-0.116068	NA	0.200092	-0.060157	0.214999	0.0827362	-0.178706	0.0102455	-0.0255759	-0.239132	0.175986	0.0435646	0.208387	0.121331	-0.0739885	0.120573	0.105863	0.522937	0.329849	NA	0.684008	0.503534	0.518019	0.201326	NA	NA	NA	0.0422127
ILMN_1652280	ILMN_1652280	FBXO32	grey	0.119805	0.0211594	NA	-0.243401	-0.17695	-0.181566	-0.0769002	NA	NA	NA	-0.166786	-0.0595541	-0.076621	0.107438	-0.229227	-0.334637	NA	-0.00941808	-0.120715	NA	0.0896763	0.00675993	-0.00941808	0.253727	-0.0271342	0.0857907	0.195842	0.168193	0.241851	-0.0023812	0.164166	-0.0753956	0.127165	0.16309	0.0310202	0.361887	0.872511	NA	0.0609293	0.17621	0.165018	0.559219	NA	NA	NA	0.202775
ILMN_1652284	ILMN_1652284	NA	grey	0.074544	-0.0680423	NA	0.0786327	0.107304	0.246764	0.240186	NA	NA	NA	0.0323993	-0.0961593	-0.105352	-0.00367741	-0.136749	0.0431462	NA	-0.144506	-0.167844	NA	0.010289	-0.130873	-0.144506	-0.0332332	-0.108063	0.118254	-0.12902	-0.264738	-0.00514282	-0.0466326	0.0165474	-0.199635	0.129582	-0.0433251	0.0583598	0.571355	0.60546	NA	0.550374	0.414472	0.0573383	0.06453	NA	NA	NA	0.805877
ILMN_1652287	ILMN_1652287	NOG	grey	-0.0128585	0.0571271	NA	-0.243014	-0.0421423	-0.00220511	-0.0970022	NA	NA	NA	-0.199264	-0.124	-0.235677	0.105651	0.0128777	-0.161357	NA	-0.271461	0.0855994	NA	-0.176988	0.194166	-0.271461	0.109126	-0.113012	-0.00630786	0.129978	0.0447777	-0.0153412	0.0524077	-0.189154	-0.0189864	-0.0825491	0.0605017	-0.0296026	0.922321	0.664615	NA	0.0613538	0.74919	0.986659	0.460933	NA	NA	NA	0.126917
ILMN_1652291	ILMN_1652291	EVX2	grey	-0.032145	0.152896	NA	-0.160742	-0.0380037	-0.0410264	-0.0606618	NA	NA	NA	-0.0887462	-0.132063	-0.0613445	0.0977733	0.00393976	-0.191499	NA	-0.219976	0.0348809	NA	-0.244427	0.114941	-0.219976	0.0405365	0.112211	0.0663762	0.341621	0.226783	0.0419098	0.0152998	-0.128589	-0.12721	9.53459e-05	0.00838897	-0.158503	0.807371	0.243499	NA	0.219858	0.773127	0.755622	0.645212	NA	NA	NA	0.500123
ILMN_1652297	ILMN_1652297	LOC100506085	brown	0.0971545	0.0432951	NA	-0.195206	-0.120639	-0.274278	-0.0921343	NA	NA	NA	-0.0266454	-0.0888006	0.104306	-0.107739	0.0435738	0.0344125	NA	0.0142824	0.0482459	NA	0.0934044	-0.0359367	0.0142824	0.220196	0.215016	0.0364592	-0.0417387	-0.0388271	0.0402712	0.0289332	0.166487	-0.0723809	-0.0367426	0.0630547	-0.092127	0.460226	0.742563	NA	0.135001	0.358533	0.0339462	0.483835	NA	NA	NA	0.839847
ILMN_1652300	ILMN_1652300	ZNF507	grey	0.0721793	0.0333867	NA	-0.0835436	0.0927959	0.0119409	-0.000867252	NA	NA	NA	-0.0916875	-0.0503605	0.0237929	-0.0769707	0.070045	0.106975	NA	0.0559148	-0.0351235	NA	-0.0914762	0.0675173	0.0559148	-0.265043	-0.116545	0.185464	-0.1841	-0.000423764	-0.277563	0.0751006	0.046604	-0.02249	0.0217475	0.215448	-0.115478	0.583655	0.800081	NA	0.525674	0.480688	0.927849	0.994753	NA	NA	NA	0.485967
ILMN_1652306	ILMN_1652306	MEGF10	brown	0.0972247	-0.0413567	NA	-0.04907	-0.0388094	-0.0644465	0.0306506	NA	NA	NA	0.100664	-0.0735172	0.160289	0.12056	-0.128596	0.212888	NA	-0.0356822	0.0863855	NA	0.0540483	0.0805684	-0.0356822	0.184514	0.0658858	0.183756	-0.159516	-0.124923	0.0143678	0.108528	0.133171	-0.187731	0.0956627	0.039015	0.111314	0.459901	0.753716	NA	0.709652	0.76845	0.624694	0.816166	NA	NA	NA	0.444104
ILMN_1652309	ILMN_1652309	TTC8	pink	-0.0419436	-0.0419438	NA	0.24462	0.0820628	-0.215837	-0.23407	NA	NA	NA	-0.0689968	-0.118545	-0.0141987	0.0971507	0.172294	0.0831269	NA	-0.0832177	0.248487	NA	0.0424931	-0.112251	-0.0832177	-0.0479011	0.113946	0.00258837	0.182431	-0.18818	-0.102621	-0.140757	-0.0824135	0.0616005	-0.0591348	-0.195538	0.185431	0.750333	0.750333	NA	0.0596075	0.533063	0.0976652	0.0718522	NA	NA	NA	0.600398
ILMN_1652313	ILMN_1652313	RNF215	grey	0.00885631	0.0368596	NA	-0.0510024	-0.000136231	-0.101465	-0.0976764	NA	NA	NA	0.0651348	-0.143901	0.153758	0.00116374	0.102679	0.214687	NA	-0.0315174	0.117748	NA	-0.068099	0.101565	-0.0315174	-0.127519	0.142927	0.00944983	-0.00214987	-0.124823	0.0767158	-0.0832824	-0.205318	-0.105325	0.115318	0.130233	-0.154393	0.946455	0.779783	NA	0.698753	0.999176	0.440468	0.457808	NA	NA	NA	0.620992
ILMN_1652314	ILMN_1652314	SPAG1	grey	-0.0351288	0.0228439	NA	-0.0176418	-0.112865	-0.138344	-0.198447	NA	NA	NA	0.0573045	0.159124	0.0952988	-0.0318533	-0.0292148	-0.021068	NA	-0.0978321	-0.140063	NA	-0.0856616	-0.022949	-0.0978321	0.0121204	0.303033	0.203586	-0.212345	0.0210839	-0.0882536	0.0807205	-0.0962206	0.114278	-0.266489	0.0402539	-0.0987606	0.789882	0.862456	NA	0.89357	0.390556	0.291815	0.128513	NA	NA	NA	0.663636
ILMN_1652319	ILMN_1652319	NA	grey	0.0310389	-0.0489844	NA	0.101713	-0.217912	-0.45787	-0.228921	NA	NA	NA	-0.0142011	0.298776	-0.0610494	0.142156	-0.112218	-0.00423683	NA	0.0673913	0.147933	NA	0.0894895	-0.0677989	0.0673913	0.147738	-0.0498788	-0.0888523	-0.117526	0.0115288	0.194519	-0.0385584	0.220725	-0.0285677	0.00713455	0.0244245	0.149154	0.813879	0.710136	NA	0.439343	0.0944059	0.000234651	0.0785164	NA	NA	NA	0.914239
ILMN_1652331	ILMN_1652331	LOC652276	grey	-0.0126414	0.0026218	NA	0.0799293	0.0147664	0.194067	-0.00713553	NA	NA	NA	0.162135	0.122292	0.0102735	0.0159428	-0.183609	-0.0314188	NA	-0.117799	-0.094009	NA	-0.20471	-0.0177427	-0.117799	-0.261396	-0.0866386	-0.0168272	0.129418	0.0847145	-0.0785036	-0.102281	-0.266945	0.298471	-0.121214	-0.0772952	0.228666	0.923629	0.984138	NA	0.543799	0.910839	0.137337	0.956848	NA	NA	NA	0.215833
ILMN_1652333	ILMN_1652333	FN3KRP	turquoise	0.095014	0.0154699	NA	-0.250461	0.139903	0.0783607	-0.0842273	NA	NA	NA	-0.113225	-0.148448	-0.0934732	-0.235073	0.257041	0.249734	NA	-0.172442	-0.0164334	NA	-0.28894	0.230046	-0.172442	-0.00396934	0.107281	-0.0140758	-0.161981	-0.00399039	-0.108075	0.0379756	-0.110116	-0.137675	-0.00294092	0.00926709	-0.136122	0.470215	0.90661	NA	0.0535901	0.28636	0.551758	0.522279	NA	NA	NA	0.389038
ILMN_1652342	ILMN_1652342	HLA-DRB1	grey	0.092627	-0.0521396	NA	0.0523147	-0.0321044	0.0822439	-0.174567	NA	NA	NA	-0.0817434	-0.128947	-0.120158	-0.0995808	0.221333	0.0247997	NA	-0.343889	-0.200231	NA	-0.2155	0.13938	-0.343889	0.0221263	-0.0822838	-0.239405	0.14337	0.229604	0.145202	-0.0286087	0.0543122	-0.19986	0.070675	-0.189425	0.140682	0.48149	0.692367	NA	0.691386	0.807609	0.532157	0.182198	NA	NA	NA	0.534664
ILMN_1652343	ILMN_1652343	DKFZp434D0513	grey	-0.0766066	-0.0238282	NA	0.176921	0.0551233	0.168027	0.170013	NA	NA	NA	0.114018	-0.0650785	0.101239	0.0573078	-0.119715	-0.188619	NA	-0.0446697	0.0265802	NA	0.0161811	-0.0662006	-0.0446697	-0.100384	0.266922	0.00727401	-0.0736241	-0.0584234	-0.0169721	-0.00349555	0.134338	-0.0644632	-0.0498654	-0.264602	-0.059042	0.560725	0.856591	NA	0.176283	0.675714	0.199387	0.19405	NA	NA	NA	0.385705
ILMN_1652348	ILMN_1652348	BX648674	grey	-0.0280493	-0.172153	NA	-0.173397	-0.143128	-0.245116	-0.110028	NA	NA	NA	-0.162495	-0.000240012	-0.133608	-0.00742184	-0.0578783	-0.135201	NA	-0.0277666	-0.189797	NA	-0.020924	-0.0106121	-0.0277666	0.225271	-0.0323066	0.0511406	-0.153584	-0.1692	0.112874	-0.149421	0.375255	0.0429199	0.0911876	0.165206	0.0348642	0.831529	0.188414	NA	0.185194	0.275285	0.0590759	0.402653	NA	NA	NA	0.214802
ILMN_1652357	ILMN_1652357	PDHX	grey60	-0.0942967	0.0729512	NA	-0.0172687	0.0344415	0.238356	0.124205	NA	NA	NA	-0.0580272	-0.0696747	-0.00901829	-0.225657	-0.0233799	-0.0123598	NA	-0.0269543	-0.39369	NA	-0.0249886	-0.139862	-0.0269543	-0.0490984	-0.165198	0.0426137	-0.0876686	0.161885	-0.132417	0.161934	0.0764082	0.0473488	-0.170803	-0.0201176	-0.159508	0.473588	0.579627	NA	0.895808	0.793901	0.0666559	0.344395	NA	NA	NA	0.659653
ILMN_1652365	ILMN_1652365	DNAH14	grey	0.301179	0.194607	NA	-0.139349	-0.0804498	-0.140459	-0.091839	NA	NA	NA	-0.145376	-0.172031	-0.0578571	0.0104964	0.0401836	-0.186512	NA	0.0768874	0.0709803	NA	0.103456	-0.129044	0.0768874	-0.133041	-0.243574	-0.130064	0.287814	0.159632	0.157935	-0.13901	0.0214041	-0.218758	-0.0846041	-0.0121564	0.299567	0.019365	0.136226	NA	0.28829	0.54117	0.284429	0.485243	NA	NA	NA	0.267737
ILMN_1652366	ILMN_1652366	NLRP7	grey	-0.406452	-0.0170429	NA	-0.0746427	-0.0745491	-0.0871056	-0.0567004	NA	NA	NA	0.374654	0.407848	0.17503	-0.0415461	-0.178464	0.272014	NA	-0.0653901	-0.0600073	NA	-0.0262314	-0.0506037	-0.0653901	-0.127378	-0.142038	-0.107059	-0.0218005	-0.135448	0.107444	-0.223481	-0.157886	0.206643	-0.311006	0.182555	-0.0991788	0.00127088	0.897163	NA	0.570844	0.571328	0.50811	0.666972	NA	NA	NA	0.0031855
ILMN_1652368	ILMN_1652368	NA	grey	-0.133951	0.0218567	NA	-0.184726	-0.318137	-0.145299	-0.162632	NA	NA	NA	-0.116554	0.187004	-0.248618	0.0736155	0.124674	-0.178056	NA	-0.166506	-0.0168268	NA	-0.0276888	-0.118691	-0.166506	-0.0078822	-0.0343393	0.102337	0.0679256	0.00568526	0.0908511	-0.047002	0.145473	-0.0837144	-0.26321	-0.159627	0.156236	0.307558	0.868346	NA	0.157664	0.013243	0.267992	0.214412	NA	NA	NA	0.375156
ILMN_1652369	ILMN_1652369	ERCC1	grey	-0.108784	-0.0753033	NA	-0.0807292	-0.146085	-0.115947	-0.293961	NA	NA	NA	-0.179851	0.0745392	-0.0539403	0.096974	0.0715589	-0.188884	NA	-0.0720732	-0.0986366	NA	-0.112766	-0.0806288	-0.0720732	-0.0693836	0.119968	-0.0184302	0.179086	0.17295	0.025073	-0.0974249	-0.0880369	0.319385	-0.0266851	0.0672647	0.0109907	0.408028	0.567431	NA	0.539761	0.265385	0.377663	0.0226233	NA	NA	NA	0.169114
ILMN_1652371	ILMN_1652371	KIAA1324L	grey	0.0556706	-0.029072	NA	-0.00657128	0.00939465	0.30089	0.163981	NA	NA	NA	-0.206338	-0.0600558	-0.243311	-0.118344	0.0588562	-0.263626	NA	0.000645224	-0.185912	NA	-0.0301994	0.0489141	0.000645224	0.196813	-0.0856303	0.084097	-0.00985601	0.0302211	-0.125398	0.078432	-0.117859	-0.0109397	0.0986247	0.0451577	-0.187266	0.672675	0.825481	NA	0.960257	0.943206	0.0194874	0.210581	NA	NA	NA	0.113709
ILMN_1652376	ILMN_1652376	IFNA4	grey	-0.133699	0.0746084	NA	0.0886227	0.0638907	0.27642	0.0735955	NA	NA	NA	0.143739	0.133817	0.075665	-0.0152874	-0.0556049	0.0384358	NA	-0.00461128	-0.0350119	NA	0.0449074	-0.111829	-0.00461128	-0.187243	0.0296709	0.0871577	0.0600902	-0.0149685	0.0793816	-0.130191	-0.108006	0.278673	0.0594881	-0.178613	-0.0357621	0.308476	0.571022	NA	0.500721	0.62769	0.032521	0.576274	NA	NA	NA	0.27322
ILMN_1652378	ILMN_1652378	IPO7	grey	-0.143784	-0.0236515	NA	-0.16301	-0.31285	-0.188635	-0.0637801	NA	NA	NA	-0.120565	0.053909	-0.219849	0.113615	0.305732	-0.374331	NA	-0.0684828	-0.0223247	NA	0.00246173	0.0298808	-0.0684828	0.0768247	0.0165181	-0.114362	-0.0232287	0.126628	-0.0768009	-0.33524	-0.0933907	0.117168	-0.155381	0.0701491	-0.0286149	0.273068	0.857644	NA	0.213334	0.0149421	0.148904	0.628287	NA	NA	NA	0.358827
ILMN_1652379	ILMN_1652379	SUCLG2	grey60	0.156918	0.226411	NA	-0.0446332	0.0906143	0.183618	-0.0105532	NA	NA	NA	-0.350117	-0.238576	-0.284176	-0.11473	0.112908	-0.111038	NA	-0.1081	-0.260465	NA	-0.240605	-0.0596394	-0.1081	-0.0774878	-0.205217	0.0969059	-0.269058	0.125973	-0.0397431	0.0301594	-0.0314868	0.226588	-0.0897872	-0.161809	0.0532852	0.231171	0.081938	NA	0.734893	0.491107	0.160213	0.936216	NA	NA	NA	0.00610058
ILMN_1652381	ILMN_1652381	SIGLEC5	black	-0.157273	-0.15867	NA	-0.244658	-0.201532	-0.254476	-0.176951	NA	NA	NA	-0.0338674	0.239889	-0.0141699	0.0931572	-0.223483	0.00684311	NA	0.126324	0.0288005	NA	0.127311	0.118765	0.126324	0.17934	0.076785	0.093437	-0.00217107	-0.11774	0.132223	0.0710801	0.121246	-0.00407568	-0.165862	0.0340802	0.160516	0.230105	0.225939	NA	0.0595662	0.122561	0.0497473	0.176207	NA	NA	NA	0.797263
ILMN_1652392	ILMN_1652392	DCHS2	grey	0.27283	0.123334	NA	0.0159436	-0.030724	0.0336306	-0.147339	NA	NA	NA	-0.0995959	-0.0953173	0.0222633	0.0522059	-0.0859954	0.137841	NA	0.00877437	0.116866	NA	0.130078	-0.0329087	0.00877437	0.0826798	-0.133122	0.075157	0.072607	0.0310373	0.114702	0.385607	0.11495	-0.0631572	0.167464	-0.179454	0.145664	0.0349386	0.347815	NA	0.903764	0.815734	0.798651	0.261258	NA	NA	NA	0.448976
ILMN_1652394	ILMN_1652394	RAB2A	turquoise	-0.174244	0.209695	NA	0.204569	0.272254	0.094349	0.203156	NA	NA	NA	0.32297	0.276563	0.229309	-0.0369672	-0.325332	0.222055	NA	0.113992	0.0572408	NA	-0.0157916	-0.0642007	0.113992	-0.0823919	0.066231	0.321729	-0.388254	-0.289022	0.0953561	0.0768241	-0.022245	0.257974	-0.0536585	-0.063079	-0.0421725	0.183023	0.107823	NA	0.116909	0.0353399	0.473342	0.119514	NA	NA	NA	0.0118379
ILMN_1652397	ILMN_1652397	TRPT1	grey	-0.10039	-0.249412	NA	0.0518435	0.130985	0.264574	0.106282	NA	NA	NA	0.0202851	-0.281317	0.125406	-0.0419688	-0.130833	0.0168546	NA	0.180859	-0.0328852	NA	0.0791503	0.207172	0.180859	-0.0603648	0.205578	0.0172097	-0.0278856	-0.123224	0.135177	0.0625813	-0.172751	-0.0418039	-0.0103647	-0.273464	0.183051	0.445347	0.0546328	NA	0.694027	0.318489	0.0410696	0.418959	NA	NA	NA	0.877737
ILMN_1652407	ILMN_1652407	ZMYND8	midnightblue	0.0855255	-0.15056	NA	-0.138829	-0.173312	-0.16084	-0.155955	NA	NA	NA	-0.083642	-0.00592307	-0.0527242	0.134489	-0.0480493	-0.226455	NA	-0.142324	-0.374694	NA	-0.118813	0.139107	-0.142324	0.0284737	-0.0422428	-0.0388435	0.0842382	0.263508	-0.184758	0.0508134	-0.0602337	-0.251684	0.00123695	-0.0629264	-0.0132482	0.515864	0.250862	NA	0.29011	0.185412	0.219571	0.234084	NA	NA	NA	0.525184
ILMN_1652409	ILMN_1652409	SPATA7	grey	-0.109521	0.0319385	NA	-0.159342	0.153355	0.0938548	0.0848512	NA	NA	NA	-0.0670413	-0.0934766	-0.161035	-0.304946	0.244516	0.156799	NA	-0.0306488	0.0588451	NA	-0.114069	0.0678246	-0.0306488	-0.178361	0.0146302	0.0380858	-0.221402	-0.00181334	0.0936281	-0.123937	-0.0359982	0.0465842	0.00271004	-0.013883	-0.0594711	0.40484	0.808585	NA	0.223954	0.24207	0.475673	0.519191	NA	NA	NA	0.610788
ILMN_1652412	ILMN_1652412	PHKB	yellow	-0.130957	-0.0893619	NA	-0.0695122	-0.117504	0.0544809	0.131556	NA	NA	NA	0.0930794	0.244866	-0.0341076	0.10477	-0.157696	-0.146898	NA	0.0921432	-0.299152	NA	0.12847	0.100307	0.0921432	0.161062	-0.16021	-0.0777428	0.0995842	0.0291924	-0.00101184	-0.139091	-0.0355718	-0.133185	0.0341363	-0.000478887	-0.119961	0.318592	0.497142	NA	0.597672	0.371249	0.679287	0.316364	NA	NA	NA	0.479342
ILMN_1652413	ILMN_1652413	UCN2	grey	0.0638567	0.235563	NA	0.144966	0.0385058	-0.0977974	-0.0541262	NA	NA	NA	-0.0650047	0.0834829	0.00618024	0.104933	0.0300893	0.217496	NA	0.087823	0.0886525	NA	0.10299	-0.240387	0.087823	-0.128564	0.0575735	-0.0209549	0.116026	0.0557342	-0.042745	0.283386	0.306844	-0.156349	0.00457092	0.00582262	-0.0467544	0.627873	0.0700061	NA	0.269103	0.770211	0.457249	0.681262	NA	NA	NA	0.621691
ILMN_1652417	ILMN_1652417	CBWD5	turquoise	-0.126309	0.121153	NA	0.141874	0.158065	0.137228	0.0608171	NA	NA	NA	0.188122	0.33629	0.0407198	-0.0420355	-0.134234	0.0266876	NA	0.0479843	-0.111957	NA	0.0162684	-0.0339694	0.0479843	0.0336089	-0.170571	0.0177719	-0.0302786	0.113495	0.125888	0.148075	0.222607	0.180749	-0.141511	-0.157241	0.0811507	0.336219	0.356472	NA	0.279557	0.227736	0.295763	0.644365	NA	NA	NA	0.150032
ILMN_1652424	ILMN_1652424	OR1S1	grey	0.0616044	-0.295609	NA	-0.0532628	0.19176	0.148196	0.218095	NA	NA	NA	0.0977574	-0.187544	0.17322	0.205312	0.0546095	0.165601	NA	-0.112251	0.0499928	NA	-0.325072	0.218669	-0.112251	-0.0736449	0.200408	-0.196814	-0.195186	-0.129442	0.0800599	-0.0779948	-0.0831462	0.148649	-0.00390791	-0.0724719	-0.0203502	0.640076	0.021841	NA	0.68608	0.142164	0.258463	0.0941226	NA	NA	NA	0.457434
ILMN_1652429	ILMN_1652429	NA	grey	-0.16339	0.209735	NA	0.210627	-0.00583697	0.140585	0.174818	NA	NA	NA	0.139393	-0.0170469	0.0814146	-0.0739595	0.20854	-0.136712	NA	0.0234997	-0.0115933	NA	0.245711	-0.114559	0.0234997	0.0513875	0.0999465	0.019049	0.364655	-0.0717893	-0.0370424	-0.0362755	0.102102	-0.129042	-0.0502566	-0.109979	-0.0720645	0.212254	0.107755	NA	0.10623	0.964695	0.283993	0.181561	NA	NA	NA	0.288136
ILMN_1652430	ILMN_1652430	AK125994	grey	0.159168	-0.113433	NA	0.0894003	-0.243283	0.0430994	-0.0484779	NA	NA	NA	-0.079144	0.0503337	-0.107758	-0.0759707	0.0261357	-0.275305	NA	-0.0630242	-0.134731	NA	-0.173988	-0.0686091	-0.0630242	-0.0500977	-0.00253769	0.033775	0.146911	0.182484	-0.00217368	0.0458478	0.119486	-0.0106954	0.292889	-0.281617	0.0711817	0.224467	0.388162	NA	0.496956	0.0610592	0.743686	0.713003	NA	NA	NA	0.547777
ILMN_1652431	ILMN_1652431	CA1	darkgrey	-0.0225918	-0.0981161	NA	0.151834	0.0631601	0.163986	0.15193	NA	NA	NA	0.206732	0.136457	0.107072	0.147668	-0.398625	0.0422115	NA	0.0507292	-0.0393784	NA	-0.00305103	0.191538	0.0507292	0.0612322	0.0215908	0.13875	-0.185041	-0.10648	0.0492172	0.235699	-0.015392	-0.0557841	0.0408281	0.007394	0.0723475	0.86396	0.455777	NA	0.246828	0.631637	0.210568	0.246526	NA	NA	NA	0.113005
ILMN_1652434	ILMN_1652434	MTHFD2L	magenta	-0.034944	0.117519	NA	0.155385	0.112162	0.40735	0.112905	NA	NA	NA	0.00604358	-0.191543	0.107642	-0.158193	-0.0106632	0.204341	NA	0.0248359	-0.0612963	NA	0.023514	-0.0593763	0.0248359	0.0474139	0.120089	0.15043	-0.335518	-0.116467	0.0519753	0.0666239	-0.0252968	0.12493	-0.0449489	-0.189228	0.0212294	0.790962	0.371184	NA	0.235818	0.393534	0.0012367	0.39039	NA	NA	NA	0.963447
ILMN_1652436	ILMN_1652436	AK093267	grey	-0.0787081	-0.116216	NA	0.304305	0.278976	0.196975	0.188572	NA	NA	NA	0.0634732	-0.163518	0.22269	0.0174923	0.0525812	0.242857	NA	-0.11121	-0.124247	NA	0.00428521	0.0151281	-0.11121	0.0869981	0.0943597	0.0579205	-0.153817	-0.222917	0.0508647	0.26468	0.101565	0.0497716	0.226086	-0.0702406	-0.0957039	0.549991	0.37655	NA	0.0180832	0.0308864	0.13143	0.149041	NA	NA	NA	0.629944
ILMN_1652439	ILMN_1652439	KRTAP3-1	grey	0.160756	-0.0985052	NA	0.175182	-0.0561863	-0.0552047	0.105721	NA	NA	NA	-0.0825451	-0.176528	-0.119179	-0.0687879	0.129403	-0.00258111	NA	0.0981023	-0.00270122	NA	0.0919075	0.059462	0.0981023	0.0645447	-0.119254	0.0627525	-0.191497	-0.147925	-0.0530213	-0.024099	0.202386	-0.097061	0.153402	-0.0430066	-0.140351	0.219818	0.453983	NA	0.18064	0.669817	0.675261	0.42143	NA	NA	NA	0.530651
ILMN_1652445	ILMN_1652445	RAC1	grey	-0.179073	-0.0272062	NA	0.155343	0.145443	0.102519	0.231959	NA	NA	NA	0.103509	-0.130848	0.142344	-0.050359	-0.0722548	-0.00242604	NA	0.217555	-0.12688	NA	0.150625	0.0632248	0.217555	0.0221871	0.090106	0.0498751	-0.102537	0.0408157	-0.234498	-0.0387725	-0.0329445	-0.038738	-0.0471924	-0.0100762	-0.155814	0.170996	0.836522	NA	0.235945	0.267513	0.435707	0.0745282	NA	NA	NA	0.431265
ILMN_1652450	ILMN_1652450	AK095503	grey	0.0475737	-0.1603	NA	0.0851002	-0.152935	0.180785	0.31551	NA	NA	NA	-0.106505	0.124309	-0.280205	-0.0247344	0.0935677	-0.103276	NA	0.284332	-0.0600145	NA	0.148612	-0.0256383	0.284332	-0.0707468	-0.13223	-0.108784	-0.249562	-0.110116	-0.0997034	-0.145016	0.0253887	-0.166644	0.0729442	-0.0241143	-0.0713767	0.718132	0.221146	NA	0.517961	0.243376	0.166874	0.014065	NA	NA	NA	0.417978
ILMN_1652456	ILMN_1652456	TMEM98	grey	0.0184804	0.0397908	NA	-0.0765881	-0.0856406	0.0454308	0.0239726	NA	NA	NA	0.107404	0.110558	0.0481464	0.121121	0.0712649	-0.14112	NA	0.0164296	-0.0441318	NA	0.122851	0.16048	0.0164296	0.186951	-0.182091	-0.0261029	-0.228587	-0.13961	0.076505	-0.0390427	0.122172	-0.104725	-0.15473	-0.168863	-0.00518115	0.888542	0.762763	NA	0.56082	0.515297	0.730335	0.855731	NA	NA	NA	0.414033
ILMN_1652459	ILMN_1652459	ATAD3B	brown	-0.116189	-0.228545	NA	0.0345904	-0.05709	-0.0700825	0.0618789	NA	NA	NA	0.300311	0.208502	0.251685	0.0721847	-0.161339	0.147625	NA	0.0654301	0.0750759	NA	0.103249	-0.0730751	0.0654301	0.174302	0.0227165	0.136943	0.0288729	-0.113401	-0.144853	-0.0288479	0.13457	0.113297	0.124198	0.112264	0.0188756	0.37666	0.0790223	NA	0.79303	0.66482	0.594662	0.638584	NA	NA	NA	0.0197343
ILMN_1652461	ILMN_1652461	PARD3B	grey	0.0442202	-0.176561	NA	-0.0612559	-0.00891724	-0.0774604	-0.165951	NA	NA	NA	0.213172	0.106383	0.168856	0.117323	-0.130278	-0.166229	NA	-0.15256	0.117584	NA	-0.0980702	-0.0121611	-0.15256	0.133151	0.0452119	-0.125604	0.00153324	0.109098	-0.116481	0.0852294	-0.0366423	0.152015	-0.195378	-0.0668077	0.157851	0.737258	0.177178	NA	0.641973	0.946087	0.556352	0.205078	NA	NA	NA	0.101976
ILMN_1652464	ILMN_1652464	TUBA3E	grey	0.086223	-0.0393109	NA	0.078861	-0.0481071	-0.0123558	-0.0271348	NA	NA	NA	-0.0115893	-0.11637	0.079037	0.0435468	-0.0601862	-0.0192826	NA	0.0515774	-0.157585	NA	0.233904	-0.100313	0.0515774	-0.221552	-0.126431	-0.0527717	0.0697552	-0.119669	0.0420854	-0.0591398	-0.0810991	-0.0826856	0.0577843	0.047556	-0.213512	0.512434	0.765542	NA	0.549214	0.715105	0.925349	0.836946	NA	NA	NA	0.929968
ILMN_1652465	ILMN_1652465	SLC26A4	grey	0.199059	-0.0869996	NA	0.0258712	-0.0801514	0.0680596	-0.00460678	NA	NA	NA	-0.191906	0.0188904	-0.213922	-0.190994	0.242489	0.0344019	NA	-0.0337523	-0.0747231	NA	0.0619715	-0.0833239	-0.0337523	0.0720755	0.0627477	-0.134549	-0.0577428	0.140186	0.0117895	0.156199	0.0262118	-0.013028	0.121921	-0.0240657	-0.0146622	0.127315	0.508628	NA	0.844442	0.542676	0.605367	0.972133	NA	NA	NA	0.141854
ILMN_1652466	ILMN_1652466	LOC644366	grey	-0.00660626	-0.106434	NA	-0.0394407	0.10255	0.150647	0.0610726	NA	NA	NA	0.108088	-0.048902	0.137653	0.0925923	0.0123247	-0.0211076	NA	-0.165114	-0.0042118	NA	-0.268417	0.108183	-0.165114	0.102488	0.156108	0.0520341	-0.0732127	0.0368942	0.0870583	-0.120582	0.0143074	0.0896374	0.047366	-0.0756522	0.0197403	0.960046	0.41829	NA	0.76479	0.435567	0.250584	0.642972	NA	NA	NA	0.411052
ILMN_1652469	ILMN_1652469	LOC100506990	grey	-0.0785102	-0.110568	NA	-0.011828	-0.0128077	0.00755287	0.102744	NA	NA	NA	-0.0786012	-0.105506	-0.0767143	0.166018	-0.0375334	-0.2117	NA	-0.0101946	0.00873283	NA	-0.0314765	-0.0193197	-0.0101946	0.139203	0.0823429	-0.224224	-0.0381002	-0.122143	-0.0458349	-0.278961	0.0342669	0.0809511	0.175436	0.136154	0.000847304	0.550997	0.400337	NA	0.928529	0.922627	0.954327	0.434698	NA	NA	NA	0.550534
ILMN_1652472	ILMN_1652472	BRAF	grey	-0.0682641	-0.0435259	NA	0.0837003	-0.310417	-0.024413	-0.10185	NA	NA	NA	-0.00772683	-0.0148911	-0.0720605	0.0411689	-0.176385	-0.388515	NA	-0.0321241	-0.00756386	NA	0.0245615	-0.00928023	-0.0321241	0.0283537	0.0121328	0.0544599	0.0222023	0.0268497	0.0256203	-0.281741	-0.0107371	-0.071872	-0.103923	0.0302383	0.0260566	0.604282	0.741238	NA	0.524895	0.0157847	0.85311	0.438725	NA	NA	NA	0.953276
ILMN_1652486	ILMN_1652486	THAP7	turquoise	0.0939009	-0.050074	NA	-0.0492375	-0.136064	-0.369727	-0.173001	NA	NA	NA	-0.159837	-0.210155	-0.00755777	-0.077293	0.25898	0.0168162	NA	-0.145332	0.132619	NA	-0.0843722	0.0396338	-0.145332	0.00571136	0.00584013	-0.00283797	0.192478	0.0981722	-0.106289	0.102983	0.0825518	-0.141767	0.0322312	0.25076	-0.103446	0.475455	0.703982	NA	0.708705	0.299918	0.00364404	0.186214	NA	NA	NA	0.222501
ILMN_1652487	ILMN_1652487	RIOK1	grey	-0.0560624	-0.000369524	NA	-0.0180043	-0.187741	-0.0442371	-0.0155683	NA	NA	NA	-0.0397499	0.200887	-0.102831	0.00214118	-0.129568	-0.332975	NA	0.20959	-0.162654	NA	0.121869	0.0480095	0.20959	-0.140618	-0.164507	-0.163672	0.206078	0.206738	-0.143155	-0.0769363	0.0187331	-0.001141	-0.0532518	0.00265013	-0.218843	0.670503	0.997764	NA	0.891396	0.150873	0.737161	0.906019	NA	NA	NA	0.763
ILMN_1652488	ILMN_1652488	SLC16A9	grey	0.0606349	0.0692929	NA	-0.200405	-0.164204	-0.0799161	-0.206958	NA	NA	NA	-0.000875229	0.0781166	0.0596131	0.117535	0.203994	-0.0298815	NA	-0.258605	-0.0342932	NA	-0.159919	0.0109525	-0.258605	0.168204	0.0619559	-0.18975	0.267072	-0.011789	0.121501	0.0627534	-0.0366186	-0.186	-0.0420519	0.0430927	0.141291	0.645359	0.598831	NA	0.12471	0.209955	0.543866	0.112604	NA	NA	NA	0.994705
ILMN_1652490	ILMN_1652490	MANSC1	blue	-0.171582	-0.0845744	NA	0.182744	0.0824985	-0.0583013	0.289894	NA	NA	NA	0.440195	0.326012	0.321859	0.245953	-0.290031	0.0699355	NA	0.183923	-0.114957	NA	0.144416	0.104602	0.183923	-0.0146155	-0.073158	0.063262	0.000177646	-0.0704929	0.144451	-0.080198	0.0315074	-0.137549	0.273122	-0.0979546	-0.108788	0.189906	0.52056	NA	0.162249	0.530884	0.658144	0.0246554	NA	NA	NA	0.000432277
ILMN_1652494	ILMN_1652494	FAM115C	grey	0.0296092	-0.133838	NA	-0.0643229	0.118805	0.125122	0.200874	NA	NA	NA	-0.0286885	-0.05387	0.00661464	-0.115067	-0.137907	-0.081145	NA	0.128281	-0.00980276	NA	-0.0202563	0.092314	0.128281	-0.0349921	0.0661078	0.0559984	-0.208097	0.0672109	-0.0730673	0.0129784	-0.0765758	0.0574591	0.0471285	0.144713	-0.0158827	0.822309	0.30797	NA	0.62536	0.365938	0.340818	0.123813	NA	NA	NA	0.827748
ILMN_1652505	ILMN_1652505	APEX2	turquoise	0.10167	0.0931149	NA	-0.271428	-0.0930869	-0.00315544	-0.133025	NA	NA	NA	-0.332137	-0.292688	-0.216047	-0.126459	0.194256	-0.0438259	NA	-0.139282	0.203918	NA	-0.114244	0.0483455	-0.139282	-0.0963362	0.0613975	0.00523422	0.0335056	-0.0895349	0.0123028	-0.0820176	-0.167558	0.0152099	-0.218876	0.379564	-0.003189	0.439538	0.479174	NA	0.0359223	0.479307	0.98091	0.310943	NA	NA	NA	0.00952385
ILMN_1652507	ILMN_1652507	AK127238	grey	-0.100784	-0.114444	NA	-0.125386	-0.0322185	0.210916	0.402965	NA	NA	NA	0.0558411	0.184393	-0.0981578	-0.244825	0.00316645	-0.0206414	NA	0.467112	0.230429	NA	0.168873	0.163727	0.467112	-0.264177	-0.17066	-0.180185	0.00258225	0.051812	-0.162485	-0.106308	-0.0834079	-0.110115	0.0724327	0.225308	-0.0490659	0.443558	0.383921	NA	0.339789	0.806939	0.10574	0.00141187	NA	NA	NA	0.67173
ILMN_1652512	ILMN_1652512	C2CD2	lightgreen	0.277345	0.134884	NA	-0.169801	0.183325	-0.0514257	-0.119269	NA	NA	NA	-0.218278	-0.322309	-0.028109	-0.263751	0.273328	0.134079	NA	0.0445469	0.154215	NA	0.00474503	0.131535	0.0445469	0.072678	0.12372	-0.00011046	-0.106496	0.0917944	0.240218	0.185856	0.0167644	-0.118158	-0.00274451	-0.0322993	0.0293376	0.0319212	0.30417	NA	0.194615	0.160893	0.696373	0.364055	NA	NA	NA	0.0938406
ILMN_1652521	ILMN_1652521	MTMR9	magenta	-0.0410141	0.0802732	NA	-0.0669097	0.229799	0.233906	-0.0200323	NA	NA	NA	-0.0649827	-0.12089	-0.0953525	-0.301353	0.0635641	0.205176	NA	0.0287739	-0.0539353	NA	-0.00959152	-0.0106569	0.0287739	-0.132286	0.046868	0.0798653	-0.301553	-0.151208	0.0956422	0.0613482	-0.161458	0.0006705	-0.191846	-0.247092	0.118876	0.755693	0.542062	NA	0.61149	0.0773471	0.0720568	0.879249	NA	NA	NA	0.62181
ILMN_1652525	ILMN_1652525	FAM125B	grey	0.122457	-0.0314566	NA	-0.125724	0.13166	-0.00646138	-0.0302723	NA	NA	NA	0.0456369	-0.0273209	0.0961758	-0.31532	0.0453164	0.248608	NA	-0.0226748	0.0684858	NA	-0.181527	0.0563901	-0.0226748	-0.132021	-0.0315068	-0.0331089	-0.0351816	0.0223811	-0.0634328	0.246004	0.162679	-0.0114916	0.0106755	0.214681	0.0753744	0.351279	0.81142	NA	0.33848	0.315979	0.960921	0.818396	NA	NA	NA	0.729158
ILMN_1652527	ILMN_1652527	NA	grey	0.0100668	-0.0931206	NA	-0.181423	0.0249809	0.0232445	-0.101317	NA	NA	NA	-0.262169	-0.301133	-0.117726	0.191848	0.0807765	-0.0253169	NA	-0.0427016	-0.00854222	NA	-0.247191	0.162203	-0.0427016	-0.148151	0.079971	0.0465146	0.0713456	0.0378616	-0.0162523	0.0896236	-0.131919	0.00817242	-0.00464471	-0.153263	-0.0292136	0.93915	0.479147	NA	0.165358	0.849732	0.860068	0.441136	NA	NA	NA	0.0430134
ILMN_1652533	ILMN_1652533	POM121L8P	pink	0.0498533	0.0867452	NA	0.290324	0.38235	0.0695169	-0.0569081	NA	NA	NA	-0.0055424	-0.0504088	0.0619307	-0.0400697	0.212859	0.0389447	NA	0.0150881	0.231676	NA	0.00117906	-0.0588537	0.0150881	-0.126052	0.00824514	-0.12481	0.100297	0.00962393	-0.0512933	-0.00300673	0.0656216	0.160357	0.0994937	-0.0844067	0.0525161	0.705227	0.509873	NA	0.0244335	0.00257128	0.597647	0.665824	NA	NA	NA	0.966476
ILMN_1652540	ILMN_1652540	RELL2	grey	0.0443863	0.226836	NA	-0.0860989	0.178431	-0.100877	0.0146653	NA	NA	NA	0.0841683	-0.0458496	0.185123	-0.0292601	-0.0879617	0.186329	NA	0.154931	0.402235	NA	0.126636	0.108566	0.154931	0.0457886	0.108267	0.044123	0.022173	0.00554397	0.178073	0.200707	0.0797388	-0.0866595	-0.0745357	0.0559599	0.0248613	0.736307	0.0813506	NA	0.513043	0.172561	0.443135	0.911447	NA	NA	NA	0.522572
ILMN_1652549	ILMN_1652549	DTNA	grey	-0.0289216	-0.152059	NA	0.121211	0.328246	0.13019	-0.0518933	NA	NA	NA	0.166704	-0.0782047	0.142203	-0.166603	0.131596	-0.0710441	NA	-0.0733636	0.041544	NA	-0.062173	-0.0391836	-0.0733636	-0.0826955	0.0338607	-0.0714973	0.0495218	-0.111187	-0.0148266	-0.209253	0.0218592	0.0559708	0.0170216	-0.130093	0.10932	0.82637	0.246118	NA	0.356239	0.0104532	0.32146	0.693748	NA	NA	NA	0.203001
ILMN_1652550	ILMN_1652550	FLJ14186	grey	-0.155972	0.126356	NA	0.03802	0.088188	-0.091065	-0.0877733	NA	NA	NA	0.207046	0.276612	0.0765162	0.216684	-0.308663	0.0100684	NA	-0.207909	-0.0491094	NA	-0.209805	-0.183119	-0.207909	-0.0581698	-0.0571646	0.0950672	0.363261	0.134594	0.156718	0.0283863	-0.123982	-0.0993904	0.0311088	0.0174173	0.255875	0.234032	0.336037	NA	0.773032	0.502833	0.488945	0.504851	NA	NA	NA	0.112448
ILMN_1652574	ILMN_1652574	NA	grey	0.126166	0.10391	NA	-0.0322914	-0.014388	-0.189658	-0.0494057	NA	NA	NA	0.192565	0.0811799	0.154037	0.132866	-0.191683	0.0613275	NA	-0.0992349	-0.000360641	NA	-0.255066	0.144902	-0.0992349	-0.110451	-0.209933	0.0182643	-0.0235198	0.0844491	0.380092	-0.0487974	0.00896092	-0.095816	-0.0837021	-0.00712979	0.326262	0.336769	0.429472	NA	0.806511	0.913115	0.146672	0.707755	NA	NA	NA	0.140466
ILMN_1652577	ILMN_1652577	NA	grey	0.0434264	-0.25044	NA	-0.143142	-0.0981423	-0.195095	-0.282282	NA	NA	NA	0.0514745	0.0108396	0.224427	-0.0376245	0.0143378	0.348257	NA	-0.0215508	-0.0376794	NA	-0.0862522	0.063034	-0.0215508	0.179606	0.0606207	0.139948	-0.0600361	-0.123016	0.124946	-0.0179181	0.049249	0.0431152	0.0200687	-0.0131002	0.173808	0.741809	0.0536107	NA	0.275237	0.455656	0.135227	0.0288741	NA	NA	NA	0.6961
ILMN_1652578	ILMN_1652578	TSHB	grey	-0.0262932	0.306742	NA	-0.0343427	0.159765	0.120197	0.0176015	NA	NA	NA	-0.0684456	0.0971901	-0.0700285	-0.00986174	-0.104585	-0.0212838	NA	-0.0821706	0.0430429	NA	-0.0232817	-0.12581	-0.0821706	-0.0246205	0.152721	0.0219525	-0.0490425	-0.0109469	0.010165	0.0958155	0.0501295	0.0883086	-0.0567259	0.141437	0.143037	0.841937	0.0171346	NA	0.794479	0.222712	0.360309	0.893811	NA	NA	NA	0.603318
ILMN_1652580	ILMN_1652580	POLD1	turquoise	0.0909801	0.0524287	NA	-0.11125	-0.316033	-0.250079	-0.280538	NA	NA	NA	-0.321889	-0.193431	-0.243292	-0.0892996	0.332132	-0.134017	NA	-0.157666	0.200915	NA	-0.0550816	-0.0244213	-0.157666	0.00575512	0.0590791	-0.00106811	0.230423	0.052425	0.0387869	-0.0821033	-0.00448868	-0.0308832	-0.099288	0.145837	-0.0978722	0.489352	0.690747	NA	0.397419	0.0138979	0.053968	0.0299214	NA	NA	NA	0.0121406
ILMN_1652594	ILMN_1652594	ACTR5	turquoise	0.025691	-0.00228684	NA	0.0368189	-0.0840577	-0.0804428	-0.161393	NA	NA	NA	-0.298807	-0.278003	-0.267223	-0.054468	0.371811	-0.218296	NA	-0.118664	-0.0171799	NA	-0.0921955	0.170494	-0.118664	-0.0644774	0.0921061	-0.0388644	0.0810779	0.0961065	-0.20594	0.0143299	-0.0584452	-0.162433	-0.0926761	-0.0403489	-0.086139	0.845513	0.986164	NA	0.78002	0.52312	0.541206	0.21797	NA	NA	NA	0.0203888
ILMN_1652602	ILMN_1652602	C11orf35	grey	-0.0375111	0.254436	NA	0.105844	0.105935	-0.0861968	-0.138241	NA	NA	NA	-0.163205	-0.173501	-0.233238	-0.0271793	0.383156	-0.0327079	NA	-0.115144	0.0840981	NA	-0.0280429	-0.0910023	-0.115144	-0.0463709	-0.0953319	0.0691295	0.00737135	0.0502375	-0.0162663	-0.12426	0.0207319	-0.108766	-0.0860196	0.0754348	-0.00267023	0.775991	0.0497844	NA	0.420886	0.420486	0.512563	0.292178	NA	NA	NA	0.21278
ILMN_1652604	ILMN_1652604	GGT8P	grey	0.166068	-0.0188438	NA	0.116301	-0.0831274	0.176563	0.230029	NA	NA	NA	-0.00903056	-0.0686805	-0.05714	-0.235145	0.0577878	-0.0868823	NA	0.102678	-0.127178	NA	0.0377927	0.176039	0.102678	0.0783739	0.0211877	0.00775626	0.0279349	0.104281	-0.124584	0.0440893	-0.00871134	-0.00974026	0.0859964	-0.137599	-0.125729	0.204754	0.886365	NA	0.376201	0.527746	0.177172	0.0770429	NA	NA	NA	0.945403
ILMN_1652609	ILMN_1652609	RGNEF	grey	-0.156413	-0.0909132	NA	-0.103818	-0.00397489	-0.152773	0.0297849	NA	NA	NA	0.146632	0.17504	0.0466688	0.0844337	-0.0525382	0.0690497	NA	0.069179	0.00280801	NA	-0.0399367	0.214712	0.069179	-0.130703	0.0524737	-0.00561364	-0.0238969	0.092553	0.113732	-0.0255348	0.177253	-0.175714	0.0181874	-0.0301635	-0.0685226	0.232696	0.489673	NA	0.429883	0.975954	0.243882	0.821272	NA	NA	NA	0.263579
ILMN_1652611	ILMN_1652611	C1D	grey	0.00615456	-0.141633	NA	0.0454232	0.285386	0.082487	0.133855	NA	NA	NA	0.241106	-0.186777	0.427135	-0.0420425	-0.230344	0.162139	NA	0.137051	-0.00113909	NA	0.0111656	-0.0992094	0.137051	-0.213152	0.0532681	-0.0632311	-0.0594701	-0.0565784	-0.0576805	0.13139	-0.192667	0.0443525	0.0192224	0.0665022	0.0282408	0.962776	0.280383	NA	0.730378	0.0270858	0.530941	0.307908	NA	NA	NA	0.0634828
ILMN_1652628	ILMN_1652628	NA	grey	-0.149384	-0.295985	NA	0.0997777	0.00585521	0.0515564	0.171574	NA	NA	NA	0.22765	-0.109376	0.264779	0.102026	-0.115684	-0.135002	NA	0.00224729	-0.112626	NA	0.0638514	0.00546161	0.00224729	-0.0438315	-0.0402771	0.0931628	-0.0561127	-0.142478	0.00275586	-0.129143	-0.159619	-0.0124727	-0.0928761	-0.00658993	-0.031459	0.254625	0.0216658	NA	0.448144	0.964585	0.695639	0.189929	NA	NA	NA	0.0802348
ILMN_1652631	ILMN_1652631	GLIPR2	blue	-0.334943	-0.0874219	NA	0.122119	0.124101	-0.0419179	0.11123	NA	NA	NA	0.479756	0.299238	0.372903	0.049262	-0.19007	0.293206	NA	0.140114	0.0603288	NA	0.124311	0.00241187	0.140114	-0.171576	0.0167616	0.0496587	-0.0463263	-0.313441	0.218002	-0.13073	0.0118196	0.0490879	0.0224155	0.0323484	0.00834182	0.00889888	0.506565	NA	0.352623	0.344803	0.750482	0.397503	NA	NA	NA	0.000105018
ILMN_1652638	ILMN_1652638	LRRC58	grey	0.132374	0.144246	NA	-0.199616	0.147165	0.0055086	-0.0751183	NA	NA	NA	-0.28035	-0.162496	-0.152125	0.0756746	0.0522445	-0.129355	NA	-0.0739613	0.0728287	NA	-0.140748	0.0198318	-0.0739613	0.217614	0.0017476	-0.0768853	-0.203253	-0.0479351	-0.0668142	-0.0377383	-0.0118067	0.104263	0.0699295	0.0525135	-0.0393198	0.313341	0.271513	NA	0.126233	0.261829	0.96668	0.568386	NA	NA	NA	0.0300362
ILMN_1652639	ILMN_1652639	PDE4DIP	grey	0.0216416	-0.181902	NA	-0.155147	-0.0788564	-0.127194	-0.182351	NA	NA	NA	0.0737387	-0.169669	0.295256	0.0361244	-0.253886	-0.00907126	NA	-0.0858561	0.187857	NA	0.0503521	0.0561141	-0.0858561	0.0901616	0.424677	0.0945172	0.0288486	-0.0570238	0.0709482	0.00350425	-0.124934	-0.0934344	0.0833133	-0.0642439	0.205123	0.869631	0.164224	NA	0.236545	0.549237	0.332815	0.163169	NA	NA	NA	0.575531
ILMN_1652646	ILMN_1652646	LOC100131257	grey	-0.14036	-0.0222256	NA	-0.176053	0.0180305	-0.116542	-0.0111869	NA	NA	NA	-0.0109904	0.0165472	0.0983119	-0.137456	-0.0927405	0.0604814	NA	0.163678	0.0671531	NA	0.190528	0.026169	0.163678	0.0420509	-0.0455929	0.0573015	0.0423116	-0.259798	0.17518	0.0323181	0.0861303	-0.131438	-0.204385	0.181168	0.0418302	0.284772	0.866144	NA	0.178447	0.891239	0.375204	0.932394	NA	NA	NA	0.933579
ILMN_1652647	ILMN_1652647	INPP4A	grey	-0.240656	-0.151967	NA	-0.163779	-0.334699	-0.322665	-0.115302	NA	NA	NA	0.130436	0.0239481	0.174479	-0.0549289	-0.057775	-0.0430045	NA	-0.0773067	-0.188433	NA	-0.0122352	0.172676	-0.0773067	0.0671477	-0.122128	0.0329357	0.240994	0.0948721	0.236835	0.0230355	0.0349071	-0.140275	0.00734027	0.275294	-0.259891	0.0639932	0.246409	NA	0.211153	0.00895187	0.0119228	0.380342	NA	NA	NA	0.320539
ILMN_1652649	ILMN_1652649	PVRL2	grey	0.130933	-0.113791	NA	0.000858791	-0.228064	-0.265654	-0.215952	NA	NA	NA	0.0413156	0.190544	-0.0171487	0.0196005	-0.0678093	0.0290216	NA	-0.0347814	0.178022	NA	0.00285291	0.0911574	-0.0347814	-0.0511123	-0.0636962	-0.0171826	0.02459	0.0365608	0.0866116	0.0939992	-0.0431915	0.0733486	-0.0296709	-0.0628807	0.0136637	0.318683	0.386658	NA	0.994804	0.0796725	0.0402204	0.0974814	NA	NA	NA	0.753954
ILMN_1652650	ILMN_1652650	SH3KBP1	tan	-0.053271	0.176184	NA	0.10941	0.00841352	0.0310116	-0.164139	NA	NA	NA	-0.00895309	0.0872403	-0.161901	0.051058	-0.022929	-0.318234	NA	-0.17741	0.228534	NA	-0.0401923	0.0583628	-0.17741	-0.0272893	-0.116301	-0.0244683	0.0559029	0.00461796	-0.182346	-0.249888	-0.0667363	0.22572	-0.170665	0.0740769	-0.0418957	0.686034	0.17812	NA	0.405319	0.949129	0.814039	0.210137	NA	NA	NA	0.945871
ILMN_1652660	ILMN_1652660	DKFZp586I1023	grey	-0.0661002	0.0259329	NA	0.0182383	0.292256	0.179176	0.110385	NA	NA	NA	0.212079	0.105141	0.280144	-0.0257747	-0.0906187	0.231497	NA	0.246837	-0.0323732	NA	0.162398	0.0701973	0.246837	0.099381	-0.16285	-0.109865	-0.0630846	-0.0860223	0.0929839	-0.0138337	0.2119	0.0310178	-0.0186543	-0.202842	-0.0119453	0.615816	0.844076	NA	0.889993	0.0234573	0.170745	0.40112	NA	NA	NA	0.103787
ILMN_1652662	ILMN_1652662	GRB10	grey	-0.00251165	0.0688504	NA	0.189971	0.0449524	-0.320892	-0.148689	NA	NA	NA	0.186682	0.0822329	0.113508	0.145137	0.00104481	0.201365	NA	-0.195244	0.266699	NA	-0.0131457	0.0541387	-0.195244	0.298815	0.0325343	0.222237	-0.0251601	-0.113229	0.115609	-0.0170244	0.275972	-0.0729981	0.0266359	0.122087	-0.0204318	0.984804	0.601173	NA	0.145994	0.733068	0.0124253	0.256867	NA	NA	NA	0.153233
ILMN_1652666	ILMN_1652666	BC015988	grey	0.0802663	0.266758	NA	-0.0536994	0.0741035	-0.0649832	-0.0346256	NA	NA	NA	-0.179336	-0.190163	-0.113187	0.231505	-0.0640454	-0.0553193	NA	0.0893119	0.350866	NA	-0.0403237	-0.0248258	0.0893119	-0.119322	0.119707	0.0998547	-0.118139	0.151651	-0.159133	-0.129591	-0.255541	-0.0191562	0.00113597	-0.0468636	0.00374248	0.542096	0.0393674	NA	0.683642	0.573637	0.621807	0.792824	NA	NA	NA	0.170359
ILMN_1652670	ILMN_1652670	PRAMEF1	grey	0.145566	-0.205141	NA	-0.139603	0.0148127	-0.339088	-0.337232	NA	NA	NA	-0.114375	0.00057726	0.0511807	0.0049726	-0.0166632	0.354429	NA	-0.0254084	0.0529523	NA	-0.0382219	0.0552783	-0.0254084	0.0375242	0.0362475	0.174793	-0.00526066	-0.0325243	-0.0687987	0.141522	0.038474	-0.0220054	0.122918	0.163485	0.210841	0.267105	0.115866	NA	0.287406	0.910561	0.00804114	0.00841585	NA	NA	NA	0.384207
ILMN_1652674	ILMN_1652674	AK125563	grey	0.0579157	-0.00662247	NA	-0.0936001	-0.204888	-0.0285184	-0.134148	NA	NA	NA	0.0107945	0.144478	-0.127035	0.0142894	-0.111054	-0.0957235	NA	-0.152239	0.0685823	NA	-0.0809014	0.0262805	-0.152239	0.155598	0.0008818	0.0711566	0.224968	0.210309	-0.0126856	0.0507218	0.0652987	0.0222451	-0.0803477	0.0892313	-0.0517645	0.660266	0.959948	NA	0.476876	0.116326	0.828754	0.30684	NA	NA	NA	0.93476
ILMN_1652677	ILMN_1652677	FAM89A	grey	-0.301711	0.0630341	NA	-0.15683	-0.113686	-0.175931	0.0823001	NA	NA	NA	0.171688	0.165786	0.0723356	0.0535944	-0.362941	-0.124584	NA	0.141014	-0.0933203	NA	0.172287	0.0234437	0.141014	0.0193634	0.0359878	-0.0309598	0.0106807	0.122084	0.117333	0.00590573	0.0471558	0.103684	-0.0492544	0.220317	0.11332	0.0191415	0.632319	NA	0.231436	0.387098	0.178754	0.531876	NA	NA	NA	0.18963
ILMN_1652680	ILMN_1652680	NCF1	purple	0.00739065	0.0575988	NA	0.250734	0.0224245	0.0315325	0.0908908	NA	NA	NA	0.197104	0.227746	0.0426313	0.253093	-0.32982	-0.0885488	NA	-0.0307459	0.0506299	NA	-0.0238727	-0.0151418	-0.0307459	-0.0595605	0.0461205	0.0797073	0.0104602	-0.0631582	0.0910747	-0.0146667	0.157715	0.0373086	-0.157124	-0.215088	0.324893	0.955307	0.662013	NA	0.0533215	0.864957	0.810973	0.48978	NA	NA	NA	0.131171
ILMN_1652685	ILMN_1652685	NA	grey	-0.0298938	0.0987386	NA	0.10021	0.0817615	0.144436	0.139323	NA	NA	NA	0.266677	0.00546475	0.24062	0.144614	-0.0963955	0.0693029	NA	-0.115915	-0.0809145	NA	-0.11246	0.0107661	-0.115915	-0.0291889	-0.239163	0.267709	-0.0172321	-0.0976279	0.00694094	0.0367688	-0.0756919	-0.154682	0.205845	-0.239342	-0.036514	0.820629	0.452909	NA	0.44617	0.534573	0.270878	0.288381	NA	NA	NA	0.0394295
ILMN_1652687	ILMN_1652687	LOC440104	grey	0.0503523	0.00448586	NA	-0.0594039	-0.324816	0.00601005	0.0141173	NA	NA	NA	-0.217791	-0.198686	-0.179808	0.0253638	0.264738	-0.247753	NA	-0.0602794	-0.0678386	NA	0.0176973	0.00733185	-0.0602794	0.109248	-0.0066881	-0.147311	0.191618	0.0905787	-0.039903	0.0334987	0.0943476	-0.152771	-0.106727	-0.0842748	-0.0276534	0.702413	0.972864	NA	0.652091	0.0113364	0.963649	0.914744	NA	NA	NA	0.0945934
ILMN_1652689	ILMN_1652689	FAM153C	grey	0.114539	0.133138	NA	-0.261582	-0.164815	0.0592403	-0.0901011	NA	NA	NA	-0.133471	0.0172276	-0.241865	-0.0659846	0.0670637	-0.0223988	NA	-0.132946	-0.0949829	NA	-0.184	0.128165	-0.132946	0.274261	-0.195257	0.00567556	0.0333814	0.135891	-0.0346827	0.0968341	-0.0733874	-0.0931685	-0.0433779	0.15872	-0.0916421	0.383521	0.31053	NA	0.0434995	0.20824	0.652988	0.493576	NA	NA	NA	0.30931
ILMN_1652693	ILMN_1652693	SHH	grey	-0.0408329	0.159393	NA	-0.123646	0.248311	-0.0790267	-0.25039	NA	NA	NA	-0.111739	0.142748	-0.0891382	-0.0471013	0.31429	0.0158626	NA	0.0817599	0.291156	NA	0.00409429	0.0469093	0.0817599	0.0114194	-0.190825	-0.188388	0.21577	0.0327698	0.0126809	0.104936	-0.141906	0.0108071	0.0619503	0.0219358	0.0265535	0.756739	0.223805	NA	0.346587	0.0557444	0.548372	0.05366	NA	NA	NA	0.395335
ILMN_1652694	ILMN_1652694	FAM131B	grey	-0.0408276	-0.0680778	NA	-0.00923203	-0.0178963	0.00327752	0.101115	NA	NA	NA	-0.124782	-0.0512527	-0.145526	0.188067	0.134279	-0.165284	NA	0.0650149	0.00339512	NA	-0.00663477	0.102376	0.0650149	-0.0115527	0.120345	0.0528887	-0.19334	-0.0727227	0.124683	-0.129303	0.10796	-0.134603	-0.161503	-0.379103	0.290124	0.756769	0.605271	NA	0.944187	0.892044	0.980172	0.442053	NA	NA	NA	0.34214
ILMN_1652700	ILMN_1652700	NA	grey	-0.0413916	0.00112796	NA	0.131642	0.0709627	-0.239122	0.0530519	NA	NA	NA	0.0772292	0.328735	-0.0700985	-0.15566	0.144462	0.121437	NA	0.176833	0.200602	NA	0.16998	-0.106999	0.176833	-0.0341525	-0.196476	-0.0177275	0.045308	0.0353252	-0.0452085	-0.0184529	0.108245	0.0348784	-0.0345704	-0.0323554	-0.0376883	0.753515	0.993176	NA	0.316048	0.590031	0.0657595	0.687259	NA	NA	NA	0.557534
ILMN_1652701	ILMN_1652701	AK024625	grey	-0.0225945	0.0366498	NA	0.0323582	-0.0957709	-0.00369335	-0.0389158	NA	NA	NA	0.116638	-0.026983	0.266513	-0.0399835	-0.242868	0.105727	NA	0.0432721	-0.0849782	NA	0.098335	-0.236953	0.0432721	-0.0225803	0.0928292	0.0965273	0.320827	0.116094	0.233449	0.0856082	-0.00296398	0.00739943	-0.091928	-0.117854	0.245362	0.863943	0.781005	NA	0.806118	0.466669	0.977657	0.767832	NA	NA	NA	0.374808
ILMN_1652711	ILMN_1652711	HYDIN	grey	-0.109446	-0.275047	NA	-0.0754604	-0.143131	-0.071984	-0.0762516	NA	NA	NA	0.0122495	-0.0675863	0.125428	0.1632	-0.0322811	-0.15784	NA	0.0772017	-0.187515	NA	0.0548652	0.109329	0.0772017	0.00905109	0.00153644	-0.0373435	-0.0236318	-0.0209814	0.0655813	0.0310207	0.121367	-0.114672	-0.0574444	-0.160834	0.147237	0.405161	0.0334284	NA	0.566621	0.275275	0.584677	0.562547	NA	NA	NA	0.92599
ILMN_1652715	ILMN_1652715	C10orf111	grey	0.0402839	-0.16896	NA	-0.0673046	-0.178276	-0.108173	-0.0423015	NA	NA	NA	-0.177963	0.0789234	-0.398305	-0.134859	0.244476	-0.293585	NA	0.027359	-0.159674	NA	0.0489362	0.238159	0.027359	0.144564	-0.146345	-0.150571	0.00666093	0.237321	-0.185946	-0.155065	0.0731174	0.0325187	-0.135417	0.000246094	-0.0837517	0.759911	0.196867	NA	0.609385	0.17294	0.410679	0.748273	NA	NA	NA	0.173707
ILMN_1652716	ILMN_1652716	ERI1	red	-0.104448	-0.00201408	NA	-0.010799	-0.0669407	0.10598	0.0686738	NA	NA	NA	-0.150087	0.050845	-0.255022	-0.0597502	-0.0150187	-0.0940515	NA	0.114056	0.162327	NA	0.02217	-0.061517	0.114056	-0.0553844	-0.045416	-0.0441484	0.116671	-0.0569747	0.0995335	-0.237111	0.0505427	0.145037	-0.199627	-0.104691	0.140087	0.427075	0.987815	NA	0.934733	0.611325	0.420286	0.602108	NA	NA	NA	0.252371
ILMN_1652719	ILMN_1652719	TMCO5A	grey	0.0898855	0.187223	NA	-0.306739	-0.132653	-0.113705	-0.172755	NA	NA	NA	0.0582029	0.227431	0.0012056	-0.124953	0.102076	-0.0103586	NA	-0.0120638	0.323417	NA	-0.0679532	0.0359872	-0.0120638	0.0542584	0.151291	-0.183684	-0.0061168	0.163393	0.230335	-0.0306671	-0.102739	0.258602	-0.0207012	0.0123129	0.146139	0.494614	0.152025	NA	0.0171357	0.312312	0.387018	0.186851	NA	NA	NA	0.658686
ILMN_1652721	ILMN_1652721	PCIF1	darkred	0.174827	0.178823	NA	-0.108861	-0.0419762	0.0316406	-0.271072	NA	NA	NA	0.00216248	0.256905	-0.0983863	0.0159531	0.0358611	-0.0484054	NA	-0.182305	0.270003	NA	-0.150373	-0.0930429	-0.182305	0.0848322	-0.0608867	-0.20887	-0.141689	0.141217	0.163779	0.185494	0.00381868	0.0791341	-0.0438191	-0.234221	0.123353	0.181539	0.171603	NA	0.407692	0.750146	0.810337	0.0361762	NA	NA	NA	0.986917
ILMN_1652722	ILMN_1652722	C14orf2	turquoise	0.155269	0.0536451	NA	-0.0651239	0.0520313	0.0948486	-0.0211623	NA	NA	NA	-0.241543	-0.28824	-0.157554	-0.1851	0.194035	0.0692461	NA	-0.197747	-0.0263839	NA	-0.216641	0.0604398	-0.197747	0.084609	0.0479524	0.121677	-0.0404868	0.104012	-0.0413081	0.303192	0.191413	-0.0790762	0.274663	0.115585	-0.235889	0.236173	0.683946	NA	0.621051	0.692974	0.470991	0.872494	NA	NA	NA	0.0629905
ILMN_1652727	ILMN_1652727	GLT8D1	grey	-0.00752451	0.0670023	NA	0.0736733	-0.114682	-0.0162038	0.0988359	NA	NA	NA	-0.066422	0.0193923	-0.169608	0.109311	-0.0364221	-0.14255	NA	0.201111	0.117631	NA	0.267628	0.0103949	0.201111	0.151441	0.0135114	-0.00538337	-0.134261	-0.0377419	-0.189679	-0.217999	0.0418717	-0.0289927	0.0211509	-0.0308821	-0.132444	0.954498	0.610996	NA	0.57587	0.382924	0.902201	0.452462	NA	NA	NA	0.614095
ILMN_1652729	ILMN_1652729	ANK2	grey	-0.150463	-0.0525458	NA	0.216896	0.151206	0.0816539	0.179888	NA	NA	NA	0.193474	-0.0244365	0.129025	0.126468	-0.0419056	0.104791	NA	-0.0461916	0.0184074	NA	0.112264	-0.0043977	-0.0461916	0.129322	0.0468987	0.225681	-0.0813962	-0.149567	-0.13048	-0.15499	-0.175699	0.16769	0.111245	-0.128482	-0.198038	0.251171	0.690091	NA	0.0959909	0.248811	0.535113	0.169024	NA	NA	NA	0.138566
ILMN_1652732	ILMN_1652732	HTR7	grey	-0.117683	0.0091808	NA	-0.216326	-0.177214	-0.152331	-0.0846075	NA	NA	NA	-0.267196	-0.00155398	-0.391594	-0.170917	0.258367	-0.240484	NA	0.0598492	-0.158926	NA	0.0926855	0.0578273	0.0598492	0.000207072	-0.176725	0.039889	-0.130641	0.123413	0.0663798	-0.060324	-0.0787336	0.162724	-0.112845	-0.0816348	-0.113239	0.370513	0.944496	NA	0.0968897	0.175554	0.245266	0.520396	NA	NA	NA	0.0390329
ILMN_1652735	ILMN_1652735	RFXAP	midnightblue	-0.0153973	-0.0530261	NA	-0.0677429	0.145459	-0.0750625	0.0642929	NA	NA	NA	0.00358718	-0.016781	-0.00260605	-0.0357773	0.102145	0.0330558	NA	-0.0852282	-0.358463	NA	-0.0692436	0.136008	-0.0852282	0.0378365	-0.0926905	-0.0407125	-0.132271	0.12721	-0.103886	-0.00516164	-0.0672803	-0.148149	-0.0327192	0.100345	-0.241222	0.907046	0.687404	NA	0.607051	0.26746	0.568674	0.625522	NA	NA	NA	0.978299
ILMN_1652736	ILMN_1652736	RPS6KA3	grey	-0.123575	-0.121226	NA	-0.0963439	-0.103996	0.0917674	-0.0669257	NA	NA	NA	0.0861033	0.0954905	0.17138	-0.125246	-0.0331376	0.138372	NA	0.219808	0.157829	NA	0.270666	0.0112377	0.219808	0.1194	-0.0959606	0.0986452	-0.0385549	-0.0758143	0.0801575	-0.0323962	-0.0922662	0.023201	0.185361	0.0659605	-0.0880072	0.346866	0.35618	NA	0.463995	0.42909	0.485585	0.611405	NA	NA	NA	0.513022
ILMN_1652737	ILMN_1652737	C13orf43	grey	-0.167105	-0.0643635	NA	-0.0316545	0.0843516	0.118547	0.0867533	NA	NA	NA	0.320825	-0.0219166	0.395575	0.0503831	-0.0587852	0.0882451	NA	0.117099	0.0292721	NA	0.00718437	0.188588	0.117099	0.0104108	-0.00715183	-0.154958	0.0554876	-0.0294573	0.0625059	-0.0149861	-0.219179	0.171103	0.0820052	0.0936679	0.044404	0.2019	0.625141	NA	0.810255	0.521663	0.366987	0.509834	NA	NA	NA	0.0124447
ILMN_1652740	ILMN_1652740	LOC100505478	grey	-0.0171426	-0.0816917	NA	0.0594103	-0.13745	0.186147	0.179535	NA	NA	NA	0.133761	0.0167163	0.212487	-0.0732138	-0.185185	-0.00619936	NA	0.17342	-0.0966049	NA	0.117247	-0.048204	0.17342	-0.118738	-0.0118401	0.149138	-0.0369615	0.197137	-0.00618234	0.130368	-0.278567	0.0708888	0.311389	0.218326	-0.195681	0.896564	0.534923	NA	0.652056	0.294976	0.154436	0.169877	NA	NA	NA	0.308249
ILMN_1652745	ILMN_1652745	RPL23AP7	grey	0.0507798	0.0540807	NA	-0.414191	-0.165251	-0.160807	-0.181808	NA	NA	NA	0.0194905	0.0441115	0.0400833	0.0521454	0.0922459	0.00796584	NA	-0.0661232	0.207055	NA	-0.258544	0.270185	-0.0661232	0.0398144	0.112768	-0.114751	0.0387473	0.202329	0.213724	0.0325097	-0.0907285	0.0160502	-0.0750881	0.0552406	0.0969695	0.700005	0.681515	NA	0.00100215	0.20702	0.219668	0.164446	NA	NA	NA	0.882492
ILMN_1652747	ILMN_1652747	NA	black	0.0109791	-0.147505	NA	0.0663736	0.0229496	-0.149184	-0.0314097	NA	NA	NA	0.0723508	0.0743209	0.27957	0.240916	-0.161727	0.0606991	NA	-0.0112168	0.0564102	NA	0.0225828	-0.0478915	-0.0112168	0.0741486	0.0307835	0.224778	0.276512	-0.0238192	-0.147232	-0.0135286	0.0574849	-0.0799119	0.111477	0.244534	-0.00900015	0.933647	0.260717	NA	0.614354	0.861826	0.255269	0.811696	NA	NA	NA	0.58276
ILMN_1652749	ILMN_1652749	ERF	grey	-0.155733	-0.123736	NA	0.162766	0.191023	-0.019486	-0.0387808	NA	NA	NA	0.272254	0.0300574	0.342174	-0.118946	-0.126041	0.358008	NA	0.000547097	0.198194	NA	0.0698378	0.122811	0.000547097	-0.036748	0.0618384	0.243756	0.0188969	-0.180489	0.00196703	0.0909185	-0.0920113	-0.0621687	0.103542	0.0709659	0.010219	0.234758	0.346236	NA	0.214029	0.143732	0.882519	0.768615	NA	NA	NA	0.0353402
ILMN_1652753	ILMN_1652753	PAAF1	cyan	0.134634	-0.055579	NA	-0.397699	-0.00844238	0.0100591	-0.105708	NA	NA	NA	-0.230956	-0.117055	-0.226796	-0.18352	0.215722	0.0243697	NA	-0.150472	-0.0799262	NA	-0.235429	0.0622494	-0.150472	0.0171661	-0.0231552	-0.0387291	0.00777851	0.145666	-0.0048734	-0.0394621	-0.306365	-0.0795836	0.00409894	0.172908	0.0441652	0.305074	0.673183	NA	0.0016515	0.948954	0.939196	0.421487	NA	NA	NA	0.075826
ILMN_1652754	ILMN_1652754	ZNF428	lightgreen	0.134746	0.0991209	NA	-0.203519	0.111924	0.173168	-0.15197	NA	NA	NA	-0.181452	-0.247975	-0.0169041	-0.283247	0.0345605	0.258356	NA	-0.078232	0.13615	NA	-0.0471191	-0.00676968	-0.078232	0.0899557	0.066256	0.151694	-0.241482	-0.194564	-0.0579738	0.100002	-0.14421	0.0959688	-0.104735	0.118872	-0.0650999	0.304669	0.451153	NA	0.11884	0.394545	0.185784	0.2464	NA	NA	NA	0.165288
ILMN_1652756	ILMN_1652756	NA	grey	0.184109	0.264152	NA	-0.0739828	0.0509704	0.0594787	0.137333	NA	NA	NA	-0.156137	-0.256551	-0.105084	0.202999	0.0358202	-0.181181	NA	-0.159892	0.0731701	NA	-0.181012	0.0949824	-0.159892	-0.0901415	-0.0364437	-0.185429	0.149833	0.128666	0.0488155	-0.0218771	0.0132345	-0.14716	0.0374	0.0554894	-0.0218475	0.159081	0.0414049	NA	0.574263	0.698933	0.651681	0.295393	NA	NA	NA	0.233529
ILMN_1652758	ILMN_1652758	AGRN	darkturquoise	0.109125	0.189482	NA	0.140761	-0.0313037	-0.161597	-0.0313611	NA	NA	NA	0.088031	0.161299	0.0647778	0.114976	-0.153374	0.194366	NA	0.0125752	0.0853707	NA	-0.0131786	-0.00757931	0.0125752	0.0842739	0.133938	0.220389	-0.11975	0.0679463	0.0324626	0.241017	0.336602	-0.0142789	0.139014	0.0512994	0.0154428	0.406549	0.147054	NA	0.283385	0.81232	0.217381	0.811982	NA	NA	NA	0.503597
ILMN_1652761	ILMN_1652761	AK129567	grey	0.0962884	-0.017775	NA	0.156071	0.32529	0.27425	0.325996	NA	NA	NA	0.016821	-0.316995	0.156043	-0.114622	0.0468069	0.129316	NA	0.0748273	-0.100055	NA	0.109617	-0.131401	0.0748273	-0.012007	-0.0624791	0.0296179	-0.0133298	-0.126541	-0.121884	0.0966018	0.0757464	-0.122309	0.117748	-0.0627037	-0.0165825	0.464254	0.892771	NA	0.23373	0.0112106	0.0339649	0.0110254	NA	NA	NA	0.898495
ILMN_1652762	ILMN_1652762	HIC2	lightgreen	0.189971	-0.0448262	NA	-0.179124	0.133271	-0.0553127	-0.15044	NA	NA	NA	-0.291947	-0.312745	-0.164929	-0.222027	0.279822	0.118871	NA	-0.0904308	0.118183	NA	-0.0604455	0.141043	-0.0904308	0.10212	0.053527	0.112178	-0.107078	-0.0939244	-0.0335959	0.0463932	-0.147035	-0.080033	-0.0667893	0.177277	0.0458321	0.145993	0.733789	NA	0.170873	0.310042	0.674662	0.251245	NA	NA	NA	0.0236111
ILMN_1652763	ILMN_1652763	C4orf52	grey	0.0781347	0.0284169	NA	0.00462768	-0.0707324	0.1372	0.0733015	NA	NA	NA	-0.0715893	-0.148682	-0.0686004	-0.0281252	-0.141534	-0.12197	NA	-0.142789	-0.0666982	NA	-0.146469	-0.0420942	-0.142789	-0.15616	0.00428483	0.0651665	0.0686064	0.153933	-0.196612	-0.141209	-0.290824	0.0453906	0.0244725	0.329427	-0.165066	0.55291	0.829355	NA	0.972006	0.591241	0.295864	0.577803	NA	NA	NA	0.586743
ILMN_1652768	ILMN_1652768	RPS2	salmon	0.277	0.059515	NA	-0.266037	-0.0253517	-0.110188	-0.0716682	NA	NA	NA	-0.222374	-0.217769	-0.149386	-0.0734314	0.0418327	0.110971	NA	-0.158455	-0.078774	NA	-0.207072	0.115046	-0.158455	0.121025	0.0948288	0.118226	-0.117176	0.17107	-0.213145	0.138572	-0.17234	-0.137285	0.0533976	0.121056	-0.0334396	0.0321438	0.651482	NA	0.0399222	0.847528	0.401968	0.58633	NA	NA	NA	0.0876879
ILMN_1652777	ILMN_1652777	CDC42EP2	blue	-0.037861	-0.0713184	NA	0.123519	0.178866	-0.0114276	0.09544	NA	NA	NA	0.378129	0.168165	0.390781	0.01405	-0.270404	0.230843	NA	0.149392	0.0434228	NA	0.109426	0.00248513	0.149392	0.00147601	-0.0454039	0.168753	-0.193648	-0.230659	0.203942	-0.0692798	0.139686	0.0696671	0.0478354	-0.114636	0.15269	0.773956	0.588164	NA	0.347088	0.171501	0.930943	0.468218	NA	NA	NA	0.00289365
ILMN_1652780	ILMN_1652780	TMOD2	grey	-0.171625	0.069773	NA	-0.0300249	0.0705033	0.00670866	0.130028	NA	NA	NA	0.420031	0.127344	0.40756	0.294338	-0.180262	0.193101	NA	-0.218893	-0.134672	NA	-0.300988	0.162525	-0.218893	-0.0398783	-0.213274	0.134796	-0.075163	-0.0790974	0.0442281	-0.0615498	-0.0624287	-0.0842221	-0.0180495	0.200685	-0.165064	0.189794	0.596295	NA	0.819855	0.592446	0.959427	0.322067	NA	NA	NA	0.000834518
ILMN_1652784	ILMN_1652784	MUPCDH	grey	-0.151548	-0.207773	NA	0.0330871	0.0187646	0.0985316	0.110983	NA	NA	NA	0.23914	0.118788	0.137429	-0.128263	-0.147791	0.168389	NA	-0.137859	-0.0558076	NA	-0.0963631	-0.187461	-0.137859	-0.324617	-0.100326	-0.0653423	0.167546	-0.114837	-0.230202	-0.0100164	-0.123954	-0.0923558	0.0172123	0.260468	0.0234184	0.247729	0.111164	NA	0.801838	0.886839	0.453861	0.39856	NA	NA	NA	0.0657388
ILMN_1652786	ILMN_1652786	ST13	grey	-0.0497299	-0.0130016	NA	0.0422287	0.159794	0.0592516	0.18843	NA	NA	NA	0.0959025	0.0576022	0.0428538	-0.0657728	-0.0666064	0.0347905	NA	0.00497569	-0.0952075	NA	0.00915179	0.109548	0.00497569	0.00202187	-0.0213742	-0.0221906	-0.143155	0.197919	0.0758441	0.235567	-0.161671	0.0640816	0.112982	0.149554	-0.0931221	0.705924	0.92146	NA	0.748692	0.222625	0.652926	0.149352	NA	NA	NA	0.466054
ILMN_1652787	ILMN_1652787	PIK3AP1	purple	-0.0386315	0.136596	NA	0.251799	0.0533035	0.0907946	0.0963598	NA	NA	NA	-0.0337217	0.145124	-0.0814166	0.116803	-0.200742	-0.131831	NA	0.0692395	-0.0103358	NA	-0.00308591	-0.194747	0.0692395	-0.124298	-0.0186793	0.0320916	-0.0962129	-0.0604879	0.18128	-0.0772381	0.170583	0.219557	-0.0298752	-0.135961	0.222223	0.769482	0.298014	NA	0.0522837	0.685853	0.490242	0.463921	NA	NA	NA	0.798117
ILMN_1652790	ILMN_1652790	CLK1	yellow	-0.0582983	0.0492739	NA	0.00917307	-0.00339575	-0.0469503	0.208688	NA	NA	NA	0.0597271	0.259034	-0.0979656	0.16411	-0.152812	-0.219287	NA	0.161619	-0.167215	NA	0.0822928	0.124391	0.161619	0.0448042	-0.039835	-0.095598	0.0852426	0.210603	-0.0898909	0.00415369	-0.0641313	-0.164501	0.0823511	-0.0672999	-0.0549951	0.658161	0.708499	NA	0.944543	0.979457	0.721674	0.109563	NA	NA	NA	0.65032
ILMN_1652797	ILMN_1652797	FAM174B	grey	0.132929	0.178396	NA	0.113675	-0.0166058	-0.111051	-0.0906863	NA	NA	NA	-0.202321	-0.125583	-0.311906	-0.180434	0.350478	-0.0682981	NA	-0.318675	0.00702551	NA	-0.19867	-0.017314	-0.318675	-0.0670349	-0.134915	0.0736148	-0.0426238	0.0514235	-0.0683515	-0.0832091	-0.0942536	0.159827	-0.269765	0.111213	-0.124788	0.311298	0.172647	NA	0.387144	0.899787	0.398269	0.490761	NA	NA	NA	0.121073
ILMN_1652799	ILMN_1652799	NA	grey	-0.0549007	-0.128509	NA	0.0967696	0.068087	0.156341	-0.00178786	NA	NA	NA	0.0645156	-0.171092	0.275263	0.0360884	-0.25172	0.104722	NA	-0.0924169	0.052036	NA	-0.0888825	-0.1115	-0.0924169	-0.0147585	0.170357	0.0563786	0.152518	0.173065	-0.120124	0.294344	-0.00277353	-0.0402949	0.171244	-0.0560077	-0.109615	0.676951	0.3278	NA	0.462014	0.605222	0.232912	0.989183	NA	NA	NA	0.624322
ILMN_1652806	ILMN_1652806	ATP5J	greenyellow	-0.0570994	0.189995	NA	0.0707843	0.0898515	0.187766	0.177722	NA	NA	NA	0.0913474	0.159493	-0.0578384	-0.11426	-0.21069	0.218978	NA	0.046933	-0.16289	NA	-0.0583166	-0.229353	0.046933	-0.328777	-0.0401753	-0.0446299	0.0614799	-0.00791311	-0.00957269	0.0100003	-0.130571	0.118426	0.208355	0.3548	0.0917164	0.664768	0.14594	NA	0.590968	0.494778	0.150819	0.174302	NA	NA	NA	0.487593
ILMN_1652807	ILMN_1652807	HOXA3	grey	0.0926651	-0.213027	NA	0.0515105	0.0922649	0.115763	0.115031	NA	NA	NA	0.0440483	0.107075	-0.0131957	-0.0745667	-0.124413	-0.0910316	NA	0.0653205	-0.141947	NA	0.0635843	-0.0280933	0.0653205	-0.0708058	0.0699635	0.117719	-0.106234	-0.0604577	-0.180644	0.0129669	0.0383693	0.169279	0.0498698	0.0962179	-0.138005	0.481309	0.102216	NA	0.695897	0.483213	0.378428	0.381471	NA	NA	NA	0.738243
ILMN_1652808	ILMN_1652808	NA	grey	-0.0641467	-0.0537797	NA	0.0965366	-0.182091	0.0690277	-0.0703702	NA	NA	NA	-0.168738	-0.256167	0.0314375	-0.132889	-0.237774	-0.183777	NA	0.300197	0.0846578	NA	0.198492	0.038031	0.300197	-0.00435618	0.166367	0.132931	0.0632245	0.0477683	-0.129473	0.230503	-0.177438	0.0612471	-0.105786	-0.0558362	-0.085301	0.626309	0.683194	NA	0.463098	0.163779	0.600234	0.593147	NA	NA	NA	0.197464
ILMN_1652819	ILMN_1652819	OPA3	tan	-0.0460857	0.018438	NA	0.0535212	-0.158161	-0.0375252	-0.328791	NA	NA	NA	-0.174126	-0.0236887	-0.220823	0.148873	0.121532	-0.427992	NA	-0.311502	0.0890272	NA	-0.198654	-0.0656848	-0.311502	-0.0887637	-0.172981	-0.104356	0.343337	0.191202	-0.0670023	-0.0970755	-0.0756562	0.122845	-0.0575641	0.0237843	0.121669	0.726598	0.888796	NA	0.684637	0.227451	0.775909	0.0103184	NA	NA	NA	0.183322
ILMN_1652825	ILMN_1652825	IL10RA	grey	0.149149	-0.124972	NA	-0.288909	-0.0362974	-0.113577	0.0229476	NA	NA	NA	-0.0524934	-0.0425489	-0.0136955	-0.0843246	0.0387907	0.0821919	NA	-0.0114687	-0.0687887	NA	-0.118725	0.168082	-0.0114687	0.0420899	-0.158264	-0.13279	0.131725	0.107715	0.128748	0.0971329	0.0220911	-0.220591	0.0847016	0.0771602	-0.0381989	0.25538	0.3414	NA	0.0251703	0.783059	0.387555	0.861838	NA	NA	NA	0.690385
ILMN_1652826	ILMN_1652826	LRRC17	grey	-0.142748	-0.108367	NA	-0.00852194	0.0285964	-0.00955721	-0.00159863	NA	NA	NA	0.159095	-0.0540851	0.248166	0.0538596	-0.0530599	0.390841	NA	-0.0115803	-0.0492693	NA	0.060549	-0.140616	-0.0115803	-0.179915	0.00258577	0.0937899	0.0751326	-0.142162	-0.12862	0.0780643	-0.191901	-0.296643	-0.0575591	-0.0497882	0.160509	0.276576	0.409836	NA	0.948474	0.828293	0.942225	0.990328	NA	NA	NA	0.224683
ILMN_1652837	ILMN_1652837	AK311398	grey	0.104973	0.144828	NA	0.00591779	0.0851708	0.0512434	0.0431629	NA	NA	NA	-0.10053	-0.202367	-0.0320255	0.182291	0.0860152	0.0937804	NA	0.0862522	0.199809	NA	-0.0575945	0.222776	0.0862522	0.0197133	0.0865017	0.0746567	-0.012574	-0.0109105	-0.00783476	-0.0712178	0.0178505	-0.0494038	-0.0353867	-0.206396	0.0925672	0.424743	0.269564	NA	0.964207	0.517613	0.697398	0.743322	NA	NA	NA	0.44471
ILMN_1652846	ILMN_1652846	PCYT2	yellow	0.100474	-0.0268294	NA	0.0406984	-0.158222	-0.198406	-0.290448	NA	NA	NA	-0.207568	-0.128131	-0.158835	0.0207465	0.281576	-0.224844	NA	-0.128825	0.364251	NA	-0.0457957	-0.102582	-0.128825	0.105272	0.135498	-0.0462896	0.0370663	-0.0479875	-0.18024	-0.0849966	0.0706306	0.0246709	-0.0805969	0.0964381	-0.0314559	0.444966	0.838756	NA	0.757516	0.227269	0.128594	0.0243702	NA	NA	NA	0.111524
ILMN_1652852	ILMN_1652852	GAS2	brown	0.0878013	-0.0245479	NA	-0.0426464	-0.134704	-0.373235	-0.177324	NA	NA	NA	-0.0951613	0.188374	-0.0537377	-0.00421036	0.175249	-0.00794301	NA	0.127615	0.117449	NA	0.137578	-0.0813755	0.127615	0.195016	0.0730537	0.00845124	0.0211943	0.174789	-0.118613	0.0765401	0.214017	0.0400969	-0.107318	0.0717928	0.0431341	0.504715	0.852307	NA	0.746289	0.30482	0.00331205	0.175283	NA	NA	NA	0.469524
ILMN_1652854	ILMN_1652854	CHCHD7	pink	0.100946	0.0417762	NA	0.15166	0.06614	0.0198073	-0.203341	NA	NA	NA	-0.0783997	-0.0168834	-0.165284	-0.0846136	-0.0454148	-0.25426	NA	-0.108221	0.28604	NA	0.0343419	-0.165179	-0.108221	0.0288704	0.060166	-0.0720602	0.0555236	0.0375219	-0.0783692	-0.18671	-0.0941148	0.188442	-0.115111	-0.111225	0.15657	0.44282	0.751298	NA	0.247374	0.615603	0.880596	0.119169	NA	NA	NA	0.55156
ILMN_1652857	ILMN_1652857	SLC15A1	grey	-0.0300232	-0.0867599	NA	-0.15568	-0.155841	0.203777	0.0796121	NA	NA	NA	-0.0399073	0.147742	-0.176373	-0.0663504	-0.202182	-0.122279	NA	0.0881043	-0.048368	NA	0.0519678	0.113872	0.0881043	0.0278115	-0.0450001	-0.081106	0.0723177	-0.276927	0.0316411	0.070787	-0.0197864	-0.102598	-0.0310844	0.0835107	0.152283	0.819866	0.509801	NA	0.234918	0.23443	0.118364	0.545404	NA	NA	NA	0.762089
ILMN_1652865	ILMN_1652865	BAIAP2	grey	0.0824535	-0.080998	NA	-0.275446	0.03196	-0.0823468	-0.12571	NA	NA	NA	-0.18499	0.000998304	-0.153313	0.118144	0.0606757	0.0839366	NA	-0.00250699	0.250159	NA	-0.0751889	0.0816513	-0.00250699	0.126548	0.07794	-0.187593	-0.0283876	-0.243293	0.0229204	0.0345017	-0.0817701	0.0576855	-0.0128563	0.0909574	-0.0643806	0.531108	0.538408	NA	0.0331627	0.808458	0.531642	0.338536	NA	NA	NA	0.157061
ILMN_1652866	ILMN_1652866	LMX1B	grey	0.137695	0.187358	NA	0.172689	0.158545	-0.0148756	-0.00134576	NA	NA	NA	0.0253488	0.196845	-0.117574	0.0217197	0.147241	0.0629694	NA	-0.146087	0.166031	NA	-0.133941	0.101935	-0.146087	0.183168	-0.276059	-0.24417	-0.0472165	-0.0729332	-0.0342249	0.15675	0.221995	0.0899866	0.236608	0.0485123	-0.100538	0.294109	0.151725	NA	0.187022	0.226311	0.910183	0.991858	NA	NA	NA	0.847546
ILMN_1652871	ILMN_1652871	PLSCR5	grey	0.166477	0.102096	NA	0.176928	0.190382	0.0278816	-0.061448	NA	NA	NA	0.170738	0.0044414	0.315292	0.0374107	-0.285569	0.0886886	NA	0.043191	-0.137353	NA	0.142772	-0.127449	0.043191	-0.131182	0.00602342	0.0413224	-0.0231701	0.244879	-0.0510123	0.0704523	0.125473	-0.119256	0.107663	-0.0669042	-0.0225076	0.203624	0.437614	NA	0.176265	0.145107	0.832522	0.640927	NA	NA	NA	0.192126
ILMN_1652872	ILMN_1652872	UBOX5	grey	-0.043636	-0.0319606	NA	-0.0754638	-0.0756365	-0.19333	0.0648785	NA	NA	NA	-0.111079	-0.160284	-0.0190965	0.0843966	-0.0175397	-0.122071	NA	0.0094559	-0.14724	NA	0.0568295	0.00453929	0.0094559	-0.1465	-0.103671	0.00468329	0.0660741	0.147885	-0.0529077	0.132972	0.0579891	-0.0563244	-0.0549735	0.0983457	-0.00698054	0.740606	0.808455	NA	0.566603	0.565713	0.138865	0.62237	NA	NA	NA	0.398146
ILMN_1652876	ILMN_1652876	ZNF736	grey	-0.0296642	0.338692	NA	0.0670536	0.160534	-0.120636	-0.0132976	NA	NA	NA	0.134229	-0.0375478	0.233141	0.331683	-0.213145	0.172794	NA	-0.0283571	0.0810962	NA	-0.0923444	-0.0208601	-0.0283571	-0.164563	-0.136316	0.11775	0.0930872	0.0575824	0.0316418	0.268039	-0.0432164	-0.272948	0.0532942	0.0106045	-0.00505338	0.821984	0.00811988	NA	0.610722	0.220463	0.358543	0.919677	NA	NA	NA	0.306545
ILMN_1652881	ILMN_1652881	NA	grey	-0.176797	-0.144001	NA	0.159374	0.115766	0.194228	0.219505	NA	NA	NA	0.0248331	0.107179	-0.0796028	-0.0159294	0.142894	0.116541	NA	0.215229	0.0855285	NA	0.239585	-0.068125	0.215229	-0.0672017	0.15636	-0.0718284	0.0254422	-0.123071	-0.243042	0.00925223	0.0578381	0.0552725	-0.0726123	-0.229203	0.141335	0.176591	0.272337	NA	0.22386	0.378415	0.137006	0.0919639	NA	NA	NA	0.850611
ILMN_1652888	ILMN_1652888	FAM203A	grey	0.0303672	-0.0850885	NA	0.0511545	-0.072029	0.205466	-0.00808104	NA	NA	NA	0.0858574	-0.0776066	0.245968	0.25586	-0.208808	0.201948	NA	-0.0673873	-0.261999	NA	-0.112802	-0.0685421	-0.0673873	0.0506288	-0.0280141	0.104433	0.110969	-0.246414	0.00858468	0.200215	-0.237427	-0.0878018	0.064458	0.0108513	-0.0584157	0.817837	0.518019	NA	0.697898	0.584442	0.115278	0.951136	NA	NA	NA	0.51423
ILMN_1652890	ILMN_1652890	DMRTC1	grey	-0.0225381	-0.263461	NA	-0.0862553	0.0166082	0.0921656	0.0490185	NA	NA	NA	0.190831	0.250983	0.0950537	0.019391	-0.0349794	0.242813	NA	-0.129515	0.00124731	NA	-0.270795	-0.08033	-0.129515	-0.155698	0.00375986	-0.10129	0.231159	0.106888	-0.18993	0.0397236	-0.175744	0.0225801	0.103787	0.155945	0.00808879	0.86428	0.04196	NA	0.512275	0.899773	0.483686	0.709943	NA	NA	NA	0.144143
ILMN_1652906	ILMN_1652906	GBGT1	blue	-0.195115	-0.260645	NA	0.172754	-0.115225	0.0117043	-0.0148748	NA	NA	NA	0.300346	0.166083	0.234948	0.0969917	-0.0721401	0.0273912	NA	0.024586	-0.0756147	NA	0.180713	-0.0189619	0.024586	0.0393818	-0.113854	-0.0521382	0.103347	-0.22314	0.143498	-0.0830872	0.182019	-0.097902	0.0350533	-0.140702	0.0811052	0.135186	0.0442843	NA	0.186852	0.380659	0.929275	0.910188	NA	NA	NA	0.0197194
ILMN_1652907	ILMN_1652907	CDC5L	royalblue	0.059625	0.0581532	NA	0.268322	-0.12855	-0.0685914	-0.0174893	NA	NA	NA	-0.146265	0.0441439	-0.237204	0.218883	-0.0353071	-0.394614	NA	-0.0700718	0.0201556	NA	-0.00467046	-0.188629	-0.0700718	-0.104243	-0.0386869	0.0127723	0.109621	0.13994	-0.174185	-0.0652151	0.100931	0.0284629	0.071759	-0.233806	0.0231559	0.650879	0.658959	NA	0.0381846	0.327644	0.602545	0.894484	NA	NA	NA	0.264791
ILMN_1652913	ILMN_1652913	EZH2	greenyellow	-0.0653325	0.0770002	NA	0.0487985	0.0978756	0.216595	0.162422	NA	NA	NA	0.0899138	0.188852	-0.0735449	0.00460187	-0.179002	-0.146577	NA	0.0476992	-0.176033	NA	0.00596523	-0.192642	0.0476992	-0.161273	-0.00481185	0.0756639	0.332248	0.173339	-0.145677	-0.0819856	-0.120895	0.132619	0.0716473	0.153005	0.0258482	0.619931	0.558707	NA	0.711188	0.456887	0.0964648	0.215011	NA	NA	NA	0.494478
ILMN_1652918	ILMN_1652918	RHOF	turquoise	0.11299	-0.054707	NA	0.0326428	-0.26207	-0.142597	-0.206738	NA	NA	NA	-0.233112	-0.187833	-0.133321	0.0461617	0.209784	-0.223262	NA	-0.119566	0.134418	NA	-0.0749154	0.00817381	-0.119566	-0.0352184	-0.161342	-0.137844	0.156806	0.00261263	-0.116054	-0.00129621	0.0414454	-0.0498516	-0.0580474	0.0638239	-0.161446	0.390028	0.678028	NA	0.804446	0.0430952	0.277088	0.112995	NA	NA	NA	0.0730561
ILMN_1652927	ILMN_1652927	NA	grey	-0.0550165	0.00947448	NA	0.204502	-0.0709222	-0.0546538	0.0256649	NA	NA	NA	-0.0718588	-0.0935326	0.0183243	0.0924801	-0.102721	-0.104303	NA	-0.0110408	-0.0360831	NA	0.10107	-0.0828482	-0.0110408	-0.0160619	0.183659	0.244265	-0.0431793	0.151056	-0.037843	0.0502667	0.152899	0.111325	0.158001	0.0715312	-0.143106	0.676307	0.942724	NA	0.11703	0.590243	0.678324	0.845667	NA	NA	NA	0.585332
ILMN_1652928	ILMN_1652928	ORAI2	saddlebrown	-0.0422507	-0.0283011	NA	0.134022	-0.265928	-0.0833456	-0.0113713	NA	NA	NA	0.107893	0.156455	-0.00456323	0.277699	-0.0895706	-0.337601	NA	-0.0601383	0.151354	NA	0.0186293	-0.101837	-0.0601383	-0.097556	-0.0585675	-0.1116	0.337649	0.0522893	-0.0489046	-0.126234	0.0728726	-0.0761169	0.0701904	-0.0062869	-0.038156	0.748566	0.83004	NA	0.307297	0.0400073	0.526659	0.931282	NA	NA	NA	0.411899
ILMN_1652929	ILMN_1652929	POGZ	pink	0.01927	0.112489	NA	0.069649	0.17973	-0.037491	-0.0711278	NA	NA	NA	0.0214335	0.126314	-0.064361	-0.0167237	0.172662	0.000889064	NA	0.12693	0.140011	NA	0.0970876	0.03872	0.12693	-0.0803073	-0.0605804	-0.221014	0.0771355	0.250181	-0.0387471	-0.170946	-0.0246135	0.0802294	-0.0505086	-0.149424	0.170278	0.883812	0.392147	NA	0.596949	0.169406	0.776108	0.589163	NA	NA	NA	0.870873
ILMN_1652931	ILMN_1652931	CLDN25	black	0.1471	-0.108091	NA	-0.279831	-0.202315	-0.18291	-0.263464	NA	NA	NA	-0.133243	0.06786	-0.00195599	-0.0376961	0.096916	-0.0214905	NA	0.056434	0.116942	NA	-0.00741036	0.0436268	0.056434	0.0513905	0.132601	-0.0281219	0.00769927	0.0854972	0.0402751	0.0403632	0.08185	-0.00729468	0.0486606	0.00962099	0.19265	0.262043	0.411036	NA	0.0303547	0.121085	0.161861	0.0419573	NA	NA	NA	0.310145
ILMN_1652938	ILMN_1652938	PRRG3	grey	-0.170675	0.0982502	NA	-0.223899	-0.150205	-0.268018	-0.122804	NA	NA	NA	-0.0186318	0.0398246	-0.0307131	0.304306	0.00189737	-0.101789	NA	-0.0827872	0.0383852	NA	-0.0977311	-0.00154639	-0.0827872	0.0639307	0.284329	0.160447	0.033233	-0.167539	0.0147862	-0.106844	-0.0805321	-0.108944	-0.194099	-0.111583	0.111063	0.192295	0.455158	NA	0.0854802	0.251994	0.038412	0.349907	NA	NA	NA	0.887635
ILMN_1652939	ILMN_1652939	FAM75A1	grey	-0.131104	0.0118956	NA	-0.202453	-0.11458	-0.103122	-0.191296	NA	NA	NA	-0.0274591	0.198193	0.0648012	-0.158631	-0.183084	0.114549	NA	0.198707	0.0731529	NA	0.219364	-0.115871	0.198707	-0.118836	0.130961	-0.0372061	-0.0109462	-0.0260477	0.19633	0.161153	0.0831029	0.256544	-0.183251	-0.118284	0.154403	0.318045	0.928122	NA	0.120825	0.383353	0.432997	0.143149	NA	NA	NA	0.835024
ILMN_1652940	ILMN_1652940	MGC16703	grey	-0.221907	0.0734346	NA	0.106871	0.237059	0.124021	0.095065	NA	NA	NA	0.312581	0.298733	0.0914799	-0.0676995	-0.104584	0.13594	NA	-0.15131	-0.0971419	NA	-0.126975	-0.174962	-0.15131	-0.0899126	-0.09909	-0.18011	0.243948	0.0633275	-0.0480149	-0.116622	-0.111614	0.119702	-0.067498	0.18308	-0.0748431	0.088373	0.577111	NA	0.416368	0.0681955	0.345115	0.469976	NA	NA	NA	0.0150331
ILMN_1652946	ILMN_1652946	C11orf90	grey	-0.0598112	-0.102409	NA	-0.15211	-0.217038	-0.176363	-0.262634	NA	NA	NA	-0.147675	-0.0408794	-0.0593713	-0.160707	0.00555259	-0.292255	NA	-0.0601587	-0.055059	NA	-0.100249	0.16694	-0.0601587	0.13604	0.0436194	0.025316	0.419252	0.285135	0.0915491	0.104195	-0.145256	0.0840938	-0.0947444	0.158924	0.186401	0.64986	0.436206	NA	0.24596	0.0957678	0.177672	0.0426319	NA	NA	NA	0.26016
ILMN_1652952	ILMN_1652952	RASAL2	grey	0.0275086	-0.0296597	NA	-0.0690345	0.236767	0.00533036	0.00675314	NA	NA	NA	0.151381	-0.015665	0.218659	-0.150303	-0.219808	0.240475	NA	-0.0739895	0.0773538	NA	-0.22988	0.135324	-0.0739895	-0.0313231	0.0215882	0.0386997	0.0940961	0.000646717	-0.147509	0.24084	-0.141687	0.0285043	-0.130195	0.116008	0.0684977	0.834731	0.822011	NA	0.600198	0.0685458	0.967758	0.959158	NA	NA	NA	0.248255
ILMN_1652955	ILMN_1652955	RPS27	royalblue	0.316578	0.205571	NA	0.0318397	0.032213	-0.0233273	-0.0487961	NA	NA	NA	-0.378835	-0.24924	-0.297208	-0.00184897	0.154936	-0.13948	NA	-0.0987805	0.240391	NA	-0.145226	-0.00737171	-0.0987805	0.0566745	0.118957	0.0326138	-0.106672	0.158228	-0.159602	0.192389	0.0146776	0.053162	0.0272373	-0.168755	0.0397929	0.0137258	0.115088	NA	0.809166	0.806971	0.859575	0.711202	NA	NA	NA	0.00283735
ILMN_1652959	ILMN_1652959	ABCD2	grey	-0.0749266	0.100067	NA	-0.278711	0.124527	-0.0205424	0.122453	NA	NA	NA	-0.0631509	-0.125166	-0.0211506	-0.0977445	-0.193268	-0.144501	NA	0.15085	-0.103978	NA	0.0137113	0.0938985	0.15085	-0.0170234	0.220125	0.0161801	-0.0808591	0.00995489	0.0463925	-0.152844	0.0840585	-0.0711522	-0.211343	0.107664	0.0771433	0.569376	0.446822	NA	0.0310521	0.343137	0.876199	0.351295	NA	NA	NA	0.631687
ILMN_1652963	ILMN_1652963	C1orf194	grey	-0.0609946	-0.218214	NA	0.0398827	-0.19352	-0.0342857	-0.0712686	NA	NA	NA	-0.161316	-0.119442	-0.00944241	-0.0399624	-0.0331987	-0.108132	NA	0.277872	-0.0553943	NA	0.226077	0.0520643	0.277872	0.0799987	-0.155496	0.00468387	-0.0101047	-0.0879643	0.0101722	-0.0834794	-0.148706	0.175786	-0.18114	-0.307343	0.149929	0.643397	0.0939397	NA	0.762232	0.13847	0.794813	0.588425	NA	NA	NA	0.218192
ILMN_1652967	ILMN_1652967	RDH16	grey	-0.0690209	0.0072065	NA	0.179781	-0.0850297	0.221635	0.132584	NA	NA	NA	0.0762664	0.0714214	0.0486746	0.166583	-0.0235735	-0.103174	NA	-0.135794	-0.27455	NA	-0.126325	-0.137387	-0.135794	0.0755261	-0.13969	-0.0948253	0.151191	0.0594538	0.132562	0.018491	0.0316625	-0.0697153	-0.0116874	0.0899035	-0.141283	0.60027	0.956419	NA	0.169282	0.518309	0.0887738	0.312566	NA	NA	NA	0.562471
ILMN_1652969	ILMN_1652969	ZNF479	grey	0.206241	-0.140828	NA	0.233401	0.0167918	0.188168	-0.0686509	NA	NA	NA	-0.0152836	-0.399431	0.13408	0.00461422	0.00609698	0.13635	NA	-0.327179	-0.0721668	NA	-0.170029	-0.0615129	-0.327179	0.132676	-0.0385215	0.000534064	-0.0141734	0.0862518	0.0494118	0.123301	-0.263175	-0.0586466	0.13898	-0.185441	0.137403	0.113882	0.283152	NA	0.0726914	0.89867	0.14993	0.60223	NA	NA	NA	0.90773
ILMN_1652975	ILMN_1652975	DLK1	grey	-0.0904055	-0.035613	NA	-0.0820573	0.213193	0.0485832	-0.00764376	NA	NA	NA	0.0321719	-0.129428	0.18361	0.147851	-0.11555	0.0515076	NA	-0.0281834	-0.0607178	NA	-0.104593	0.093795	-0.0281834	-0.0862738	0.26083	0.00375449	-0.155236	-0.14185	-0.0655641	0.201518	0.136902	-0.0378393	-0.0295919	-0.0943055	-0.0463241	0.492111	0.787053	NA	0.533091	0.101942	0.712407	0.953778	NA	NA	NA	0.807212
ILMN_1652977	ILMN_1652977	NA	grey	-0.156612	-0.0441809	NA	-0.0943698	-0.139413	-0.141944	-0.0734687	NA	NA	NA	-0.0681721	0.0848313	-0.0326897	-0.0837809	-0.0808054	-0.0105296	NA	0.0873389	-0.101027	NA	0.107363	0.0158688	0.0873389	0.0282234	-0.150234	-0.126034	0.355647	0.120017	0.0714064	0.317604	-0.0177982	0.13835	0.0832341	0.116498	-0.101947	0.232094	0.737483	NA	0.473244	0.288066	0.279319	0.576933	NA	NA	NA	0.60477
ILMN_1652982	ILMN_1652982	CR979835	grey	0.212755	-0.117209	NA	0.0204992	0.0642597	-0.0502483	-0.00863357	NA	NA	NA	0.0208986	-0.0778324	0.121033	0.10981	0.145562	-0.0322919	NA	0.00207056	-0.0291277	NA	-0.152834	0.132822	0.00207056	0.00293639	-0.0886577	-0.0995007	0.30509	0.362896	-0.108458	0.0973989	-0.0397211	-0.108264	0.144279	0.177902	-0.243269	0.102665	0.37246	NA	0.876457	0.6257	0.702999	0.9478	NA	NA	NA	0.87407
ILMN_1652989	ILMN_1652989	NUP160	yellow	-0.0458184	0.134883	NA	-0.0851438	-0.016403	0.137323	0.117909	NA	NA	NA	-0.103828	-0.0341844	-0.15668	-0.0837952	0.0317615	-0.151322	NA	-0.00119824	-0.309641	NA	-0.0366428	-0.0731786	-0.00119824	-0.0159009	-0.141203	0.000876453	-0.0772384	0.196581	-0.0411824	0.0202852	-0.152875	0.0281949	-0.18453	-0.0598609	-0.143859	0.728122	0.304174	NA	0.517746	0.901004	0.295428	0.369589	NA	NA	NA	0.429837
ILMN_1652990	ILMN_1652990	NA	grey	-0.208881	0.208936	NA	0.36552	0.0600242	-0.0329508	-0.0122866	NA	NA	NA	0.204315	0.165958	0.147833	0.185587	0.0750227	0.20936	NA	-0.153396	0.0177698	NA	0.0187282	-0.312051	-0.153396	-0.285539	0.159936	0.0576884	0.0149138	0.288408	0.08879	-0.0657244	0.114252	0.0287568	0.0593931	-0.226198	-0.0654149	0.109228	0.109133	NA	0.00408084	0.648695	0.802638	0.925766	NA	NA	NA	0.117374
ILMN_1652991	ILMN_1652991	AK095030	grey	0.205443	0.0479616	NA	-0.0798825	0.185433	0.048402	-0.0188334	NA	NA	NA	0.0437013	-0.429396	0.397255	0.0317142	-0.116377	0.244815	NA	0.0507335	-0.0671889	NA	-0.100144	0.300773	0.0507335	0.0994704	0.0580934	0.142847	-0.0775188	-0.0127418	0.0200701	0.384223	-0.0397242	-0.11652	-0.0206084	0.1383	-0.109093	0.115319	0.71593	NA	0.544036	0.156052	0.713434	0.886427	NA	NA	NA	0.740232
ILMN_1652992	ILMN_1652992	PRDM2	grey	-0.131003	0.149556	NA	-0.327853	0.060979	0.0118608	-0.0781143	NA	NA	NA	-0.10371	-0.044303	-0.116466	-0.219744	0.161826	0.0587587	NA	0.210113	0.157118	NA	0.173868	0.191019	0.210113	0.152106	-0.0108096	0.0378645	-0.149808	-0.079527	0.128	-0.0260417	-0.0469468	0.115993	-0.180129	-0.0966103	-0.0778477	0.318422	0.254071	NA	0.0105511	0.643482	0.928332	0.553014	NA	NA	NA	0.430366
ILMN_1652996	ILMN_1652996	DKFZp547E087	grey	0.0967705	-0.146262	NA	0.220034	0.0159398	0.192321	0.276459	NA	NA	NA	0.165331	0.00602036	0.187097	-0.0764518	-0.190358	-0.081543	NA	0.116994	-0.181537	NA	0.0803869	-0.0733942	0.116994	-0.0224953	0.0865261	-0.0199446	0.0215371	-0.0160419	0.0246906	0.0932643	0.11831	-0.162809	0.161494	-0.0279602	0.116936	0.46201	0.264799	NA	0.0911625	0.903787	0.140978	0.0324955	NA	NA	NA	0.206799
ILMN_1652998	ILMN_1652998	HIST1H2BL	grey	-0.133957	0.265644	NA	0.0664472	-0.101713	-0.0648645	-0.0695489	NA	NA	NA	0.155546	0.116719	0.136396	-0.239431	0.0529268	0.0943226	NA	0.112558	-0.00537103	NA	0.225528	-0.117358	0.112558	0.14747	-0.252392	-0.077553	-0.0263015	-0.0956872	0.0356093	-0.00730625	0.139779	0.0191371	-0.273238	0.0702222	-0.330813	0.307534	0.0402281	NA	0.61396	0.439345	0.622445	0.597478	NA	NA	NA	0.235327
ILMN_1653001	ILMN_1653001	CABLES1	grey	-0.294237	-0.11969	NA	-0.0934484	-0.117048	0.0530454	0.189974	NA	NA	NA	-0.0703031	0.0551017	-0.266617	-0.126286	0.234495	-0.220794	NA	0.00516695	0.042365	NA	0.0234614	0.0137622	0.00516695	-0.028389	0.168664	-0.0582567	0.0370831	0.0658774	-0.114623	-0.369336	-0.29578	0.162106	-0.0890294	0.220481	-0.0982555	0.0224909	0.362354	NA	0.477594	0.373119	0.687295	0.145988	NA	NA	NA	0.5935
ILMN_1653006	ILMN_1653006	CSN1S1	grey	-0.0818611	-0.246897	NA	0.0312312	-0.221928	-0.031687	0.0223713	NA	NA	NA	0.0367909	0.132607	0.0552655	0.135557	-0.0961041	-0.0882481	NA	0.0471234	-0.00662916	NA	0.0367675	0.0753259	0.0471234	-0.0860765	0.0495135	-0.106067	0.170014	-0.0483249	0.108827	0.0409895	0.0304212	-0.146777	0.154418	-0.0795126	0.160738	0.534074	0.0571997	NA	0.812746	0.0883428	0.810064	0.865275	NA	NA	NA	0.780183
ILMN_1653018	ILMN_1653018	TMEM232	grey	-0.0450447	0.0452795	NA	-0.04557	-0.0950288	-0.11432	0.0566395	NA	NA	NA	-0.0144442	-0.150173	0.166965	0.0198558	0.0067934	0.0661434	NA	0.0808867	-0.28819	NA	-0.0917039	0.106761	0.0808867	-0.0489781	0.0296994	0.213617	0.0467523	0.194968	-0.0340679	0.18423	0.00738334	-0.0680617	0.321747	-0.13299	-0.193699	0.73254	0.731199	NA	0.729539	0.470146	0.38444	0.667309	NA	NA	NA	0.912777
ILMN_1653026	ILMN_1653026	PLAC8	grey	0.0209538	0.14497	NA	-0.334957	-0.346633	-0.240117	-0.183595	NA	NA	NA	-0.36731	-0.112424	-0.317757	0.166778	0.0500189	-0.453603	NA	-0.0917022	-0.0345355	NA	-0.15782	-0.0198252	-0.0917022	0.0019385	-0.0991657	-0.202017	0.214981	0.294274	0.123276	-0.0955263	0.060614	-0.0579568	-0.238779	0.37534	0.176806	0.873739	0.26909	NA	0.00889593	0.00666362	0.0646091	0.160268	NA	NA	NA	0.00388964
ILMN_1653028	ILMN_1653028	COL4A1	green	0.103138	0.0677541	NA	0.0933115	0.0801538	-0.199043	0.036675	NA	NA	NA	-0.206629	-0.0259347	-0.235084	0.0253937	0.296461	0.0131917	NA	0.126388	0.100882	NA	0.125225	-0.187881	0.126388	-0.120057	-0.163797	-0.274509	-0.161585	0.0821938	-0.0449278	-0.157973	0.0352522	-0.0424551	0.0217018	0.038482	-0.0678204	0.432929	0.606992	NA	0.478242	0.542664	0.127347	0.780858	NA	NA	NA	0.113189
ILMN_1653031	ILMN_1653031	ZNF580	grey	-0.0981563	-0.00286849	NA	0.116806	0.221009	0.0363908	0.0241373	NA	NA	NA	0.0487644	-0.0360239	0.10287	0.1681	-0.115529	-0.0515341	NA	-0.138924	-0.149655	NA	-0.113078	-0.209338	-0.138924	-0.187188	0.0744235	-0.21069	0.250879	0.106154	-0.108308	-0.112651	-0.114682	0.00616493	0.0490352	0.274359	0.117778	0.455592	0.982646	NA	0.374115	0.0897015	0.782515	0.854751	NA	NA	NA	0.711381
ILMN_1653033	ILMN_1653033	SETMAR	grey	-0.127788	-0.0300138	NA	-0.245469	-0.181108	-0.0730035	0.00870044	NA	NA	NA	-0.310082	-0.152774	-0.209514	-0.0362703	0.266365	-0.14041	NA	0.0828997	-0.0541423	NA	0.0542886	0.22971	0.0828997	0.094604	0.335388	-0.000267958	-0.0596611	0.0308345	-0.108734	0.0108268	0.0303851	0.0281801	-0.242958	0.066902	-0.220149	0.330545	0.819921	NA	0.0587	0.166105	0.579354	0.947396	NA	NA	NA	0.0159036
ILMN_1653039	ILMN_1653039	LOC441869	royalblue	0.195902	-0.00392252	NA	-0.113	0.0332025	0.102381	-0.243715	NA	NA	NA	-0.394755	-0.307175	-0.293188	-0.042249	0.124525	-0.181504	NA	-0.220177	0.12735	NA	-0.291257	0.0972415	-0.220177	-0.0167673	0.0010071	0.0775011	-0.179651	-0.0999251	-0.116735	0.0727459	-0.0726348	0.00739854	-0.0344114	-0.192581	0.0134606	0.133586	0.976271	NA	0.389986	0.801161	0.436329	0.060587	NA	NA	NA	0.00180083
ILMN_1653040	ILMN_1653040	PCDHGC3	grey	0.144696	0.0438105	NA	-0.00714482	0.175199	0.187169	0.0134389	NA	NA	NA	-0.0512208	-0.181601	0.0372278	-0.060373	0.0205214	0.106057	NA	-0.0953601	0.0856596	NA	-0.104633	0.0266319	-0.0953601	-0.176172	-0.0363912	-0.115135	0.0400039	0.00887748	-0.159958	0.101982	-0.0734771	-0.166248	-0.023104	-0.209252	-0.0166743	0.270006	0.739606	NA	0.956792	0.180597	0.152146	0.918827	NA	NA	NA	0.697525
ILMN_1653042	ILMN_1653042	HSD3B7	grey	0.024635	-0.0663974	NA	-0.0668075	0.000813144	-0.0969947	-0.0172822	NA	NA	NA	0.0218799	0.137268	-0.00191954	0.0566189	-0.000837769	0.261352	NA	0.0674468	0.243385	NA	0.0219566	-0.0427702	0.0674468	-0.170087	-0.00455168	-0.0190191	-0.0626696	0.00112196	-0.110785	0.00732258	0.00891722	-0.0581974	-0.00662599	0.0842542	-0.0436827	0.851789	0.614226	NA	0.612035	0.99508	0.460968	0.895727	NA	NA	NA	0.868208
ILMN_1653043	ILMN_1653043	NA	grey	0.0372431	-0.226753	NA	-0.0936134	-0.0252735	0.144952	-0.127726	NA	NA	NA	0.168747	0.0550218	0.101528	0.21732	-0.0257442	-0.00433408	NA	-0.299425	-0.109482	NA	-0.219734	0.0782848	-0.299425	0.0488176	-0.0805107	-0.100095	0.153856	0.00799397	0.0962855	0.0200836	-0.369097	-0.110989	0.138024	-0.126663	0.0184003	0.77755	0.0814648	NA	0.476813	0.847993	0.269149	0.330781	NA	NA	NA	0.19744
ILMN_1653047	ILMN_1653047	DHX40	yellow	-0.0140556	0.0751106	NA	0.0721043	0.408451	0.142036	0.154131	NA	NA	NA	0.197164	0.121312	0.14167	-0.246248	0.0528309	0.226552	NA	0.184791	-0.0414775	NA	0.101826	-0.00769744	0.184791	-0.0314682	-0.00765736	0.0145049	-0.130912	-0.0498471	-0.010754	-0.0142311	-0.182248	0.127632	-0.0999447	-0.11338	0.0480794	0.915115	0.568425	NA	0.584048	0.00119588	0.279003	0.239666	NA	NA	NA	0.131052
ILMN_1653055	ILMN_1653055	SOX3	grey	-0.0327011	-0.220841	NA	0.0902657	0.0817693	0.107197	0.14943	NA	NA	NA	-0.060807	-0.0294667	-0.201681	-0.0946605	0.106608	0.16198	NA	0.136255	-0.00948589	NA	0.0224588	0.153151	0.136255	-0.00172549	-0.0384562	-0.0834371	-0.153231	-0.122721	0.103758	-0.382882	-0.125021	0.203717	0.169009	0.0394446	0.0418981	0.804104	0.0899519	NA	0.492783	0.534534	0.414941	0.254477	NA	NA	NA	0.644419
ILMN_1653056	ILMN_1653056	ATP6V0C	green	-0.0720018	-0.0845486	NA	-0.0634307	-0.0914587	-0.204396	-0.174612	NA	NA	NA	-0.18086	0.171594	-0.260031	0.157768	0.228797	-0.134651	NA	-2.65313e-05	-0.0346997	NA	0.0963789	-0.0993426	-2.65313e-05	0.0842368	-0.0193329	-0.0158616	-0.0902486	-0.0231908	-0.0763584	-0.0873991	0.139003	-0.0558671	-0.0476628	0.0323221	0.0520621	0.584584	0.520688	NA	0.630174	0.48706	0.117224	0.182085	NA	NA	NA	0.166696
ILMN_1653057	ILMN_1653057	THSD7A	grey	-0.218372	0.0680241	NA	-0.116447	-0.126944	-0.00941764	0.0243387	NA	NA	NA	-0.0488326	-0.0257465	-0.0646642	0.107749	-0.10487	0.0225999	NA	0.0269248	-0.0368288	NA	0.13468	0.0133692	0.0269248	0.052014	0.200487	-0.0283447	0.140847	-0.00953242	0.389143	-0.138651	-0.203941	0.147332	-0.24774	-0.0400811	0.266629	0.0936956	0.605556	NA	0.375594	0.333774	0.943067	0.853552	NA	NA	NA	0.710995
ILMN_1653073	ILMN_1653073	OR10Q1	grey	0.0149272	0.103057	NA	0.0215638	0.219777	0.249262	0.168548	NA	NA	NA	0.0507202	0.0458523	-0.020991	-0.0563501	0.126869	0.300498	NA	0.0626058	0.0670619	NA	6.58529e-05	-0.138998	0.0626058	-0.231738	0.15745	0.0861009	-0.00126973	-0.192082	-0.20671	0.0456517	-0.0944885	0.00604507	-0.0529907	0.158738	-0.0353015	0.909872	0.43329	NA	0.870095	0.0915512	0.054783	0.197976	NA	NA	NA	0.700341
ILMN_1653077	ILMN_1653077	CD171775	grey	0.221645	-0.0474261	NA	-0.174359	-0.167215	-0.118514	-0.10464	NA	NA	NA	-0.245094	-0.290018	-0.0431939	-0.0580036	0.0550293	-0.0712822	NA	0.138627	0.156483	NA	0.0757933	0.193605	0.138627	0.0652867	-0.0350087	0.0256546	0.14702	0.0838801	-0.129219	-0.0050107	0.0221847	-0.203247	0.110683	-0.0655183	-0.166786	0.0887597	0.71897	NA	0.182729	0.2016	0.36712	0.426222	NA	NA	NA	0.0590997
ILMN_1653092	ILMN_1653092	FAM186A	grey	-0.0376121	-0.0854107	NA	0.0349991	0.178999	-0.0629234	-0.247327	NA	NA	NA	0.0258525	0.0329607	0.239029	0.164977	-0.206351	0.172154	NA	0.0322849	-0.0534214	NA	-0.0226075	-0.199748	0.0322849	-0.252988	-0.0192802	0.00862398	0.182699	0.041653	-0.0730321	0.162015	-0.0984641	0.128567	0.152554	-0.00227762	-0.0925106	0.775403	0.51643	NA	0.79064	0.171176	0.632919	0.056754	NA	NA	NA	0.844553
ILMN_1653098	ILMN_1653098	SLC30A4	pink	0.0954979	0.00884416	NA	0.182248	0.125529	0.245888	-0.134123	NA	NA	NA	0.029199	0.0272972	0.00364492	0.0178574	0.0336724	-0.0158472	NA	0.0576864	0.359849	NA	0.053889	-0.11785	0.0576864	-0.110419	0.133392	-0.201435	0.168662	-0.0379798	0.0983439	-0.0785175	-0.260082	0.147477	0.194526	-0.106962	0.23739	0.467947	0.946529	NA	0.16341	0.339238	0.0582571	0.30693	NA	NA	NA	0.824731
ILMN_1653102	ILMN_1653102	CCDC64	grey	-0.235056	-0.00618733	NA	-0.0650689	-0.214901	-0.00769228	0.00217653	NA	NA	NA	0.0592311	-0.18569	0.130044	0.258919	0.0128426	-0.049064	NA	-0.00191508	-0.0934213	NA	0.0520325	-0.0771619	-0.00191508	-0.227258	-0.052212	0.0580793	0.210824	-0.16517	0.0742499	-0.217737	-0.245246	-0.0108889	0.0214054	0.0118867	0.00637106	0.0706283	0.962578	NA	0.621347	0.0991629	0.953485	0.986832	NA	NA	NA	0.653038
ILMN_1653103	ILMN_1653103	C20orf152	grey	0.14805	0.157664	NA	0.225759	0.131273	-0.0595184	-0.0903959	NA	NA	NA	0.145585	-0.160992	0.170708	0.0801534	-0.14805	-0.0307879	NA	-0.389636	-0.0833121	NA	-0.0457606	-0.262707	-0.389636	-0.0195922	0.0502075	0.135031	-0.0336756	-0.0589965	-0.0981594	-0.0925348	-0.0390271	-0.107781	0.0690075	0.129339	-0.119976	0.258939	0.228933	NA	0.0828469	0.317417	0.651464	0.492157	NA	NA	NA	0.267042
ILMN_1653106	ILMN_1653106	FLJ44054	grey	0.0689143	0.0780367	NA	0.0606111	0.159371	0.0977468	0.0974342	NA	NA	NA	0.199054	0.0428007	0.191743	0.0225196	-0.151911	0.202904	NA	-0.123645	-0.140843	NA	-0.221897	-0.0306034	-0.123645	-0.0873702	-0.0697866	0.0177016	0.255296	-0.0704516	-0.154199	0.221078	-0.103252	0.0839754	-0.075514	0.0277247	-0.0380474	0.600834	0.55341	NA	0.645488	0.223868	0.457483	0.458929	NA	NA	NA	0.127325
ILMN_1653115	ILMN_1653115	ECH1	salmon	0.187129	-0.0496615	NA	-0.376163	-0.244293	-0.204294	-0.252971	NA	NA	NA	-0.403929	-0.267014	-0.320574	-0.0358213	0.256537	-0.0159453	NA	-0.285731	0.00275181	NA	-0.199112	0.0644222	-0.285731	0.148812	0.044483	-0.107985	0.155564	0.0710112	0.000166655	0.0470219	-0.111561	-0.159987	0.129484	0.229927	-0.0298562	0.152235	0.706309	NA	0.00305572	0.0599601	0.117411	0.05116	NA	NA	NA	0.00137157
ILMN_1653120	ILMN_1653120	ST6GAL1	grey	-0.125827	0.0272255	NA	-0.124467	-0.0884331	-0.0565001	-0.0732928	NA	NA	NA	-0.183322	0.0428089	-0.256788	0.0569829	0.190444	-0.441996	NA	0.0505713	-0.0263535	NA	0.144391	0.0801545	0.0505713	0.102314	-0.105262	-0.0426104	0.182166	0.266603	-0.0482036	-0.206957	0.18999	-0.119016	-0.0831751	-0.138813	-0.0222355	0.338081	0.836408	NA	0.343371	0.501642	0.66808	0.577849	NA	NA	NA	0.160901
ILMN_1653125	ILMN_1653125	PER1	darkred	-0.0117613	-0.166304	NA	-0.0582147	0.0147013	0.0347613	-0.273027	NA	NA	NA	0.0769297	0.255742	0.00675094	-0.216017	0.0690426	0.224466	NA	0.0397621	0.261876	NA	0.0684052	-0.151923	0.0397621	0.0599868	-0.0140462	-0.083	0.0318363	-0.0937453	0.0782515	-0.0866344	-0.21623	0.16178	-0.197994	-0.172347	0.204231	0.928931	0.204102	NA	0.658621	0.911231	0.79203	0.0348021	NA	NA	NA	0.559068
ILMN_1653127	ILMN_1653127	HERC2P3	grey	0.108085	0.0588358	NA	0.0143062	-0.0543867	-0.210236	-0.0393647	NA	NA	NA	-0.0759235	-0.0285104	-0.105636	-0.0504961	0.204067	-0.153812	NA	0.0481854	-0.190918	NA	0.0124584	0.0742779	0.0481854	0.151711	-0.233299	-0.0927566	0.0979226	0.283176	0.104665	0.00962147	0.3612	-0.128563	-0.0173888	-0.101618	-0.10463	0.411063	0.655207	NA	0.913607	0.679811	0.106896	0.765231	NA	NA	NA	0.564235
ILMN_1653129	ILMN_1653129	CSTF2	turquoise	-0.0617242	-0.0609515	NA	-0.0732544	-0.226184	0.147135	-0.138219	NA	NA	NA	-0.177787	-0.138079	-0.118106	-0.16323	0.151607	-0.240253	NA	-0.13102	-0.02899	NA	-0.0598817	-0.189218	-0.13102	-0.0422946	-0.0816002	-0.0577426	0.116836	0.0270895	-0.142442	-0.137061	0.00766727	0.189432	-0.144301	0.103213	-0.156932	0.639425	0.643632	NA	0.578048	0.0822536	0.261928	0.292259	NA	NA	NA	0.17414
ILMN_1653133	ILMN_1653133	SH3D19	grey	0.0291398	0.133098	NA	0.077839	0.0814012	0.181572	-0.0262052	NA	NA	NA	-0.0524304	-0.0641395	-0.00852834	0.0658083	0.0102505	-0.045854	NA	-0.0783598	-0.144606	NA	-0.192211	0.0364996	-0.0783598	-0.110181	-0.0838162	0.00720193	0.229336	0.0704412	0.080495	0.182413	-0.127235	-0.0976997	0.0561113	-0.216652	0.107445	0.825081	0.310676	NA	0.554418	0.536381	0.165004	0.842459	NA	NA	NA	0.690737
ILMN_1653134	ILMN_1653134	TMEM188	turquoise	-0.213002	-0.0219392	NA	0.269464	-0.000423244	0.144112	0.275441	NA	NA	NA	0.305974	0.311754	0.124122	0.205757	-0.258864	-0.169604	NA	0.133729	-0.181374	NA	0.0954023	-0.0924813	0.133729	-0.167038	-0.142276	0.0283704	-0.018998	-0.0202005	0.0836288	-0.151454	0.0228983	0.00531162	-0.00148568	-0.2924	0.0960346	0.102257	0.867854	NA	0.0373395	0.997439	0.271965	0.0331661	NA	NA	NA	0.0174289
ILMN_1653142	ILMN_1653142	NA	grey	0.130195	-0.104896	NA	0.135461	0.0858752	0.195835	0.263667	NA	NA	NA	0.00484363	-0.213265	0.151071	-0.000211857	0.147153	-0.0583369	NA	0.0517825	-0.24818	NA	0.0296226	-0.054659	0.0517825	-0.252016	-0.0254678	0.0154471	0.142315	0.156164	-0.181495	0.0973525	-0.194244	-0.124072	0.16286	-0.065921	-0.189584	0.321443	0.425083	NA	0.302085	0.514143	0.133722	0.041794	NA	NA	NA	0.970701
ILMN_1653143	ILMN_1653143	ECD	yellow	0.0681306	-0.0202854	NA	-0.20409	-0.0242287	-0.0130835	0.086864	NA	NA	NA	0.198751	0.115837	0.169516	0.0425316	-0.254986	0.0414351	NA	0.0104392	-0.293157	NA	-0.0371562	0.115582	0.0104392	0.0637577	-0.0309219	0.0102493	-0.0282766	-0.0112156	-0.0716486	0.0206775	-0.143738	-0.15144	0.0299739	0.0581478	-0.107878	0.60499	0.877736	NA	0.117786	0.854207	0.920966	0.509292	NA	NA	NA	0.127918
ILMN_1653146	ILMN_1653146	MSH4	grey	0.0788256	0.187908	NA	0.274509	0.254296	-0.125366	0.233803	NA	NA	NA	0.086893	0.218067	-0.0370538	-0.0273287	0.0499513	0.116612	NA	0.185089	-0.0106813	NA	0.130796	-0.0784815	0.185089	-0.0907996	-0.0942299	0.165386	-0.0264253	0.107363	-0.137028	0.0440875	0.198185	-0.103365	0.0214286	0.147215	-0.0592341	0.549394	0.150504	NA	0.0337897	0.0499149	0.339866	0.0721858	NA	NA	NA	0.50915
ILMN_1653150	ILMN_1653150	NA	grey	0.0217871	0.00751533	NA	0.0739905	0.0220713	-0.000631283	-0.0801751	NA	NA	NA	-0.025239	0.00426886	0.0855198	0.0172182	-0.248981	0.161488	NA	0.228565	0.0740959	NA	0.247968	-0.130057	0.228565	-0.10362	0.0142204	0.0868542	-0.0877229	-0.177117	-0.012016	0.0398951	0.0961396	0.169865	-0.130366	-0.242756	0.0832253	0.868761	0.954553	NA	0.574223	0.867065	0.996181	0.542557	NA	NA	NA	0.848198
ILMN_1653155	ILMN_1653155	SHC2	grey	0.0170768	-0.161999	NA	0.0712704	-0.0981372	-0.0444959	0.0606555	NA	NA	NA	0.119064	-0.0739944	0.246802	0.163104	-0.344891	-0.020277	NA	0.268311	-0.0876522	NA	0.259826	0.0414325	0.268311	0.279428	-0.0481467	0.154289	0.0689718	-0.125441	-0.140435	0.22563	0.126082	-0.0382733	0.0240171	0.0109358	0.0439343	0.89696	0.216225	NA	0.588416	0.455679	0.735679	0.645246	NA	NA	NA	0.364888
ILMN_1653158	ILMN_1653158	DPRX	grey	-0.0381603	0.0843002	NA	0.153616	0.219238	0.226661	0.085216	NA	NA	NA	0.148838	-0.0157891	0.186139	0.155871	-0.0719124	0.152682	NA	0.0478747	0.0956239	NA	0.0256153	0.00959435	0.0478747	-0.0583782	-0.103365	-0.0991576	-0.177627	-0.265369	0.0762604	0.0443965	-0.22481	-0.141131	0.0838764	-0.00450119	0.0966356	0.772217	0.521918	NA	0.241259	0.092369	0.0815923	0.51739	NA	NA	NA	0.256384
ILMN_1653161	ILMN_1653161	SNCG	grey	0.0771384	0.0181721	NA	0.0433466	-0.116177	-0.0426661	-0.0457335	NA	NA	NA	0.0248577	-0.11346	0.00215317	-0.0788219	0.123694	0.0686864	NA	0.019815	-0.102667	NA	-0.0748123	0.178316	0.019815	0.147486	-0.0920923	0.0655989	-0.260191	0.0230892	0.130954	-0.123345	0.0747041	-0.054007	-0.157593	-0.127579	0.243773	0.557999	0.89039	NA	0.742267	0.37671	0.746176	0.728606	NA	NA	NA	0.850464
ILMN_1653163	ILMN_1653163	ZSCAN2	grey	0.0201263	-0.0505566	NA	-0.0199155	0.109509	0.0924751	-0.0515627	NA	NA	NA	0.100585	0.0453319	0.157035	0.141594	-0.0509352	0.136495	NA	-0.218574	-0.04806	NA	-0.0836579	-0.0182829	-0.218574	0.0434752	0.205479	-0.0683464	0.0843397	0.282567	-0.0243088	0.103231	-0.186119	0.0132354	0.147923	0.156583	0.000149767	0.878687	0.701262	NA	0.879948	0.404889	0.482212	0.695604	NA	NA	NA	0.44446
ILMN_1653165	ILMN_1653165	AAMP	turquoise	0.0902726	0.00222704	NA	-0.152519	-0.290422	-0.187188	-0.174123	NA	NA	NA	-0.341096	-0.0838734	-0.230681	-0.0739305	0.207055	0.00430036	NA	0.0987719	0.246521	NA	0.173173	-0.0250878	0.0987719	0.152363	0.0206082	0.0714789	-0.0364369	0.0111965	-0.0370247	-0.0333795	0.144432	-0.0493145	0.0546884	0.185125	-0.195127	0.49275	0.986526	NA	0.244676	0.0243832	0.152102	0.183331	NA	NA	NA	0.00765233
ILMN_1653166	ILMN_1653166	CLEC10A	grey	-0.186032	-0.0139699	NA	0.0278499	0.0730381	0.0241907	0.0660559	NA	NA	NA	0.227776	0.132478	0.114833	-0.137673	-0.243703	0.113806	NA	-0.0668113	-0.0331365	NA	-0.0334373	0.0194902	-0.0668113	-0.00327156	0.0282321	0.166303	-0.0325483	-0.172889	0.395287	0.0326209	-0.00910385	0.134387	-0.0215618	-0.135802	-0.0314278	0.154694	0.91563	NA	0.83271	0.579174	0.854433	0.616053	NA	NA	NA	0.0800635
ILMN_1653174	ILMN_1653174	GCNT2	grey	-0.203659	0.0362009	NA	-0.276051	-0.0746271	-0.0438775	0.0950841	NA	NA	NA	-0.0348469	-0.0274122	-0.0899819	-0.0452487	0.159846	-0.35087	NA	-0.100413	0.0971264	NA	-0.0676084	0.0529495	-0.100413	0.0867685	0.011444	0.0482735	-0.128671	-0.0855126	0.0719562	-0.226916	0.0479109	0.177752	-0.0809479	0.101666	-0.025547	0.11858	0.783622	NA	0.0327632	0.570925	0.739221	0.469886	NA	NA	NA	0.791529
ILMN_1653180	ILMN_1653180	TPM4	grey	-0.166129	0.121849	NA	0.253002	-0.0320574	0.198551	0.13024	NA	NA	NA	0.268091	0.260855	0.0860246	-0.0218029	-0.192055	0.050159	NA	-0.000921849	-0.16089	NA	0.041557	-0.0540023	-0.000921849	-0.0124497	-0.315362	0.165933	0.138883	0.0759303	0.0868363	0.0375622	-0.0891845	0.163208	-0.0743618	-0.123297	-0.00396365	0.204584	0.353697	NA	0.0511308	0.807886	0.128309	0.321273	NA	NA	NA	0.0383572
ILMN_1653182	ILMN_1653182	PMS2L13	grey	-0.0330607	-0.00195091	NA	0.00191919	0.0819492	0.057431	0.00895547	NA	NA	NA	0.147569	0.295052	0.0145982	0.0893552	-0.181492	0.00641504	NA	-0.13339	-0.0475086	NA	-0.102397	0.00375848	-0.13339	0.177399	0.069257	0.0666062	-0.147595	-0.170999	-0.0715983	0.22983	0.146611	0.172408	-0.134852	0.0196046	-0.0457438	0.801993	0.988197	NA	0.988389	0.533632	0.662938	0.945857	NA	NA	NA	0.260507
ILMN_1653185	ILMN_1653185	PCSK7	brown	0.00606539	-0.136668	NA	-0.172	-0.13224	-0.390888	-0.0810352	NA	NA	NA	-0.0913767	-0.0678157	0.0806821	0.213809	0.0748557	-0.118966	NA	0.12553	0.0359726	NA	0.178973	0.166949	0.12553	0.248825	0.0191044	-0.0554652	0.255284	0.148496	-0.103777	0.056682	0.110417	-0.290373	0.103353	0.209089	-0.108678	0.963315	0.29776	NA	0.188813	0.313834	0.00201522	0.538221	NA	NA	NA	0.487453
ILMN_1653189	ILMN_1653189	NA	grey	0.20416	0.0894508	NA	-0.111351	-0.0605993	0.0958841	-0.172497	NA	NA	NA	0.137162	-0.262587	0.320754	0.114031	-0.016197	-0.00406974	NA	-0.301882	0.0927728	NA	-0.218894	-0.00769476	-0.301882	0.0837541	0.176472	-0.0735712	0.249447	-0.106052	-0.0238721	-0.0646113	-0.19045	-0.185309	-0.137138	0.0308828	-0.00719428	0.117658	0.496712	NA	0.396984	0.645553	0.466141	0.187519	NA	NA	NA	0.295998
ILMN_1653193	ILMN_1653193	COBLL1	grey	0.103118	0.0767552	NA	0.0821675	-0.000417546	0.0146891	-0.0215979	NA	NA	NA	0.136941	0.115384	0.0774684	0.156583	-0.00336298	0.0403574	NA	-0.162712	-0.017328	NA	-0.232762	-0.119424	-0.162712	-0.135119	-0.067047	-0.210631	0.147733	0.0161065	0.0616003	-0.0278317	0.0734178	-0.075802	0.317809	0.192674	-0.202735	0.433019	0.559962	NA	0.532539	0.997474	0.911304	0.869891	NA	NA	NA	0.296787
ILMN_1653198	ILMN_1653198	CD2	grey	-0.111891	-0.0179587	NA	0.34578	0.271736	0.0775195	0.0523347	NA	NA	NA	0.296296	0.0513256	0.263468	0.185986	-0.343624	0.0786576	NA	-0.0852862	-0.242143	NA	-0.00868071	-0.0691969	-0.0852862	0.0267147	-0.0183123	0.101086	0.313541	-0.0134285	-0.140999	0.128827	-0.114641	0.0730341	0.131846	-0.105538	0.0623106	0.394687	0.891669	NA	0.0068082	0.0357042	0.55605	0.691273	NA	NA	NA	0.021522
ILMN_1653200	ILMN_1653200	SLC22A17	grey	0.143852	0.0422939	NA	0.0669043	0.380495	0.123851	0.298529	NA	NA	NA	0.361275	-0.1462	0.391815	-0.166475	-0.0855637	0.432058	NA	0.0547208	0.104905	NA	-0.0961727	0.216105	0.0547208	-0.00225394	-0.00460283	0.107111	-0.129853	-0.137943	-0.0051392	0.137323	-0.0206013	-0.285413	0.0556873	0.0660956	0.101446	0.272839	0.748317	NA	0.611519	0.00270876	0.345783	0.0205115	NA	NA	NA	0.00456787
ILMN_1653202	ILMN_1653202	NA	grey	-0.0740212	-0.0900236	NA	0.102106	-0.158329	-0.00807575	0.0300256	NA	NA	NA	0.0603898	0.258314	-0.0598792	-0.128935	-0.214665	-0.263576	NA	0.0598694	0.0468745	NA	0.00162269	-0.0523715	0.0598694	0.0471482	-0.113732	-0.0713579	0.106966	-0.0636783	0.265799	0.0163758	-0.0136956	0.0509636	-0.0524104	0.0161932	0.100812	0.574064	0.493949	NA	0.437571	0.22695	0.951168	0.819851	NA	NA	NA	0.646697
ILMN_1653203	ILMN_1653203	EFEMP2	grey	-0.235793	0.0202447	NA	0.166462	0.160608	-0.214861	0.0118529	NA	NA	NA	0.188819	0.252919	0.0134393	-0.0767193	0.211351	0.086628	NA	0.0898778	0.189947	NA	0.0794756	0.111991	0.0898778	-0.00458786	0.0846202	-0.132026	-0.00628769	-0.117852	0.157618	-0.166629	0.217557	0.134544	0.0446414	-0.0766594	-0.0776464	0.0697251	0.877979	NA	0.203667	0.220247	0.0992265	0.928379	NA	NA	NA	0.148499
ILMN_1653205	ILMN_1653205	C8orf59	red	0.138777	0.255268	NA	0.0338476	0.106541	0.206741	0.0759372	NA	NA	NA	-0.242119	-0.10902	-0.209417	-0.014095	-0.0331642	-0.084756	NA	0.032319	0.0546431	NA	-0.0466209	-0.130699	0.032319	-0.0638679	0.0487369	0.00799237	0.0187354	0.241945	-0.177806	0.0821643	0.0181121	0.114888	0.0521748	-0.00136263	0.000785573	0.290292	0.0490164	NA	0.797379	0.417819	0.11299	0.564164	NA	NA	NA	0.0623456
ILMN_1653207	ILMN_1653207	TET1	brown	0.0139248	-0.193845	NA	0.0829302	0.108297	0.109243	0.161323	NA	NA	NA	0.0305061	-0.124363	0.0516466	0.193222	-0.0822727	0.0540467	NA	-0.0892811	-0.062431	NA	-0.0597454	-0.0112871	-0.0892811	0.0278531	-0.197771	-0.0425817	-0.0614899	-0.196054	-0.102957	-0.124309	-0.049469	-0.20439	0.106507	0.192336	-0.0257872	0.915902	0.137796	NA	0.528729	0.410142	0.40604	0.218174	NA	NA	NA	0.817018
ILMN_1653209	ILMN_1653209	ZWINT	grey	0.13845	0.165604	NA	0.0421072	0.0534886	0.0497586	0.0798933	NA	NA	NA	-0.093509	-0.0989965	-0.0500908	-0.0443146	0.0572543	-0.165974	NA	-0.068043	-0.0695768	NA	-0.0658156	0.105917	-0.068043	-0.0290904	0.111433	0.0260545	0.257628	0.270935	-0.0120087	0.234487	-0.00433889	-0.22013	0.023538	-0.101521	-0.102203	0.291442	0.206039	NA	0.749392	0.684819	0.705762	0.543981	NA	NA	NA	0.477307
ILMN_1653211	ILMN_1653211	ATP1B4	grey	0.0538232	0.228195	NA	-0.00704046	0.034486	-0.0212664	0.0210526	NA	NA	NA	0.133925	0.023111	0.106889	-0.231755	-0.195427	-0.0784235	NA	0.0363902	0.00442548	NA	0.169852	-0.110094	0.0363902	0.0737568	0.092525	0.117408	0.0642248	0.241646	-0.104643	0.0876888	0.134533	-0.0672417	-0.206513	0.0508538	-0.100652	0.682952	0.0794947	NA	0.957422	0.793641	0.871872	0.873149	NA	NA	NA	0.307652
ILMN_1653220	ILMN_1653220	PITPNM1	grey	-0.00121497	0.0574784	NA	-0.0429843	0.0504629	0.0118938	-0.143353	NA	NA	NA	-0.124497	-0.22297	-0.0399479	-0.0879737	0.162086	0.172171	NA	-0.121956	0.19681	NA	0.030025	0.012412	-0.121956	0.0212884	0.135705	0.0610052	2.02208e-05	-0.101173	0.108316	0.0607155	-0.218732	-0.119928	-0.0133155	0.0802424	0.0143705	0.992649	0.662676	NA	0.744347	0.70179	0.928133	0.274525	NA	NA	NA	0.343254
ILMN_1653228	ILMN_1653228	C3orf22	grey	0.11836	-0.240637	NA	-0.162762	-0.0235811	-0.120212	-0.0209202	NA	NA	NA	0.0198564	-0.265673	0.350216	0.00137603	-0.202162	-0.00330723	NA	0.0361778	-0.0164643	NA	-0.00780856	0.217486	0.0361778	0.239925	0.0253461	0.129372	0.054917	0.0302933	0.177095	0.118678	0.206173	-0.184144	0.176592	0.19392	0.0580775	0.367748	0.0640156	NA	0.214041	0.858063	0.360249	0.87394	NA	NA	NA	0.880302
ILMN_1653240	ILMN_1653240	NA	grey	-0.0176033	-0.176192	NA	-0.189767	-0.0506083	-0.0467054	-0.00471109	NA	NA	NA	-0.0654951	0.0395599	0.00860959	-0.102971	-0.191766	0.0162276	NA	0.0792998	0.00980882	NA	-0.0965836	0.252056	0.0792998	0.0609456	0.202075	0.0605793	-0.0263729	0.226233	0.214464	0.0508346	-0.0576409	0.114578	0.247262	0.0811958	0.10123	0.893801	0.178099	NA	0.146434	0.700971	0.723068	0.971502	NA	NA	NA	0.619058
ILMN_1653251	ILMN_1653251	HIST1H1B	grey	-0.0668372	-0.148406	NA	-0.145386	0.00402751	0.0736821	0.135491	NA	NA	NA	-0.0696529	-0.217463	0.117659	-0.0751354	0.0147665	0.217714	NA	0.201307	-0.00216576	NA	0.0957101	0.118362	0.201307	0.11748	0.0937794	-0.0874904	0.111095	-0.112088	-0.0138985	0.224351	0.0104489	-0.151096	0.103836	0.0474643	0.0809491	0.611877	0.257783	NA	0.267702	0.975636	0.575824	0.301978	NA	NA	NA	0.596928
ILMN_1653263	ILMN_1653263	GPRIN1	grey	-0.0511069	-0.0353944	NA	0.0274822	-0.124786	-0.0443078	-0.0933028	NA	NA	NA	0.0864834	0.0558712	-0.0241203	-0.062603	-0.0477449	-0.0332121	NA	-0.0224859	0.231209	NA	0.00529745	0.0372554	-0.0224859	-0.172551	-0.00158129	-0.162514	0.172909	-0.296487	-0.0677801	-0.118394	-0.0981735	-0.0426945	-0.228091	0.18971	0.00148062	0.698165	0.78833	NA	0.834887	0.342127	0.736756	0.478283	NA	NA	NA	0.511156
ILMN_1653266	ILMN_1653266	DNAJB14	tan	-0.0227573	0.225598	NA	0.0989759	0.0549366	0.192955	0.0417743	NA	NA	NA	-0.0115679	0.104398	-0.100397	0.0537249	-0.071542	-0.192803	NA	0.00766416	0.0698786	NA	0.0850381	-0.202402	0.00766416	-0.153229	0.0503134	-0.0907399	-0.04159	0.195599	-0.0631939	-0.170066	-0.0630617	0.254008	-0.180665	-0.294189	0.106033	0.862972	0.0830713	NA	0.451819	0.676751	0.139648	0.751309	NA	NA	NA	0.930097
ILMN_1653267	ILMN_1653267	GPR26	grey	0.0378426	-0.046409	NA	0.0510385	-0.175201	-0.224344	-0.108308	NA	NA	NA	-0.262439	-0.339508	-0.141976	-0.0687263	-0.0314728	-0.293832	NA	-0.0689634	-0.119313	NA	0.0711307	0.0434458	-0.0689634	0.101376	0.0652716	-0.0465705	-0.0449423	0.0126281	-0.0809764	-0.106468	-0.0804239	-0.0719779	-0.0645633	0.108939	-0.0949732	0.774064	0.724755	NA	0.69855	0.180592	0.0848442	0.410094	NA	NA	NA	0.0427915
ILMN_1653274	ILMN_1653274	NUDT10	grey	0.091204	-0.0630437	NA	-0.104529	-0.108738	0.035694	0.0561552	NA	NA	NA	-0.0941837	-0.0203646	-0.0549131	0.0729135	-0.090086	-0.214449	NA	0.00174031	0.0753965	NA	-0.0848288	0.109176	0.00174031	0.142568	0.171247	0.239866	-0.120307	0.00295793	-0.0438842	0.00684713	0.0110632	-0.152917	-0.0402518	-0.190887	0.0798308	0.488279	0.632267	NA	0.426714	0.408228	0.78658	0.669989	NA	NA	NA	0.47412
ILMN_1653276	ILMN_1653276	NA	grey	0.0290884	-0.192106	NA	-0.0730226	-0.158697	0.0200273	-0.159813	NA	NA	NA	0.00198982	0.335067	-0.101128	-0.0623461	-0.0632337	0.0639802	NA	0.108281	0.23033	NA	0.0899331	-0.0594051	0.108281	-0.0265582	-0.00882709	-0.0917454	-0.115881	-0.0947206	-0.0102717	0.147548	0.182414	0.145083	-0.0122949	-0.249519	0.22687	0.825385	0.141432	NA	0.579255	0.225857	0.87928	0.22257	NA	NA	NA	0.987961
ILMN_1653278	ILMN_1653278	MUC20	grey	0.256882	0.103145	NA	0.0518411	0.14467	0.0436647	-0.0946466	NA	NA	NA	-0.119886	-0.00771657	-0.245105	-0.393449	0.261843	0.0789726	NA	-0.0161089	0.16357	NA	-0.0596661	-0.012342	-0.0161089	-0.042754	-0.0348857	-0.10587	0.0272138	0.16913	-0.133621	0.11975	-0.0120624	-0.00765791	-0.0904364	-0.0356435	0.073729	0.0475545	0.432895	NA	0.694041	0.270092	0.740442	0.471941	NA	NA	NA	0.36156
ILMN_1653282	ILMN_1653282	LCE2A	grey	-0.0641486	0.0914679	NA	-0.255716	0.0302456	-0.175964	-0.0656437	NA	NA	NA	0.222426	0.131169	0.186093	0.220035	-0.299459	0.147557	NA	-0.203504	0.203248	NA	-0.0737437	-0.2044	-0.203504	0.122599	0.0951434	0.074958	0.203703	0.0871589	-0.0657521	-0.000728875	0.142436	-0.057736	0.072843	0.311116	0.0613238	0.626299	0.487016	NA	0.0486075	0.818554	0.17867	0.618262	NA	NA	NA	0.0876125
ILMN_1653283	ILMN_1653283	APP	grey	-0.152386	-0.0103264	NA	-0.0892834	0.104113	-0.186617	-0.218593	NA	NA	NA	-0.011527	0.142294	-0.031412	-0.0138493	-0.015088	-0.0165875	NA	0.103345	-0.06046	NA	-0.093094	0.11353	0.103345	0.00527142	-0.0942312	-0.300176	0.212442	-0.011736	0.0710926	-0.134747	0.0173745	0.137118	-0.17053	0.154577	0.0518532	0.245093	0.937583	NA	0.497521	0.428565	0.15338	0.0933559	NA	NA	NA	0.930344
ILMN_1653286	ILMN_1653286	NA	grey	-0.144318	-0.0100247	NA	0.153822	0.0598058	-0.0467615	0.000662725	NA	NA	NA	0.0457722	0.348797	-0.122073	-0.144099	0.084359	0.338657	NA	0.0655736	0.094997	NA	0.0453476	-0.181896	0.0655736	-0.0882425	-0.0747877	0.373732	-0.110381	0.0304762	0.0214428	-0.0275944	0.0868189	0.0348651	0.171837	0.0563485	0.0496174	0.271273	0.939404	NA	0.240621	0.64989	0.722749	0.99599	NA	NA	NA	0.728386
ILMN_1653292	ILMN_1653292	PFKFB4	blue	-0.268695	-0.121349	NA	0.16433	0.1991	-0.0126122	0.157708	NA	NA	NA	0.4902	0.308103	0.382786	0.094699	-0.32392	0.300476	NA	0.198783	0.0225075	NA	0.157516	0.0444777	0.198783	-0.115904	0.00533589	0.0508219	-0.118505	-0.238937	0.248299	-0.111218	0.0200943	0.101291	0.152392	-0.122968	0.0927799	0.0379063	0.355687	NA	0.209599	0.127236	0.923805	0.2288	NA	NA	NA	7.01687e-05
ILMN_1653310	ILMN_1653310	ZNF580	brown	0.165356	-0.0303091	NA	0.0446182	-0.104961	-0.248629	-0.177859	NA	NA	NA	0.109265	-0.003805	0.210817	0.0769023	-0.177502	0.282693	NA	-0.0957928	0.120901	NA	0.0247034	0.000697987	-0.0957928	0.143395	0.0110718	0.266569	0.0307833	-0.0485609	-0.0253677	0.184335	0.162509	-0.0454664	0.181876	0.0538051	0.0733397	0.20673	0.818179	NA	0.734979	0.424797	0.055421	0.173965	NA	NA	NA	0.405943
ILMN_1653314	ILMN_1653314	RP3-365I19.1-001	turquoise	-0.198656	-0.0514743	NA	0.100269	0.307166	0.298779	0.281333	NA	NA	NA	0.456294	0.39127	0.291936	9.27555e-05	-0.213536	0.311613	NA	0.0485225	-0.106585	NA	0.030146	-0.144549	0.0485225	-0.0436019	0.0243608	-0.0354621	0.0446716	-0.0100132	-0.00601399	0.00753995	0.0133895	0.133124	-0.0385617	-0.00617231	0.0548765	0.128104	0.6961	NA	0.445903	0.016974	0.020401	0.0294402	NA	NA	NA	0.000248124
ILMN_1653319	ILMN_1653319	MC1R	yellow	0.0382522	0.0469959	NA	-0.0809002	0.282546	0.0897744	-0.127008	NA	NA	NA	-0.259855	-0.279211	-0.17916	-0.259147	0.447255	0.152695	NA	0.114891	0.373425	NA	-0.0738515	0.128097	0.114891	0.0289789	0.178684	-0.174497	-0.0691437	-0.00258198	-0.0185377	-0.0607016	-0.069959	0.122964	-0.0220456	0.0729158	-0.0143436	0.771683	0.721415	NA	0.538901	0.0287181	0.49515	0.333528	NA	NA	NA	0.0449547
ILMN_1653324	ILMN_1653324	IL22RA2	grey	0.0255205	-0.0292093	NA	0.160405	0.085016	0.100284	0.0825728	NA	NA	NA	0.0882931	0.035314	0.0503682	-0.099935	0.182303	0.150303	NA	-0.121427	-0.0893996	NA	-0.324221	0.0666159	-0.121427	-0.160975	-0.361125	-0.0613843	0.132373	0.14984	0.0397912	0.0271441	-0.142725	0.142352	0.317078	0.0814081	-0.142128	0.846525	0.824671	NA	0.220839	0.518377	0.445834	0.530513	NA	NA	NA	0.502322
ILMN_1653332	ILMN_1653332	HAUS6	grey	-0.018217	0.037806	NA	0.0262522	-0.100204	-0.0108013	-0.0740889	NA	NA	NA	-0.164098	0.170033	-0.101398	-0.0384398	0.0692706	0.170928	NA	0.186193	-0.00232166	NA	0.180659	-0.248639	0.186193	0.0134625	0.155485	0.128709	0.0690145	0.175431	-0.0133108	0.0634941	0.0608484	-0.022807	0.101325	-0.0674989	0.0235826	0.890121	0.774276	NA	0.84218	0.446196	0.934719	0.573713	NA	NA	NA	0.210251
ILMN_1653337	ILMN_1653337	USP32	blue	-0.308531	-0.048624	NA	0.229687	0.066823	-0.125595	0.246072	NA	NA	NA	0.367084	0.481841	0.0999286	0.156339	-0.184095	-0.0173132	NA	0.15939	-0.0992995	NA	0.173274	-0.0285104	0.15939	-0.13355	-0.291257	-0.0200507	0.0185696	-0.0676931	0.0579226	-0.268518	0.0878896	-0.105963	0.0619502	0.0634671	-0.0686454	0.0164655	0.712176	NA	0.0774953	0.611953	0.33898	0.0580622	NA	NA	NA	0.00391335
ILMN_1653340	ILMN_1653340	RECQL5	grey	-0.170809	-0.083883	NA	-0.0484394	-0.0290709	-0.0418079	-0.0638608	NA	NA	NA	-0.181365	-0.172689	-0.170864	0.135389	0.189728	-0.23386	NA	0.0190061	-0.242659	NA	-0.064408	0.157431	0.0190061	0.116651	-0.0174179	0.0209835	0.0536481	0.0318417	-0.0880536	-0.0778705	-0.0459897	-0.128946	0.117058	0.0253436	-0.0808709	0.191941	0.523988	NA	0.713222	0.825488	0.751116	0.627851	NA	NA	NA	0.165495
ILMN_1653342	ILMN_1653342	DUS1L	turquoise	0.218101	-0.102199	NA	-0.152587	-0.0535293	-0.186673	-0.145837	NA	NA	NA	-0.160451	-0.320535	-0.031131	-0.234401	0.237317	0.117293	NA	-0.0623222	0.189818	NA	-0.0529338	0.126384	-0.0623222	0.0106465	-0.0271523	-0.0269948	0.2102	0.00624934	-0.0401443	0.107715	-0.10432	-0.113595	-0.170118	0.113444	0.10009	0.0941137	0.437151	NA	0.244466	0.684592	0.153254	0.266207	NA	NA	NA	0.220706
ILMN_1653347	ILMN_1653347	BC012881	grey	0.0280775	0.100322	NA	0.130942	0.0892712	0.227395	0.175394	NA	NA	NA	-0.094222	-0.000840166	-0.150377	-0.0460136	-0.177986	-0.00383806	NA	0.00149363	-0.252823	NA	-0.246485	0.178276	0.00149363	0.0985302	-0.211302	-0.0671912	0.153086	0.27975	0.15301	0.0668626	0.079115	0.13486	0.142119	0.142817	-0.120295	0.831363	0.445662	NA	0.318648	0.49758	0.0805828	0.180105	NA	NA	NA	0.47394
ILMN_1653352	ILMN_1653352	hCG_2023280	grey	0.279236	-0.133013	NA	0.0996546	0.193206	-0.0207019	-0.0111949	NA	NA	NA	0.311338	-0.0141847	0.418438	0.0925706	-0.182982	0.299239	NA	-0.032233	-0.0306448	NA	-0.259818	0.215042	-0.032233	0.0530037	-0.253838	-0.105025	0.0514055	-0.145207	0.0259176	0.233879	-0.0626675	-0.255573	0.166647	-0.114188	-0.0143726	0.030724	0.310987	NA	0.448707	0.139125	0.875245	0.932346	NA	NA	NA	0.015461
ILMN_1653355	ILMN_1653355	POTEG	grey	0.0215417	-0.111961	NA	-0.108793	-0.0436971	-0.233193	-0.246169	NA	NA	NA	-0.0707235	-0.040009	0.101443	0.142474	-0.275721	-0.032912	NA	-0.0746819	-0.125576	NA	-0.0793274	-0.0431301	-0.0746819	-0.00643517	0.120836	0.0575134	0.0214189	-0.1392	-0.0828077	0.111622	0.162149	-0.120078	-0.0802566	0.147304	-0.0985106	0.870227	0.39439	NA	0.407987	0.740256	0.072954	0.0579611	NA	NA	NA	0.591288
ILMN_1653358	ILMN_1653358	FUT3	grey	-0.0228352	0.0160071	NA	0.161814	0.142317	0.177309	0.126905	NA	NA	NA	0.0695041	-0.0791961	0.0103696	-0.167571	0.0923039	0.00154693	NA	0.0182594	-0.125974	NA	-0.0195532	0.107218	0.0182594	-0.192117	-0.0606122	-0.0053299	-0.158791	0.0760759	0.00448438	-0.11403	-0.0668159	-0.111504	0.0794548	-0.0190399	-0.266155	0.862508	0.903382	NA	0.216758	0.278043	0.175321	0.333926	NA	NA	NA	0.597715
ILMN_1653367	ILMN_1653367	TAF12	blue	-0.286189	-0.176878	NA	0.0032555	-0.357596	-0.0887659	0.14261	NA	NA	NA	0.285157	0.289376	0.17515	0.22367	-0.179689	-0.279753	NA	0.0758191	-0.205669	NA	0.109867	0.0110338	0.0758191	-0.0162539	-0.108687	-0.0205666	0.251661	0.0103371	0.0179536	-0.18347	0.0699907	-0.0928814	-0.0538594	0.0333531	-0.0810408	0.0266387	0.176389	NA	0.980305	0.00503067	0.500027	0.277045	NA	NA	NA	0.0272148
ILMN_1653368	ILMN_1653368	LOC100131541	grey	0.16314	0.00322059	NA	-0.036028	0.104587	-0.259101	-0.265294	NA	NA	NA	-0.0133206	0.0194433	0.230711	0.157953	0.0526104	0.191762	NA	-0.0293233	0.13023	NA	-0.102	-0.124154	-0.0293233	0.145075	0.00981487	0.0810123	0.22607	0.223791	-0.0239507	0.261992	-0.049357	0.113231	0.254562	0.190146	-0.0325544	0.212964	0.980516	NA	0.78463	0.426456	0.045603	0.0405012	NA	NA	NA	0.919539
ILMN_1653369	ILMN_1653369	NA	grey	0.196691	0.189884	NA	0.0425602	-0.0612198	0.0527088	0.0427641	NA	NA	NA	-0.224957	-0.127559	-0.220587	-0.000413638	0.204296	0.156903	NA	-0.117725	-0.0665439	NA	-0.172392	0.112238	-0.117725	0.0468724	0.0224405	0.0750819	-0.0573592	0.0147474	0.170648	0.11006	-0.0271755	-0.229621	0.180088	0.0433314	0.0818749	0.131999	0.146181	NA	0.746785	0.64217	0.689178	0.745613	NA	NA	NA	0.0839733
ILMN_1653372	ILMN_1653372	ATP8B3	grey	-0.169278	-0.187529	NA	0.113936	0.094168	0.10717	0.127924	NA	NA	NA	0.190308	0.149643	0.0650214	-0.0563413	-0.0844222	0.478726	NA	0.115526	0.089406	NA	0.112547	-0.125373	0.115526	-0.0738202	0.0294144	-0.112785	-0.0374075	-0.183445	-0.138607	-0.100086	-0.0578625	-0.0321871	-0.155637	0.0204777	0.0262237	0.196015	0.151344	NA	0.386049	0.474195	0.41506	0.330029	NA	NA	NA	0.145266
ILMN_1653376	ILMN_1653376	FAM171B	grey	0.0124322	0.108305	NA	0.0453373	-0.131011	-0.142698	-0.0856301	NA	NA	NA	-0.222065	-0.0835633	-0.251564	-0.0521694	0.128117	-0.156289	NA	0.0714072	-0.172947	NA	0.25264	-0.158774	0.0714072	-0.120008	0.0376779	-0.0852145	0.0261755	0.098202	0.0762442	-0.206027	-0.0958514	-0.01822	0.0449847	-0.0369626	-0.00419754	0.924889	0.410108	NA	0.730869	0.318392	0.276746	0.515349	NA	NA	NA	0.0881411
ILMN_1653378	ILMN_1653378	NA	grey	-0.0531986	0.0629269	NA	0.0712024	0.04908	-0.0454583	0.0752987	NA	NA	NA	-0.12156	-0.108984	-0.0474174	0.134049	-0.0976851	-0.286172	NA	0.129608	0.131317	NA	-0.138063	0.34629	0.129608	0.114691	-0.0509357	-0.129896	0.0606299	0.0697743	-0.0193571	0.0672926	-0.00185256	-0.0629412	0.00895218	0.154782	-0.166891	0.686439	0.632899	NA	0.588772	0.709596	0.730177	0.567454	NA	NA	NA	0.354847
ILMN_1653385	ILMN_1653385	KIF3A	grey	0.00823192	0.158864	NA	0.193233	0.161934	0.3122	0.121721	NA	NA	NA	-0.0225153	-0.0895922	-0.145636	-0.186778	0.155965	-0.0771852	NA	0.0111719	-0.121264	NA	0.200685	-0.0737277	0.0111719	-0.0307352	-0.0999732	0.0320581	0.0719025	0.250871	-0.299447	0.00235656	-0.0307583	-0.00811617	-0.0218922	-0.119785	-0.0380866	0.950225	0.225363	NA	0.139068	0.216413	0.0151632	0.354203	NA	NA	NA	0.864416
ILMN_1653386	ILMN_1653386	SULT6B1	brown	0.0850105	0.0782377	NA	0.0995929	0.0741641	-0.26879	0.0901814	NA	NA	NA	0.0659216	-0.0350554	0.12985	0.0620565	0.0608846	0.102007	NA	0.098383	-0.00527933	NA	0.12708	-0.0414399	0.098383	0.0616046	-0.0706184	0.190647	-0.0384692	-0.0173837	-0.131765	0.0735042	0.168973	-0.0704478	-0.061273	0.100022	-0.084474	0.518404	0.552385	NA	0.44899	0.573323	0.0378359	0.493189	NA	NA	NA	0.616772
ILMN_1653390	ILMN_1653390	SDHALP2	grey	0.0349944	-0.00180931	NA	0.0845285	0.120897	-0.023472	0.0599991	NA	NA	NA	0.130302	-0.134144	0.38221	0.0400028	0.0156301	0.0971909	NA	0.246057	0.275873	NA	0.192686	0.00159078	0.246057	-0.0833585	0.0985427	-0.0568587	0.0480546	-0.079633	-0.105655	0.0436746	0.123517	-0.0127604	0.116848	0.137406	-0.0345016	0.790667	0.989053	NA	0.520787	0.357498	0.858713	0.648832	NA	NA	NA	0.321042
ILMN_1653394	ILMN_1653394	NA	grey	-0.283433	0.03399	NA	0.13858	-0.121264	-0.0577693	0.0741771	NA	NA	NA	0.180993	0.397072	-0.083833	0.136126	-0.167455	-0.0893485	NA	-0.0369363	-0.101515	NA	0.0730871	-0.158243	-0.0369363	-0.203247	-0.000398143	0.00172082	0.124764	0.0845452	0.0653572	-0.116235	0.0476791	0.0798024	-0.0353144	0.0422021	0.0308296	0.0281995	0.796545	NA	0.290985	0.356026	0.661073	0.573255	NA	NA	NA	0.166379
ILMN_1653395	ILMN_1653395	CCR5	grey	0.249846	0.055927	NA	0.111615	0.0273435	0.0703046	0.175433	NA	NA	NA	-0.118612	-0.127448	0.0247325	0.232209	-0.241683	0.0477013	NA	-0.0447568	-0.174899	NA	-0.0644396	-0.0647432	-0.0447568	-0.152119	-0.131656	0.174664	-0.0935281	0.121505	0.0648035	0.25129	-0.0283248	-0.0602491	0.108327	0.0384723	0.0741347	0.0541988	0.671253	NA	0.395862	0.835709	0.593492	0.180005	NA	NA	NA	0.366724
ILMN_1653404	ILMN_1653404	NKIRAS2	turquoise	0.0292361	-0.066243	NA	-0.0476985	-0.289683	-0.256178	-0.201405	NA	NA	NA	-0.178401	-0.00814754	-0.133272	0.0885135	0.133601	-0.0516779	NA	-0.112628	-0.0133774	NA	-0.0961858	0.0437093	-0.112628	0.00182675	-0.068919	-0.0273814	0.123002	0.0885274	0.194394	0.0694579	0.215302	-0.100912	0.0557041	0.0735334	0.00281693	0.824512	0.615052	NA	0.717423	0.0247649	0.048188	0.122803	NA	NA	NA	0.172634
ILMN_1653410	ILMN_1653410	NA	black	0.0550775	-0.169368	NA	-0.0655774	-0.0797142	-0.220108	-0.038759	NA	NA	NA	0.0446644	-0.123816	0.31497	-0.0342361	-0.00254076	0.241353	NA	0.0679931	0.0236676	NA	0.0356273	0.121058	0.0679931	0.15316	0.0268659	0.257525	-0.0157912	0.0113383	0.136973	0.0255688	0.240779	-0.106144	0.219177	0.0297027	-0.0268937	0.675968	0.195773	NA	0.618617	0.544887	0.0910508	0.768742	NA	NA	NA	0.734715
ILMN_1653412	ILMN_1653412	RAX2	pink	0.0621313	0.0868736	NA	0.286922	0.267536	0.0939602	-0.0697433	NA	NA	NA	-0.0412477	-0.0371097	-0.00962407	0.042658	0.178024	-0.0514677	NA	-0.00100848	0.20668	NA	0.0116879	-0.11956	-0.00100848	-0.109101	0.0271287	-0.142927	0.118013	0.0942569	-0.0925102	-0.0685009	0.111379	0.142356	0.0778731	-0.150171	0.117571	0.637213	0.509245	NA	0.0262362	0.0387746	0.475175	0.596451	NA	NA	NA	0.754345
ILMN_1653415	ILMN_1653415	SPANXA2	grey	-0.179846	0.2335	NA	0.126798	-0.0622165	-0.0676117	0.0736527	NA	NA	NA	0.15587	0.258417	0.00811193	-0.0911137	0.06175	-0.0368761	NA	-0.0884502	0.0365478	NA	0.0616054	-0.245012	-0.0884502	-0.138765	0.172077	0.0994892	-0.0879776	0.126154	0.0560348	0.0616272	-0.159821	0.153386	-0.0501918	-0.0100487	-0.120098	0.169127	0.0725672	NA	0.334336	0.636751	0.607749	0.575977	NA	NA	NA	0.234341
ILMN_1653420	ILMN_1653420	BTBD18	grey	0.165134	-0.122745	NA	-0.0930102	-0.0750665	0.0551365	-0.0217853	NA	NA	NA	-0.136122	-0.236823	0.0402789	-0.0294196	-0.0600727	0.10511	NA	-0.0584117	0.134973	NA	-0.114	-0.0262568	-0.0584117	-0.162792	0.211683	0.0470312	0.0757695	0.0374662	-0.0749488	0.376719	0.0276644	-0.347836	0.10239	-0.0102978	0.22291	0.207349	0.35014	NA	0.47967	0.568653	0.67564	0.868772	NA	NA	NA	0.299712
ILMN_1653428	ILMN_1653428	SPINK9	grey	0.0796976	-0.0431286	NA	0.125947	0.00372807	0.208578	0.127	NA	NA	NA	-0.0438343	0.00570868	-0.0997174	5.61926e-05	0.0132135	0.273439	NA	-0.107732	-0.0947752	NA	-0.208858	-0.00518266	-0.107732	0.1069	-0.176323	0.054844	-0.237169	-0.104808	0.00702028	-0.00958403	0.209189	0.0396202	-0.0416282	0.0221832	-0.134522	0.544971	0.743519	NA	0.337619	0.977447	0.109755	0.333561	NA	NA	NA	0.739469
ILMN_1653429	ILMN_1653429	SLC35A3	turquoise	-0.0677837	0.087372	NA	0.0680021	0.287525	0.255046	0.175398	NA	NA	NA	0.157661	-0.0612079	0.184048	-0.221322	-0.139895	0.189631	NA	0.102215	-0.0931458	NA	0.0410752	-0.0208543	0.102215	-0.0475357	-0.151399	0.0500026	-0.138352	0.0654272	0.000133909	0.024174	-0.123463	0.134796	-0.0628843	-0.0139218	-0.0904818	0.606834	0.506809	NA	0.605673	0.0259088	0.0492203	0.180095	NA	NA	NA	0.228943
ILMN_1653432	ILMN_1653432	HNRPDL	midnightblue	0.138409	0.0563144	NA	-0.138489	0.127583	-0.0183209	0.0848957	NA	NA	NA	-0.117113	-0.00950469	-0.12834	-0.0178556	0.0971273	-0.0297815	NA	-0.00796188	-0.273617	NA	-0.0443666	0.155151	-0.00796188	0.16113	-0.0142615	-0.154694	-0.00108472	0.285526	-0.0523146	0.131945	-0.0561624	-0.252069	0.111573	0.024656	-0.103145	0.291589	0.669108	NA	0.291307	0.331329	0.889498	0.518971	NA	NA	NA	0.372854
ILMN_1653434	ILMN_1653434	DMD	grey	-0.0413194	-0.0651202	NA	-0.0457184	0.138294	-0.0701984	-0.0290672	NA	NA	NA	0.0348968	-0.032708	0.176948	0.0598224	-0.135496	0.0783825	NA	0.0998855	-0.181164	NA	0.0354907	-0.00152193	0.0998855	-0.110408	0.116634	0.162799	-0.0154932	-0.204472	-0.212141	0.217438	-0.169308	-0.0283034	-0.0626425	0.0450304	-0.0131058	0.753931	0.621071	NA	0.728692	0.291994	0.594051	0.82551	NA	NA	NA	0.791238
ILMN_1653437	ILMN_1653437	FLJ44124	grey	-0.00530359	-0.0751775	NA	-0.19625	0.173465	0.231264	0.046339	NA	NA	NA	0.107317	-0.234495	0.199762	0.068724	-0.121203	-0.122631	NA	-0.202558	-0.11189	NA	-0.342703	0.14695	-0.202558	-0.128516	-0.0642225	-0.0922695	0.214125	-0.00307561	-0.0484246	0.159238	-0.277512	-0.10708	-0.0163112	0.222528	0.0182065	0.96792	0.56808	NA	0.132885	0.185017	0.0754251	0.725154	NA	NA	NA	0.414416
ILMN_1653438	ILMN_1653438	PHF14	grey60	0.137272	0.246697	NA	-0.0956884	0.0882259	0.210131	-0.108207	NA	NA	NA	-0.336931	-0.223837	-0.210924	-0.168977	0.0256959	-0.0383741	NA	-0.0390934	-0.070508	NA	-0.0504273	-0.118767	-0.0390934	-0.0387413	0.0532873	0.200944	-0.287036	-0.0134106	-0.144011	0.131033	-0.199482	0.162266	-0.0974353	-0.0465965	-0.156241	0.29561	0.057408	NA	0.467055	0.502649	0.107076	0.410531	NA	NA	NA	0.00847807
ILMN_1653443	ILMN_1653443	CDK2	grey	-0.0310892	-0.0902465	NA	-0.047249	-0.0494671	0.0627377	0.179306	NA	NA	NA	0.0364342	0.0988437	-0.0205954	-0.0502683	-0.0633643	0.0907335	NA	0.270675	-0.224539	NA	0.162657	0.172102	0.270675	0.02984	-0.204473	0.0758968	0.306655	0.076091	-0.084273	-0.0245515	-0.105716	-0.175146	0.00853906	0.0504284	-0.0836109	0.813583	0.492876	NA	0.719976	0.707407	0.633924	0.170431	NA	NA	NA	0.782262
ILMN_1653447	ILMN_1653447	PSORS1C2	grey	0.0911945	-0.0637171	NA	-0.140981	-0.0394666	0.0312997	-0.119404	NA	NA	NA	0.0354203	-0.122199	0.210202	0.0739012	-0.326449	-0.00325779	NA	-0.0655211	-0.171019	NA	-0.164155	-0.0612099	-0.0655211	0.0973494	0.0635288	0.0949457	0.0818781	0.201828	0.0910697	0.170314	0.00552809	0.0851743	0.196146	0.0689265	0.0313384	0.488325	0.628627	NA	0.282625	0.764641	0.812343	0.363508	NA	NA	NA	0.788178
ILMN_1653453	ILMN_1653453	MID1	grey	-0.0278094	0.173153	NA	-0.243305	-0.108942	-0.0223843	0.0146334	NA	NA	NA	0.02482	0.0091942	0.0122718	0.000987863	0.0540599	-0.132191	NA	0.053338	0.224551	NA	0.0511896	0.102267	0.053338	0.0448596	0.155451	-0.0506877	-0.0920811	0.0653705	-0.100789	0.0158725	-0.113636	-0.0750081	0.00684392	-0.0426719	-0.178305	0.83295	0.185822	NA	0.0610343	0.407343	0.865197	0.911639	NA	NA	NA	0.850689
ILMN_1653458	ILMN_1653458	NA	grey	0.25834	-0.0130534	NA	0.00776718	0.159581	-0.0877436	-0.220336	NA	NA	NA	-0.11587	-0.0194506	-0.0876931	-0.0249483	0.0678059	0.135612	NA	-0.0268859	0.185375	NA	-0.0525816	-0.0239829	-0.0268859	0.0386662	-0.144717	-0.253748	-0.208189	-0.0603842	0.00597304	-0.111903	-0.130876	0.100084	0.096756	-0.0355277	0.215422	0.0462649	0.921147	NA	0.953032	0.22325	0.504996	0.0907087	NA	NA	NA	0.377981
ILMN_1653459	ILMN_1653459	IL11RA	grey	0.00822455	0.0737316	NA	-0.101222	0.198028	0.101602	0.0625936	NA	NA	NA	-0.149107	-0.186287	-0.10423	-0.268903	0.222524	0.138551	NA	0.108816	0.128901	NA	0.0393078	0.467945	0.108816	0.217228	0.047104	-0.116638	-0.0381523	-0.0127735	0.000941363	0.189734	-0.00610462	-0.105132	-0.111523	-0.0748634	-0.105161	0.95027	0.575567	NA	0.44157	0.129338	0.439848	0.634705	NA	NA	NA	0.255515
ILMN_1653461	ILMN_1653461	FAM190A	grey	-0.146885	0.0341987	NA	-0.151303	-0.226058	0.0237293	0.0595094	NA	NA	NA	-0.156674	0.0285359	-0.280332	-0.127405	0.105407	-0.135828	NA	0.0454036	0.0243775	NA	0.158958	0.0156555	0.0454036	0.0598105	0.132561	-0.0950721	-0.197586	0.0457538	0.390593	-0.170084	-0.0459599	0.149204	-0.0924941	-0.0936195	0.048488	0.262747	0.795322	NA	0.248504	0.0824288	0.85718	0.651512	NA	NA	NA	0.231907
ILMN_1653463	ILMN_1653463	SULT1C3	grey	0.110399	0.0960345	NA	0.0550302	0.0689346	0.124441	0.057683	NA	NA	NA	-0.117867	-0.14222	-0.0650557	0.316597	-0.267702	-0.17447	NA	-0.316268	-0.0950349	NA	-0.232355	-0.161296	-0.316268	-0.103461	-0.0274555	0.0579155	-0.0460824	-0.0352701	0.252043	0.0942645	0.221196	-0.224988	0.166311	0.0380414	0.0828252	0.401058	0.465438	NA	0.676231	0.600726	0.343471	0.661549	NA	NA	NA	0.369762
ILMN_1653466	ILMN_1653466	HES4	purple	-0.151954	-0.0146259	NA	-0.122758	-0.0563095	-0.208661	-0.0890807	NA	NA	NA	-0.0235863	0.064865	0.0507041	-0.0050716	-0.103065	0.204691	NA	0.113936	0.0284838	NA	0.121233	-0.0878999	0.113936	-0.0611154	0.0240587	-0.0915841	0.105218	-0.100297	0.202688	-0.0383074	0.248005	0.0418976	-0.23086	0.189729	0.274127	0.24645	0.911684	NA	0.350087	0.669135	0.109611	0.498502	NA	NA	NA	0.858032
ILMN_1653468	ILMN_1653468	ANXA8L1	grey	0.0412734	-0.117108	NA	0.0308438	0.188627	0.0830618	-0.0442079	NA	NA	NA	0.27177	-0.0689775	0.423909	0.0832654	-0.220866	0.286703	NA	-0.113842	-0.0364873	NA	0.00888012	0.0605185	-0.113842	0.0070162	0.0369751	0.109286	0.131283	-0.101446	-0.0477514	0.229572	-0.182137	-0.235051	0.168665	-0.0108615	-0.0606471	0.754196	0.372874	NA	0.815028	0.148921	0.528072	0.737328	NA	NA	NA	0.0356807
ILMN_1653469	ILMN_1653469	RPL12	salmon	0.289809	-0.0436341	NA	-0.216495	-0.190415	-0.251497	-0.1756	NA	NA	NA	-0.289681	-0.183781	-0.203888	0.0688249	0.0760916	-0.0870559	NA	-0.205957	-0.0643547	NA	-0.156442	0.129536	-0.205957	0.128894	-0.111352	0.063348	0.0683624	0.152059	-0.250265	0.219973	-0.0472027	-0.273552	0.120118	0.115077	-0.0951277	0.0246994	0.740617	NA	0.0966223	0.145036	0.0525759	0.179584	NA	NA	NA	0.024766
ILMN_1653470	ILMN_1653470	KLC2	grey	0.135304	0.0932647	NA	-0.114039	-0.15454	-0.034008	0.055368	NA	NA	NA	-0.204859	-0.185514	-0.211648	-0.0974099	0.317867	-0.00599834	NA	-0.0481059	0.222744	NA	0.0697447	0.0214994	-0.0481059	0.164607	0.0266042	-0.234686	0.0353748	0.178806	-0.0472906	-0.0281204	0.0534273	-0.107217	-0.0847995	0.0694904	-0.0909592	0.302653	0.478464	NA	0.385617	0.238407	0.796439	0.674355	NA	NA	NA	0.116379
ILMN_1653471	ILMN_1653471	CDY1B	grey	-0.0453976	0.0741744	NA	-0.247518	-0.110357	0.0550979	-0.0512915	NA	NA	NA	-0.170187	-0.022549	-0.17053	0.0626946	-0.0713342	-0.30761	NA	-0.0467239	0.103655	NA	-0.0725099	0.11865	-0.0467239	0.302257	0.0580332	-0.0880501	0.132263	0.126303	0.0692795	0.0774897	0.251492	-0.098518	-0.106394	-0.0798987	-0.0284437	0.730524	0.57327	NA	0.0565571	0.401242	0.675855	0.697128	NA	NA	NA	0.193587
ILMN_1653480	ILMN_1653480	CCDC125	grey	-0.178106	-0.132701	NA	-0.178016	-0.0531612	-0.0558273	-0.0507379	NA	NA	NA	0.103701	0.0977681	0.152361	0.0767001	-0.323344	0.0938115	NA	0.0370247	-0.0672929	NA	0.0525154	0.00470547	0.0370247	-0.142647	0.0752439	0.0814763	-0.0202666	-0.0934104	0.115728	-0.0269882	-0.143345	-0.0551053	0.0670962	0.0963827	0.106468	0.173358	0.312135	NA	0.173577	0.686648	0.671806	0.700241	NA	NA	NA	0.430408
ILMN_1653494	ILMN_1653494	S100A1	grey	0.0885028	0.0431504	NA	0.0651081	-0.0302246	-0.00900492	-0.0349468	NA	NA	NA	-0.0956278	-0.0673837	-0.128731	0.211919	0.139157	0.0503601	NA	-0.143142	-0.0560526	NA	-0.239704	0.0866684	-0.143142	0.0988143	-0.124076	-0.011616	-0.0299455	-0.0447009	0.0744194	-0.125104	-0.12453	0.150954	0.231035	0.194793	-0.0588967	0.501304	0.743394	NA	0.621136	0.818677	0.945558	0.790946	NA	NA	NA	0.467339
ILMN_1653496	ILMN_1653496	GLUL	blue	-0.283345	0.0188556	NA	0.150372	0.0760529	0.0075853	0.18523	NA	NA	NA	0.414778	0.407521	0.225905	0.0955594	-0.209517	0.0936528	NA	0.0198623	-0.0557263	NA	0.104653	-0.0278839	0.0198623	-0.131997	-0.0512283	0.0446656	-0.0255471	-0.147082	0.211852	-0.0605388	0.0547681	-0.0400894	0.0246894	-0.0966387	0.116565	0.0282508	0.886294	NA	0.251461	0.563569	0.954131	0.156512	NA	NA	NA	0.000984006
ILMN_1653498	ILMN_1653498	IGSF6	cyan	-0.086587	0.00958107	NA	0.200132	-0.0619071	-0.117134	-0.053724	NA	NA	NA	0.26645	0.258287	0.11592	0.308989	-0.26695	-0.167825	NA	-0.0202052	0.184546	NA	0.0332285	-0.0303575	-0.0202052	-0.167084	0.0347437	-0.04495	0.0163439	-0.0349861	0.0966675	-0.180607	0.154625	0.067721	0.0310122	-0.154157	0.215909	0.510648	0.942081	NA	0.125236	0.638431	0.372767	0.683505	NA	NA	NA	0.0396037
ILMN_1653500	ILMN_1653500	NA	grey	-0.0576871	-0.23428	NA	0.187921	0.158841	0.0625448	0.10288	NA	NA	NA	0.219555	0.347065	0.0639058	0.0690401	-0.0519353	0.277628	NA	0.0728888	0.139595	NA	0.0755202	-0.107972	0.0728888	-0.137508	0.185097	-0.0553259	-0.119964	-0.0492973	-0.239267	0.0246523	-0.137113	0.0838814	0.11359	-0.0882235	-0.0304851	0.661526	0.07159	NA	0.150476	0.225432	0.634969	0.434085	NA	NA	NA	0.0918876
ILMN_1653501	ILMN_1653501	SEMA3B	grey	-0.160052	0.0145899	NA	0.216331	0.0648388	-0.0346025	0.0791467	NA	NA	NA	0.0746334	0.0199395	-0.00964648	-0.0507732	-0.207047	0.0172747	NA	0.0259553	0.118451	NA	-0.00378639	-0.0116181	0.0259553	-0.0597115	-0.179043	-0.0985953	0.118527	-0.243965	0.394138	-0.158302	0.0408813	0.0344412	-0.109752	0.0955855	0.18019	0.22187	0.911901	NA	0.0968807	0.622583	0.792959	0.547763	NA	NA	NA	0.570892
ILMN_1653504	ILMN_1653504	S1PR1	salmon	0.0181335	0.032267	NA	-0.0411514	0.0538053	0.0639028	-0.000660843	NA	NA	NA	-0.223765	-0.0112178	-0.24093	-0.073403	0.121108	-0.0774526	NA	-0.0448386	-0.0795528	NA	-0.0347035	0.0525009	-0.0448386	0.0554188	0.00876561	0.0132387	0.0269605	0.207172	-0.264922	0.20436	-0.216239	-0.0626051	-0.0937908	-0.085338	-0.138822	0.890621	0.806654	NA	0.7549	0.683051	0.627625	0.996002	NA	NA	NA	0.0856721
ILMN_1653506	ILMN_1653506	NA	grey	-0.213478	-0.0878251	NA	0.116638	-0.0347416	-0.00966437	-0.139081	NA	NA	NA	-0.0796228	0.106198	-0.0813739	0.056268	0.0425223	-0.145203	NA	0.0958921	-0.0839816	NA	0.159951	-0.186828	0.0958921	-0.183122	0.232937	-0.132017	0.0495784	0.011515	0.191146	0.0417653	-0.168319	0.289994	-0.00815916	-0.0123769	0.0788989	0.101475	0.504599	NA	0.37481	0.792145	0.941578	0.28923	NA	NA	NA	0.54535
ILMN_1653514	ILMN_1653514	RBBP4	brown	0.13951	-0.0308671	NA	0.0823634	0.0617556	-0.166403	0.00383963	NA	NA	NA	0.160757	0.0381243	0.26492	-0.073031	-0.192709	0.195046	NA	0.0765799	0.124309	NA	0.140915	-0.055224	0.0765799	0.0867186	0.0603435	0.125305	-0.0193308	-0.0897487	0.088237	0.252739	0.198877	0.0550966	0.0414515	0.0500887	0.00663354	0.287729	0.814891	NA	0.531559	0.639254	0.203828	0.976772	NA	NA	NA	0.219814
ILMN_1653524	ILMN_1653524	SIKE1	grey	-0.0086555	0.150693	NA	0.163211	0.189691	0.329658	0.295055	NA	NA	NA	0.106955	-0.0630743	0.067055	0.03059	-0.108775	-0.172767	NA	0.0436713	-0.276581	NA	0.100823	-0.238647	0.0436713	-0.168929	-0.178002	-0.163757	0.2011	0.0365563	-0.0421539	-0.0431487	-0.0304258	-0.0612061	0.235417	0.0135053	0.0547507	0.947668	0.250438	NA	0.212762	0.146599	0.0101072	0.0221017	NA	NA	NA	0.416
ILMN_1653527	ILMN_1653527	NA	grey	0.138331	-0.0521505	NA	0.115273	-0.0172536	0.123759	0.269708	NA	NA	NA	0.0515205	-0.149452	0.0970792	-0.0109282	-0.00498551	0.126171	NA	0.116005	-0.123293	NA	0.133906	0.0151847	0.116005	0.0818152	-0.218525	0.0911155	-0.0247384	-0.0340077	-0.0295257	0.0281842	0.173782	-0.427036	0.174845	-0.137896	0.00214773	0.291862	0.692306	NA	0.380463	0.895899	0.346146	0.0371609	NA	NA	NA	0.695841
ILMN_1653529	ILMN_1653529	TEX10	salmon	0.194205	-0.0161222	NA	-0.319118	-0.0328202	-0.123574	-0.134891	NA	NA	NA	-0.385322	-0.169618	-0.329494	-0.289655	0.295041	0.0589333	NA	-0.135717	-0.0868822	NA	-0.200974	0.158629	-0.135717	0.102602	0.00896387	0.0467383	-0.204421	0.0290469	0.00211284	0.0672264	-0.153984	-0.0555059	0.00532543	0.26237	-0.0717505	0.137052	0.902691	NA	0.0129466	0.803405	0.346872	0.304142	NA	NA	NA	0.00236391
ILMN_1653553	ILMN_1653553	C14orf80	turquoise	0.0538063	0.104734	NA	-0.0333418	0.0509619	-0.112528	-0.142043	NA	NA	NA	-0.153284	-0.304933	0.0123249	-0.212506	0.416724	0.0963207	NA	-0.0508431	0.107397	NA	-0.0420226	0.0236662	-0.0508431	0.0755084	0.0949586	-0.00104527	0.0471575	-0.0236431	0.0419869	0.0297868	0.014712	-0.0242012	0.0255292	0.263556	-0.123805	0.683046	0.425805	NA	0.800344	0.698981	0.391983	0.278979	NA	NA	NA	0.242289
ILMN_1653562	ILMN_1653562	ZNF705D	grey	0.138383	-0.0151017	NA	0.150193	-0.0848887	-0.0783675	-0.188751	NA	NA	NA	-0.164468	-0.190202	-0.0379586	0.156225	0.202486	-0.0667722	NA	-0.206022	-0.144103	NA	-0.242032	-0.00886973	-0.206022	0.0956611	-0.0967206	0.0823735	-0.0785664	0.0290563	-0.121657	0.0847573	-0.0307843	-0.0452324	0.00637072	0.0881482	-0.186968	0.29168	0.908823	NA	0.252031	0.519006	0.551724	0.148648	NA	NA	NA	0.20921
ILMN_1653566	ILMN_1653566	NA	grey	0.129573	-0.00654888	NA	0.169005	0.000759745	-0.0560764	-0.102179	NA	NA	NA	0.148475	0.184174	0.0417066	0.184853	-0.175455	0.00896657	NA	-0.250285	0.00718727	NA	-0.0620237	-0.0600992	-0.250285	0.131598	0.0328839	0.0780223	0.0759814	-0.124422	0.0796817	0.172771	-0.00173366	-0.0141582	0.125026	-0.107451	0.232193	0.323778	0.960393	NA	0.196746	0.995403	0.670426	0.437242	NA	NA	NA	0.257558
ILMN_1653567	ILMN_1653567	NM_001085395	grey	-0.0203194	-0.170755	NA	-0.0190834	-0.129946	0.0201467	0.188776	NA	NA	NA	-0.124264	-0.177248	-0.132334	-0.00132824	-0.0190698	-0.187983	NA	0.0532539	-0.223219	NA	0.0131373	0.044339	0.0532539	0.0179908	0.000725136	0.0330492	-0.0589788	-0.140339	0.0303737	-0.136875	-0.0350824	-0.131012	0.0927248	0.0641123	0.183643	0.877532	0.192083	NA	0.88493	0.322376	0.878565	0.148594	NA	NA	NA	0.344164
ILMN_1653572	ILMN_1653572	NA	grey	0.0425649	0.115204	NA	0.120052	0.122758	0.0795003	0.115708	NA	NA	NA	0.236972	0.156501	0.0693495	0.0300786	-0.0761274	0.109888	NA	-0.0925275	-0.105801	NA	-0.0232482	0.0859339	-0.0925275	0.00861964	-0.177797	-0.0754733	0.0778546	-0.194536	0.105225	0.0140182	0.116294	-0.0983982	0.00430158	-0.219515	0.0255653	0.746758	0.380749	NA	0.360892	0.350087	0.54597	0.378655	NA	NA	NA	0.0682998
ILMN_1653573	ILMN_1653573	LOC100128420	grey	-0.188655	0.0582592	NA	-0.0531637	0.0370343	0.0753129	0.123578	NA	NA	NA	0.243759	0.19902	0.202416	-0.0104463	-0.203161	0.0042784	NA	0.0596923	0.0578903	NA	0.0925586	-0.223104	0.0596923	-0.0377277	0.162728	0.0385776	-0.064271	0.00870399	-0.0653831	0.0240139	0.141836	0.194749	-0.363711	-0.0261362	0.0876963	0.148858	0.658376	NA	0.686634	0.778765	0.567381	0.346854	NA	NA	NA	0.0605391
ILMN_1653575	ILMN_1653575	IL18BP	grey	-0.00874434	0.0244755	NA	-0.115001	0.185614	-0.0831593	-0.0728518	NA	NA	NA	0.179535	-0.252273	0.412716	0.109076	-0.136815	0.097373	NA	-0.00190589	0.136951	NA	0.0449838	0.185547	-0.00190589	0.182873	0.300899	0.0333559	0.11117	-0.165345	-0.0817515	0.144121	-0.0133331	-0.238684	-0.0666516	0.00690608	-0.0827926	0.947131	0.852738	NA	0.381593	0.155642	0.527587	0.580145	NA	NA	NA	0.169876
ILMN_1653577	ILMN_1653577	NA	green	-0.0765816	-0.215152	NA	0.116977	-0.0143706	0.0138912	0.0526396	NA	NA	NA	-0.156148	-0.00277373	-0.127055	-0.0198225	0.073054	-0.164685	NA	0.137742	-0.195841	NA	0.151751	-0.141678	0.137742	-0.0365444	-0.116667	-0.0875495	-0.0381234	0.116151	-0.107784	-0.0851299	0.0448436	0.0201107	0.0243358	0.10471	-0.0737449	0.560853	0.0987584	NA	0.373413	0.91322	0.916104	0.689566	NA	NA	NA	0.233498
ILMN_1653578	ILMN_1653578	XYLT1	grey	-0.0322619	-0.0268364	NA	0.00170293	-0.0508909	-0.0810151	-0.168372	NA	NA	NA	-0.118162	-0.145896	-0.0635989	-0.037413	0.223229	-0.0695806	NA	-0.0655215	-0.223698	NA	0.0644452	-0.118985	-0.0655215	-0.0241094	-0.0365569	0.0108727	0.162274	0.117284	-0.0665325	-0.0884355	0.054376	-0.0850044	0.0133711	0.0843138	-0.155748	0.806684	0.838715	NA	0.989697	0.69938	0.538322	0.198453	NA	NA	NA	0.368558
ILMN_1653579	ILMN_1653579	abParts	grey	-0.0965975	0.0276002	NA	0.0416426	0.200735	0.267804	0.1828	NA	NA	NA	0.13039	-0.0136379	0.138694	-0.219319	-0.110115	0.12933	NA	-0.00305311	-0.272485	NA	0.0852708	-0.178283	-0.00305311	-0.250798	0.00204611	-0.0486414	0.208756	-0.142649	-0.074179	0.00241449	-0.210146	-0.00442927	0.0257586	0.150201	0.0500566	0.462814	0.834188	NA	0.752068	0.124078	0.0385724	0.162117	NA	NA	NA	0.32071
ILMN_1653583	ILMN_1653583	AY117694	grey	-0.104586	-0.143966	NA	0.103713	0.0520213	0.0991081	0.0440369	NA	NA	NA	0.139451	0.102229	0.159938	0.0471094	0.00268182	0.209469	NA	-0.135644	-0.00523805	NA	0.00651318	-0.0508623	-0.135644	0.13168	0.132044	0.159049	-0.0663296	0.0679337	-0.0736981	0.28323	0.042288	0.0725102	0.0725695	-0.247363	-0.086264	0.426462	0.272455	NA	0.430352	0.69303	0.451212	0.738308	NA	NA	NA	0.287935
ILMN_1653591	ILMN_1653591	TRIM40	grey	-0.132109	-0.169514	NA	-0.00653408	-0.111441	0.00767529	-0.0831097	NA	NA	NA	0.20107	0.110587	0.241038	0.103933	-0.306175	-0.0422942	NA	-0.207142	-0.00981205	NA	-0.21905	-0.075421	-0.207142	0.00549429	0.0389712	0.0332081	0.0360402	0.136653	-0.00288284	0.135663	0.0324398	0.134365	0.0827937	0.127952	-0.0731342	0.314318	0.195381	NA	0.960482	0.3966	0.953587	0.527833	NA	NA	NA	0.123439
ILMN_1653599	ILMN_1653599	ATP5D	turquoise	0.104519	0.0768816	NA	-0.318171	-0.256971	-0.166757	-0.238941	NA	NA	NA	-0.290415	-0.228487	-0.234918	-0.0275965	0.185025	-0.00717537	NA	-0.333422	0.0528424	NA	-0.198073	-0.0424987	-0.333422	0.0224829	0.010438	-0.000801879	0.154409	0.0815744	-0.103193	0.110557	-0.128818	-0.0397529	-0.068569	0.313361	0.00373052	0.426759	0.559315	NA	0.0132324	0.0474747	0.202856	0.0659707	NA	NA	NA	0.0243868
ILMN_1653601	ILMN_1653601	TLK2	grey	-0.0714127	-0.0399553	NA	0.240381	0.163295	0.11972	-0.0298623	NA	NA	NA	0.363294	0.19542	0.334056	0.0955033	-0.347326	0.104102	NA	-0.00736319	-0.116216	NA	0.0459433	-0.0577724	-0.00736319	-0.0555239	0.0137679	0.16811	-0.00610245	-0.0942679	-0.0663799	0.103393	0.0856225	0.055095	-0.0687873	-0.117497	0.246239	0.587669	0.761811	NA	0.0643074	0.212523	0.36223	0.820815	NA	NA	NA	0.00433018
ILMN_1653603	ILMN_1653603	DBF4	grey	0.206315	-0.00610864	NA	0.0243967	-0.0864421	-0.00397156	-0.180325	NA	NA	NA	0.0620917	-0.0872974	0.232231	-0.034229	-0.0711885	0.127439	NA	-0.123939	0.0366167	NA	0.00581694	-0.169811	-0.123939	0.214844	-0.0915667	0.0769596	-0.0615262	-0.0219915	0.109981	0.0405555	0.0658808	-0.0160778	0.0127754	-0.00286558	0.0180879	0.11375	0.963053	NA	0.853207	0.511359	0.975974	0.167976	NA	NA	NA	0.637428
ILMN_1653607	ILMN_1653607	TXNDC2	grey	-0.101673	0.0110004	NA	-0.0611202	0.131165	-0.157325	-0.065316	NA	NA	NA	0.070441	0.0284989	0.120056	-0.0488726	-0.0670473	0.169473	NA	0.0306601	-0.0294813	NA	0.0745524	0.013713	0.0306601	-0.00855709	-0.0249302	0.00294327	0.132909	-0.0210851	0.245311	0.0898668	-0.118651	-0.0716884	0.0103958	-0.0663897	0.175578	0.439525	0.933518	NA	0.642712	0.317817	0.229948	0.620019	NA	NA	NA	0.592774
ILMN_1653612	ILMN_1653612	KCTD9	grey	-0.197788	-0.103088	NA	0.0676802	-0.0032568	0.224886	-0.0429911	NA	NA	NA	0.0190047	-0.131988	0.120836	-0.248562	-0.00214921	0.0515409	NA	0.0892699	-0.02102	NA	0.0956007	-0.129	0.0892699	-0.130772	-0.0109627	0.0723178	-0.0522016	-0.181734	-0.069622	-0.082712	-0.0015707	0.19072	-0.345355	-0.136938	-0.0132733	0.129813	0.433153	NA	0.607385	0.980297	0.0840739	0.744308	NA	NA	NA	0.885401
ILMN_1653613	ILMN_1653613	PIGO	grey	0.0647601	-0.334405	NA	-0.0907296	-0.250245	-0.319751	-0.319629	NA	NA	NA	-0.250502	-0.239007	-0.0827649	-0.10488	0.280958	-0.136546	NA	0.00616865	0.00298761	NA	0.0548092	0.0510502	0.00616865	0.0184788	-0.022739	-0.273163	0.173234	0.077388	-0.0318877	-0.0890194	0.00484335	-0.0464835	-0.108958	0.181342	0.0114633	0.623006	0.00901583	NA	0.490554	0.0538028	0.0127586	0.0127946	NA	NA	NA	0.0535496
ILMN_1653615	ILMN_1653615	NA	grey	0.266957	-0.089024	NA	0.152548	-0.0259442	-0.0704938	0.107268	NA	NA	NA	-0.0334503	0.0369264	-0.0242793	-0.13367	-0.0439184	0.0697248	NA	0.0985574	-0.199949	NA	0.0208679	-0.193409	0.0985574	-0.100569	-0.202139	-0.0124486	0.0835055	0.15897	0.00864928	0.204636	0.0834928	0.167321	0.0771042	-0.0725973	0.124861	0.0392146	0.498777	NA	0.244586	0.844009	0.592496	0.414631	NA	NA	NA	0.799708
ILMN_1653618	ILMN_1653618	ZZZ3	cyan	0.0811103	0.0979535	NA	-0.311825	0.063875	0.0509801	0.00601846	NA	NA	NA	-0.190385	-0.0901201	-0.199656	-0.159798	0.0457604	0.03211	NA	-0.0114017	-0.224615	NA	-0.127829	0.214961	-0.0114017	0.129306	-0.0957353	0.0620351	-0.237941	0.0978472	-0.102547	0.124296	-0.13859	0.00805915	-0.170144	-0.0139188	-0.0875598	0.537843	0.456528	NA	0.0152921	0.627775	0.698878	0.963598	NA	NA	NA	0.145101
ILMN_1653622	ILMN_1653622	LOC646329	brown	-0.0959052	-0.186487	NA	-0.0250577	-0.0813861	-0.229957	0.0582083	NA	NA	NA	0.125992	0.081426	0.0931569	0.111378	-0.0237003	0.0134153	NA	0.0037737	-0.152914	NA	0.0359753	0.0990575	0.0037737	0.0224393	0.103309	-0.0123833	0.0047622	-0.0711478	-0.0103465	-0.0668667	0.0942274	-0.182072	0.120552	0.0895001	-0.140587	0.466042	0.153671	NA	0.849276	0.536457	0.0771372	0.658656	NA	NA	NA	0.337444
ILMN_1653628	ILMN_1653628	LOC653545	grey	-0.0600966	0.0843089	NA	0.0742595	0.168875	-0.099869	-0.0958547	NA	NA	NA	0.158178	0.202625	0.0721838	-0.065576	-0.189397	0.0437458	NA	-0.205643	-0.106767	NA	-0.050752	-0.0866362	-0.205643	-0.239679	-0.248873	-0.0225247	-0.0359001	0.0493824	0.0736849	0.211671	0.117663	0.00946622	-0.0618247	0.0959797	-0.124995	0.648299	0.521875	NA	0.572828	0.197096	0.447727	0.466278	NA	NA	NA	0.227401
ILMN_1653636	ILMN_1653636	XAGE5	grey	0.0700653	-0.114983	NA	-0.103041	0.0681633	0.0422133	-0.0324937	NA	NA	NA	0.0139001	-0.199575	0.162825	-0.180227	0.227514	0.358155	NA	0.0872372	0.0639525	NA	0.0570986	0.0326223	0.0872372	-0.166876	0.149403	-0.166089	0.110764	-0.200393	-0.0800737	0.00850537	-0.205846	-0.028013	-0.0367708	-0.149801	0.0877922	0.594753	0.381671	NA	0.433364	0.604817	0.748781	0.805322	NA	NA	NA	0.916051
ILMN_1653646	ILMN_1653646	UBL7	grey	-0.0056435	0.00123069	NA	-0.169954	-0.143566	-0.0818324	0.0179988	NA	NA	NA	-0.0251186	0.089405	-0.158867	0.0410788	-0.138432	-0.0618358	NA	0.153171	-0.0763721	NA	0.119212	0.0948382	0.153171	0.051125	-0.0259742	-0.177771	0.278786	-0.0928012	0.007744	-0.215227	-0.112996	-0.0109145	-0.219585	0.177368	0.00245463	0.965865	0.992554	NA	0.194206	0.273804	0.534218	0.891429	NA	NA	NA	0.848913
ILMN_1653648	ILMN_1653648	GPR63	grey	-0.220646	-0.051651	NA	0.0933247	0.108499	-0.000756905	0.0844342	NA	NA	NA	0.235335	0.17604	0.108092	0.183858	-0.198834	0.153787	NA	-0.0110859	-0.219497	NA	-0.0764543	-0.0855481	-0.0110859	-0.163627	-0.14236	0.158193	-0.0957356	-0.0374842	0.178469	-0.0555019	0.121559	0.137425	0.210418	-0.0497111	-0.0790617	0.090244	0.695108	NA	0.478179	0.409264	0.99542	0.521254	NA	NA	NA	0.0702861
ILMN_1653650	ILMN_1653650	NA	grey	-0.059724	-0.108378	NA	-0.382334	-0.175365	-0.00858261	0.122687	NA	NA	NA	0.108034	0.00688479	0.175689	-0.123504	-0.0654909	-0.149953	NA	0.169677	0.0142842	NA	0.103039	0.225596	0.169677	0.0929885	-0.196277	-0.0947698	0.0359044	-0.033124	0.197451	-0.0179582	0.0348593	-0.129647	0.0460139	0.31818	-0.00903018	0.650337	0.409789	NA	0.00257241	0.180178	0.948108	0.350368	NA	NA	NA	0.411288
ILMN_1653652	ILMN_1653652	PTPRC	paleturquoise	-0.190243	0.0856621	NA	0.179126	0.0285153	0.140606	0.205803	NA	NA	NA	0.336146	0.42641	0.0950569	0.175458	-0.295557	-0.180296	NA	0.0907348	-0.119097	NA	0.133374	-0.0904091	0.0907348	-0.146855	-0.219003	0.0247741	0.0402344	0.129597	-0.0522128	-0.25783	0.0375051	0.145202	0.0361032	-0.0404652	-0.0955339	0.145407	0.515191	NA	0.170868	0.828773	0.283919	0.11467	NA	NA	NA	0.00864213
ILMN_1653660	ILMN_1653660	NA	grey	-0.112179	-0.0615054	NA	-0.00892056	0.136744	0.00213435	-0.0859229	NA	NA	NA	-0.242917	0.038192	-0.308757	-0.0486365	0.297569	0.309797	NA	0.0473329	-0.0351916	NA	0.0773648	-0.0195554	0.0473329	0.00293498	-0.0830469	0.132851	-0.101143	-0.096373	0.0287228	-0.0220631	-0.00265189	-0.0399329	0.0842077	-0.108743	-0.00870269	0.393465	0.640615	NA	0.946067	0.297488	0.987087	0.513908	NA	NA	NA	0.0614609
ILMN_1653665	ILMN_1653665	TTN	grey	0.0186739	-0.121282	NA	-0.0951238	-0.220868	-0.163361	0.0125541	NA	NA	NA	0.159494	0.0267817	0.189695	0.097236	-0.152408	0.0674152	NA	0.00617387	-0.0227652	NA	0.142089	-0.167442	0.00617387	-0.0988883	0.139468	0.0145034	0.158523	0.0524926	0.0277069	0.065719	0.283487	-0.509087	0.178765	-0.174516	0.135158	0.887382	0.355957	NA	0.4697	0.0899123	0.212335	0.924155	NA	NA	NA	0.223507
ILMN_1653666	ILMN_1653666	KLHL7	grey	0.00180617	0.0777098	NA	0.0694487	0.145644	-0.0682361	0.021486	NA	NA	NA	-0.244491	-0.0826957	-0.320016	-0.201467	0.228189	0.051321	NA	0.129852	0.114314	NA	0.206861	-0.0452966	0.129852	0.0674853	-0.0608193	-0.0154796	-0.186989	-0.0989773	-0.0753804	-0.289771	0.133294	0.178212	-0.155537	0.0541967	-0.159705	0.989072	0.555077	NA	0.598007	0.266846	0.60443	0.87056	NA	NA	NA	0.0597459
ILMN_1653667	ILMN_1653667	TBX1	lightcyan	0.0644421	-0.00264452	NA	0.0987594	0.00140099	-0.128425	0.011807	NA	NA	NA	0.141683	-0.169569	0.33521	0.0453924	0.00661875	0.0446442	NA	0.0325132	-0.125018	NA	0.00597693	-0.000853149	0.0325132	-0.0944836	0.046199	-0.0459396	0.346343	0.0845736	0.00743458	0.176353	0.0635476	-0.0926922	0.0712676	0.0758694	-0.00597171	0.624718	0.984001	NA	0.452814	0.991524	0.32812	0.928656	NA	NA	NA	0.280211
ILMN_1653670	ILMN_1653670	CUL3	grey60	0.115157	0.250621	NA	0.0270169	0.0707451	0.0579608	0.09981	NA	NA	NA	-0.25559	-0.202367	-0.281839	-0.278802	0.221937	0.0334417	NA	-0.00625243	-0.0373695	NA	-0.0785823	-0.0691443	-0.00625243	-0.0136895	0.0518764	0.179346	-0.0924376	0.179708	-0.0574577	-0.0401853	-0.114934	-0.0616398	-0.124489	-0.0846244	0.0191117	0.380943	0.0534322	NA	0.837645	0.591174	0.660018	0.447996	NA	NA	NA	0.0487219
ILMN_1653678	ILMN_1653678	DTX4	grey	0.000157665	-0.026864	NA	0.00353745	-0.115879	0.00507397	-0.0846726	NA	NA	NA	0.117377	0.196672	0.101989	-0.119434	0.0955078	0.195342	NA	-0.0265871	0.0101189	NA	-0.16466	-0.0430207	-0.0265871	-0.0144006	0.0796432	-0.071439	-0.0776298	0.155272	0.0375926	0.393649	0.0221079	-0.00905073	-0.111426	-0.218587	0.0823954	0.999046	0.838551	NA	0.9786	0.377944	0.969308	0.520074	NA	NA	NA	0.371767
ILMN_1653687	ILMN_1653687	GALNT9	grey	-0.0276657	-0.0639365	NA	-0.1307	-0.110718	-0.098029	0.0302636	NA	NA	NA	-0.296682	-0.0181576	-0.309264	0.0348067	0.283252	-0.176575	NA	0.0505515	0.00293306	NA	0.0343951	0.0115941	0.0505515	0.187363	-0.130922	0.0282677	-0.0716748	-0.143956	-0.16481	-0.151286	0.0751741	0.0387105	-0.0176017	0.0696159	-0.1434	0.8338	0.627443	NA	0.319552	0.399694	0.456179	0.818447	NA	NA	NA	0.0213441
ILMN_1653704	ILMN_1653704	IL9	grey	0.0255527	-0.127363	NA	0.163163	0.324563	0.195077	0.116084	NA	NA	NA	0.200039	-0.0523677	0.18926	0.0719358	0.0965582	0.115129	NA	-0.195384	-0.0259556	NA	-0.096899	0.000252258	-0.195384	-0.240498	-0.072079	-0.00789236	0.0110407	-0.0897158	-0.0095249	-0.16944	-0.325658	0.0908115	0.188463	0.0955553	-0.0343604	0.846334	0.332169	NA	0.212899	0.0114041	0.135263	0.377095	NA	NA	NA	0.125415
ILMN_1653708	ILMN_1653708	CORO1B	turquoise	-0.0563055	0.0324116	NA	-0.176168	-0.320881	-0.173394	-0.23771	NA	NA	NA	-0.30071	-0.167195	-0.245265	0.032619	0.122097	-0.212387	NA	-0.219405	0.159924	NA	-0.141865	-0.0063261	-0.219405	-0.0679464	0.0103765	0.0916321	0.0346659	-0.130395	0.210807	-0.223765	-0.0214322	0.0223117	-0.0507032	0.199514	-0.0273942	0.669157	0.805804	NA	0.17816	0.0124285	0.185202	0.0674183	NA	NA	NA	0.0195639
ILMN_1653709	ILMN_1653709	TIMM9	grey60	0.15816	-0.0768028	NA	-0.24397	-0.355158	0.0231616	-0.27661	NA	NA	NA	-0.343989	-0.205402	-0.2675	-0.1113	0.0355494	-0.25557	NA	-0.166408	-0.123075	NA	-0.211274	-0.121155	-0.166408	0.0322981	-0.0744512	0.0793653	-0.0379248	0.0495935	-0.0690255	0.134696	-0.0513458	0.0898027	-0.0939613	0.00030469	0.194106	0.227453	0.559718	NA	0.0603089	0.0053597	0.860562	0.0323972	NA	NA	NA	0.00712089
ILMN_1653711	ILMN_1653711	FZD2	grey	-0.191744	-0.139704	NA	-0.0574568	-0.214371	-0.060806	-0.0228636	NA	NA	NA	0.142744	0.171108	0.0218047	-0.0493255	-0.0627178	-0.0259433	NA	0.0137748	0.0527675	NA	-0.024679	0.0291923	0.0137748	-0.0444536	-0.140203	0.186931	0.0560928	-0.189247	0.0786304	-0.192781	0.0690715	0.107216	-0.147201	-0.0152744	0.122671	0.142198	0.287053	NA	0.662795	0.100018	0.644425	0.862339	NA	NA	NA	0.27659
ILMN_1653712	ILMN_1653712	UAP1L1	grey	0.233345	-0.228732	NA	-0.10725	-0.100319	-0.192303	-0.118788	NA	NA	NA	-0.113388	-0.132838	-0.0903826	-0.147888	0.312625	0.0546282	NA	0.0860172	0.14018	NA	0.0934868	0.138743	0.0860172	0.0737815	8.84467e-05	-0.0344855	0.260892	-0.0431478	-0.136979	-0.109363	-0.0125696	-0.170515	0.0305139	0.131964	0.0227435	0.0727627	0.0787697	NA	0.414709	0.445673	0.141017	0.366009	NA	NA	NA	0.388352
ILMN_1653716	ILMN_1653716	NA	grey	-0.321357	-0.293099	NA	0.0563891	-0.157675	0.103225	-0.0402612	NA	NA	NA	0.0548768	0.21274	0.0700214	-0.0624208	-0.208197	-0.0623767	NA	0.175349	0.160377	NA	0.326991	-0.181834	0.175349	0.127312	0.0468229	0.104016	0.15128	-0.139573	0.0772179	-0.0714693	0.0318353	0.221373	-0.00346382	-0.0943711	-0.0383803	0.0122919	0.0230417	NA	0.668694	0.228902	0.432539	0.760042	NA	NA	NA	0.677084
ILMN_1653718	ILMN_1653718	ZFAND2B	turquoise	0.136579	-0.0881088	NA	-0.105771	-0.128368	-0.0535553	-0.131238	NA	NA	NA	-0.254751	-0.233196	-0.215917	-0.0197202	0.325009	-0.0782782	NA	-0.159862	0.140404	NA	-0.110924	0.150579	-0.159862	0.0703828	0.0455773	-0.150619	0.0670426	0.103909	-0.027916	0.0732113	0.0723332	-0.210733	0.13217	-0.133411	-0.0938369	0.298076	0.503218	NA	0.42121	0.328336	0.684447	0.317548	NA	NA	NA	0.0494928
ILMN_1653719	ILMN_1653719	ITGBL1	grey	-0.208308	-0.148309	NA	-0.274008	-0.368298	-0.145479	-0.25247	NA	NA	NA	-0.358136	-0.0281993	-0.392535	0.0517294	0.27844	-0.177637	NA	-0.132473	-0.0469858	NA	-0.0824068	0.141595	-0.132473	0.206332	0.164124	-0.0588249	-0.0748836	-0.057283	0.0177973	-0.184613	0.0276445	0.315647	-0.128729	0.0232289	-0.0590792	0.110225	0.258097	NA	0.0341292	0.00378756	0.267394	0.0516383	NA	NA	NA	0.00496026
ILMN_1653724	ILMN_1653724	LOC646329	grey	0.00201289	-0.184156	NA	-0.0120687	-0.0254884	-0.0251642	-0.0835644	NA	NA	NA	0.0624356	-0.105323	0.241428	-0.122542	0.0694291	0.160119	NA	-0.0253119	-0.122495	NA	-0.072621	0.0022797	-0.0253119	-0.0370777	-0.0066798	0.316585	0.129027	0.00689784	0.0558308	0.0202029	-0.0856954	0.00893526	0.0210953	0.0478091	-0.195345	0.987822	0.158971	NA	0.927079	0.846716	0.848642	0.525571	NA	NA	NA	0.635562
ILMN_1653728	ILMN_1653728	ERBB4	grey	-0.0287412	0.153776	NA	0.312639	0.0639262	0.239609	0.288437	NA	NA	NA	0.102759	0.0986426	-0.116229	0.175656	0.0204946	0.0798552	NA	0.0103778	-0.199193	NA	-0.0130545	-0.0494068	0.0103778	0.0821495	-0.00513343	0.228027	0.00334299	-0.0171684	-0.353106	0.0950576	0.111058	-0.122136	0.0292119	-0.0306924	-0.182104	0.827437	0.240763	NA	0.0150134	0.627498	0.0651945	0.0254203	NA	NA	NA	0.43463
ILMN_1653730	ILMN_1653730	OXCT2	greenyellow	-0.332744	0.164284	NA	0.0819315	0.209216	0.202989	0.264441	NA	NA	NA	0.155106	0.219553	-0.0426118	-0.120897	0.0380608	0.247701	NA	0.0896427	-0.0891754	NA	0.0614867	-0.0673684	0.0896427	-0.158305	-0.0876733	-0.0465849	-0.0169646	0.0456121	0.0675607	-0.221567	-0.0697563	0.192266	0.0729301	0.401421	-0.296049	0.00938538	0.20973	NA	0.533721	0.108648	0.119823	0.0411751	NA	NA	NA	0.236669
ILMN_1653738	ILMN_1653738	FLJ25037	yellow	-0.0514707	0.0163065	NA	-0.00417613	0.00868643	0.0834928	0.0857691	NA	NA	NA	0.222055	0.022555	0.285227	-0.109867	-0.214541	0.0227714	NA	0.0725415	-0.228919	NA	0.107008	-0.00483221	0.0725415	-0.0863709	0.0932303	-0.040247	0.0384281	0.0299933	-0.0416809	0.121972	-0.232157	-0.0186318	-0.112338	0.0344339	-0.0578553	0.696121	0.901584	NA	0.974737	0.947481	0.525926	0.514665	NA	NA	NA	0.0881558
ILMN_1653742	ILMN_1653742	NA	grey	-0.199223	-0.219618	NA	-0.0516157	0.0388222	-0.0378586	0.0713767	NA	NA	NA	0.000240952	-0.157744	0.122977	-0.0133867	-0.220937	0.0433603	NA	0.0778602	-0.161526	NA	0.0590644	0.215773	0.0778602	-0.0381255	0.0120359	0.00941956	-0.0752756	-0.141706	0.213572	-0.00692187	-0.0214124	0.0426002	-0.0712062	0.254916	-0.0425202	0.126996	0.0917911	NA	0.695306	0.768375	0.77397	0.587858	NA	NA	NA	0.998542
ILMN_1653744	ILMN_1653744	NDOR1	grey	-0.0311438	0.00605938	NA	-0.242976	-0.130849	-0.0117587	-0.297487	NA	NA	NA	-0.184679	0.147169	-0.260308	0.030725	0.233395	0.000971722	NA	-0.23769	0.17681	NA	-0.16116	-0.0649251	-0.23769	0.0867022	-0.00590757	-0.168435	0.263471	-0.138935	0.0851662	-0.00358839	-0.0626414	-0.129281	-0.0901867	-0.136144	0.217351	0.813261	0.963351	NA	0.061396	0.318996	0.928947	0.0209779	NA	NA	NA	0.157771
ILMN_1653745	ILMN_1653745	AK091508	grey	0.0853524	0.0689035	NA	-0.0128756	-0.0186809	0.104093	-0.0630225	NA	NA	NA	-0.0429098	-0.0915049	0.0444047	-0.0236541	0.0240544	0.287526	NA	-0.0226611	-0.0659215	NA	0.0237219	-0.109521	-0.0226611	0.0978244	0.00701989	0.0112231	0.107999	0.108835	0.020758	-0.0443331	-0.201565	0.106534	0.297957	0.0549468	0.02243	0.516717	0.600891	NA	0.922218	0.887341	0.428657	0.632382	NA	NA	NA	0.744775
ILMN_1653748	ILMN_1653748	CST11	grey	0.113194	-0.209282	NA	-0.127025	-0.0205104	-0.0676807	-0.00195343	NA	NA	NA	-0.0234885	0.0108777	0.138089	-0.190807	-0.0785376	0.0177653	NA	0.364491	0.151972	NA	0.0849795	0.254076	0.364491	0.21205	-0.00939848	0.0844044	0.149423	0.0708349	-0.0198719	0.206692	0.0827926	-0.0247474	0.0984259	0.170336	-0.0765052	0.389168	0.108533	NA	0.333466	0.87639	0.607382	0.988181	NA	NA	NA	0.858614
ILMN_1653750	ILMN_1653750	SOX10	grey	-0.0267472	-0.157015	NA	-0.187782	-0.201691	0.0656464	-0.152233	NA	NA	NA	0.142103	0.199709	0.0253617	-0.019278	-0.130587	0.0782385	NA	-0.115195	-0.0487981	NA	-0.0900079	0.198263	-0.115195	0.0251869	-0.250041	-0.0695663	-0.137148	-0.0813673	0.16338	0.0572905	0.0412077	-0.171774	-0.00422244	-0.255646	0.136392	0.839243	0.230878	NA	0.150782	0.12226	0.618247	0.245574	NA	NA	NA	0.278774
ILMN_1653760	ILMN_1653760	FLJ38576	grey	-0.0839871	-0.0159216	NA	0.0827499	0.187281	0.0552901	0.0972255	NA	NA	NA	0.158177	0.0315982	0.274865	0.111087	-0.113035	0.0347769	NA	0.113454	0.101173	NA	0.116723	-0.197028	0.113454	-0.0895379	0.0792395	-0.193441	-0.0696974	-0.109904	0.15621	0.090478	0.0468861	0.00792432	0.22103	-0.018959	-0.0693211	0.523471	0.903896	NA	0.529628	0.151895	0.674787	0.459897	NA	NA	NA	0.227403
ILMN_1653761	ILMN_1653761	MYCN	grey	-0.0920076	-0.00615671	NA	0.15753	-0.137935	-0.0164012	-0.24967	NA	NA	NA	0.0209357	0.131948	0.0642313	-0.116242	-0.0648886	0.0231595	NA	-0.140942	-0.0857781	NA	-0.0899723	-0.0698965	-0.140942	-0.0801241	0.124407	0.0754932	0.0860453	0.0886106	0.0497495	0.382284	0.0287185	0.0101936	0.088226	-0.169069	-0.0387278	0.484439	0.962763	NA	0.229333	0.29326	0.901015	0.0543744	NA	NA	NA	0.873847
ILMN_1653762	ILMN_1653762	NRSN1	grey	0.0920912	0.0149384	NA	0.0742734	0.194371	0.331582	0.263197	NA	NA	NA	0.0842194	0.0588028	-0.0744204	-0.0672832	0.00842793	0.145594	NA	-0.152362	0.024667	NA	-0.0612146	-0.306643	-0.152362	-0.373605	-0.0401787	-0.0568626	-0.158793	0.0486846	-0.270008	-0.120073	-0.0894515	-0.0502921	0.160324	0.10396	-0.101214	0.48404	0.909805	NA	0.572756	0.136711	0.00965171	0.0421732	NA	NA	NA	0.522318
ILMN_1653766	ILMN_1653766	CCL24	grey	0.058447	0.0565078	NA	-0.0364327	0.0723302	0.0851473	0.0413864	NA	NA	NA	-0.157066	-0.0783752	-0.0408163	-0.0406407	0.137311	-0.00783482	NA	0.0364522	0.156847	NA	0.0847006	-0.0815555	0.0364522	0.258746	0.145093	-0.168351	0.0886673	0.0147097	0.0157718	0.113415	0.115854	-0.0697952	-0.0332257	0.0785675	-0.0271673	0.657343	0.668038	NA	0.78227	0.582867	0.517729	0.753545	NA	NA	NA	0.230727
ILMN_1653768	ILMN_1653768	AK123397	grey	-0.00734271	-0.116659	NA	-0.0555604	0.16404	0.151772	0.0371119	NA	NA	NA	0.0325432	-0.104245	0.00215642	-0.303318	0.0800117	0.285179	NA	-0.101	0.0635873	NA	-0.0523853	0.0490985	-0.101	0.00391545	0.243858	0.0179845	0.1801	-0.0805599	-0.0602817	0.14923	-0.0931073	0.0408385	0.232291	0.145296	-0.267136	0.955596	0.374723	NA	0.673286	0.210416	0.247023	0.778313	NA	NA	NA	0.805031
ILMN_1653771	ILMN_1653771	WDR63	grey	-0.0733371	-0.257816	NA	-0.290131	-0.042656	0.171379	0.120183	NA	NA	NA	-0.223782	-0.0485487	-0.30353	-0.0606911	0.0706078	-0.156125	NA	-0.0120016	0.0721805	NA	0.0436836	-0.00488017	-0.0120016	0.102521	0.219992	-0.141591	-0.0573649	-0.0556955	-0.102228	-0.205022	-0.0189917	0.145664	0.0874853	0.182899	-0.0785952	0.577618	0.0467249	NA	0.0245329	0.746235	0.190438	0.360365	NA	NA	NA	0.085648
ILMN_1653783	ILMN_1653783	MLC1	grey	-0.101793	0.0250929	NA	-0.230186	-0.162165	-0.177128	-0.166772	NA	NA	NA	-0.118187	0.0994621	-0.236574	0.300695	-0.150261	-0.300783	NA	-0.261989	0.00746017	NA	-0.199775	0.00691824	-0.261989	0.0340002	-0.180846	-0.130284	0.0232824	-0.00382303	0.253111	0.00731983	0.322183	-0.0991712	0.0981405	0.00237931	0.136226	0.438985	0.849066	NA	0.0768355	0.215749	0.175768	0.202814	NA	NA	NA	0.368454
ILMN_1653786	ILMN_1653786	DKK3	grey	-0.174953	-0.00761346	NA	0.147788	0.151061	-0.151622	-0.074824	NA	NA	NA	0.171117	0.106117	0.19218	0.062477	0.0295302	0.0806001	NA	0.0215784	0.0928566	NA	-0.0411353	-0.0832583	0.0215784	-0.144914	0.0201753	-0.0235246	0.308497	0.192642	0.0623598	0.0744539	-0.0558413	0.0152047	0.147119	0.0450699	0.0109724	0.18122	0.953961	NA	0.259794	0.249271	0.247495	0.569906	NA	NA	NA	0.191128
ILMN_1653787	ILMN_1653787	NA	grey	0.149613	-0.114427	NA	0.118431	0.259183	0.0796598	0.0692885	NA	NA	NA	0.201106	-0.207113	0.397037	0.0034309	-0.0338153	0.193625	NA	-0.0213321	0.0726967	NA	-0.00200169	0.0541023	-0.0213321	0.00804525	0.011726	0.00272441	0.177992	-0.0860289	0.0487606	0.148272	-0.182293	-0.100283	0.18453	0.155953	0.0358294	0.253888	0.38399	NA	0.367458	0.0455325	0.545163	0.598854	NA	NA	NA	0.123371
ILMN_1653788	ILMN_1653788	RNF208	grey	-0.241592	-0.0343954	NA	-0.0319497	-0.121994	-0.10193	-0.0814739	NA	NA	NA	-0.0142902	0.0345256	-0.102573	0.101595	0.127264	-0.0723471	NA	-0.0792528	-0.193648	NA	-0.0519221	0.0824439	-0.0792528	0.0790973	-0.105817	-0.0290036	-0.00319729	-0.134872	0.170997	-0.0750428	0.207646	0.0854936	-0.216701	-0.056465	0.0503322	0.0629355	0.794171	NA	0.808519	0.35312	0.438363	0.536016	NA	NA	NA	0.913703
ILMN_1653793	ILMN_1653793	PDPK1	yellow	-0.113256	-0.0534638	NA	-0.0781749	-0.135827	0.0569894	0.0467584	NA	NA	NA	0.182367	0.161886	0.0787859	0.128721	-0.335172	-0.0646098	NA	0.11491	-0.0894594	NA	0.0662297	0.192822	0.11491	-0.0114681	-0.115347	0.0308006	0.0603604	-0.0355055	-0.00154468	-0.141001	-0.169601	-0.00269706	-0.0097523	-0.186548	-0.117031	0.388907	0.684958	NA	0.552705	0.300771	0.665376	0.722766	NA	NA	NA	0.16313
ILMN_1653794	ILMN_1653794	SNHG5	red	0.235262	0.122312	NA	-0.0224615	0.101138	0.1528	-0.0137382	NA	NA	NA	-0.283581	0.0506542	-0.396481	-0.140497	0.205992	-0.0887217	NA	-0.0181749	0.222504	NA	-0.0908617	-0.0178767	-0.0181749	0.106344	0.0354857	-0.0852354	-0.271755	0.0256525	-0.128959	-0.0135279	-0.0931983	0.128193	-0.0629347	-0.0914235	0.204336	0.0703748	0.351854	NA	0.864737	0.441949	0.243799	0.917025	NA	NA	NA	0.0281139
ILMN_1653797	ILMN_1653797	C6orf62	turquoise	-0.153895	0.114847	NA	0.00505608	0.0935263	0.159836	0.17078	NA	NA	NA	0.214244	0.190419	0.154052	0.00894449	-0.316824	0.0486836	NA	0.128616	-0.272308	NA	0.111685	-0.164127	0.128616	-0.0696588	-0.0391275	-0.0342646	-0.056206	0.0354398	0.0152341	0.0211186	-0.0382108	0.0501352	-0.18106	-0.0008831	0.116091	0.240395	0.382238	NA	0.969416	0.477225	0.222504	0.192016	NA	NA	NA	0.100224
ILMN_1653799	ILMN_1653799	TBC1D3	grey	-0.0326397	-0.021013	NA	-0.0800012	-0.239738	-0.0883234	-0.0907914	NA	NA	NA	-0.132735	-0.0956352	-0.0180287	-0.0575544	-0.0684227	0.061806	NA	0.1477	0.0284161	NA	0.0884072	0.133866	0.1477	0.199869	0.0617751	0.223436	0.186513	0.0929897	0.25507	0.244519	0.134858	0.0705396	0.198567	0.0837208	0.0277619	0.804464	0.873386	NA	0.543435	0.0650451	0.502175	0.490257	NA	NA	NA	0.312008
ILMN_1653801	ILMN_1653801	AF452719	brown	0.16489	0.0455605	NA	0.103125	0.0562377	-0.166594	0.0134716	NA	NA	NA	-0.0164169	0.106801	-0.0463199	0.0392339	0.169776	-0.102751	NA	0.121835	0.178585	NA	0.175786	-0.120423	0.121835	0.127296	0.00304237	-0.0143503	0.0533596	0.00261766	-0.0594858	0.0788636	0.303618	-0.0857535	0.204729	0.00844373	0.029235	0.208029	0.729594	NA	0.432988	0.669533	0.203304	0.91863	NA	NA	NA	0.900921
ILMN_1653807	ILMN_1653807	NA	grey	0.193368	0.0105176	NA	0.0103636	0.0219738	0.196346	0.166633	NA	NA	NA	0.0893241	0.1208	-0.110011	0.0246622	0.113858	-0.178922	NA	-0.0972512	0.0773387	NA	-0.21729	-0.0211384	-0.0972512	-0.149203	0.0872092	-0.353615	-0.0360313	0.065018	-0.0460233	-0.113015	-0.0501635	0.169667	0.293056	0.0545046	-0.0592479	0.138787	0.93643	NA	0.937359	0.867647	0.13269	0.203194	NA	NA	NA	0.497325
ILMN_1653814	ILMN_1653814	HBBP1	grey	-0.0900043	-0.0971008	NA	-0.0123128	-0.0200631	-0.000905644	-0.0239666	NA	NA	NA	-0.197481	-0.162762	-0.059708	0.0822735	-0.105498	0.174861	NA	0.0162067	-0.116287	NA	0.0870919	-0.075617	0.0162067	-0.0528741	0.0562091	0.145767	0.0416685	-0.236829	0.0106557	0.0916972	-0.03211	-0.107348	0.161505	0.232007	0.0642728	0.494042	0.460475	NA	0.925608	0.879066	0.994521	0.855767	NA	NA	NA	0.130422
ILMN_1653821	ILMN_1653821	ADRA1A	grey	-0.137181	0.0264058	NA	0.129997	-0.0610916	-0.122693	0.00692352	NA	NA	NA	-0.0664739	-0.000223576	-0.0882709	-0.127821	-0.0201609	-0.182596	NA	0.267744	0.125157	NA	0.372644	-0.0461801	0.267744	0.0524171	-0.120193	-0.0212861	0.0906038	-0.0636911	-0.126397	-0.126616	0.133405	-0.0791688	-0.032928	0.135145	-0.219268	0.295932	0.841269	NA	0.322184	0.642868	0.350345	0.958129	NA	NA	NA	0.613818
ILMN_1653822	ILMN_1653822	NEK2	greenyellow	-0.144774	0.014101	NA	-0.147507	-0.125582	0.0413287	-0.00618687	NA	NA	NA	0.124038	0.10447	0.0510449	-0.0436721	-0.178488	-0.043103	NA	-0.12378	-0.0445792	NA	-0.12717	-0.0806596	-0.12378	-0.0603909	0.0353937	0.0758236	0.218154	0.0908895	-0.0506699	-0.0535296	-0.134843	0.180129	0.104071	0.312874	-0.14717	0.269745	0.914842	NA	0.260711	0.339029	0.753878	0.96258	NA	NA	NA	0.34505
ILMN_1653824	ILMN_1653824	LAMC2	grey	0.10309	-0.237356	NA	-0.115639	-0.178893	0.00276954	0.0572036	NA	NA	NA	-0.0609195	-0.0800344	-0.1083	-0.0372921	0.0793899	-0.0754567	NA	0.0566907	-0.222522	NA	0.183181	-0.0781815	0.0566907	0.057078	-0.147377	-0.085492	-0.156236	-0.0065491	-0.101465	-0.214365	-0.0464519	-0.0748025	-0.117952	-0.20019	0.0133259	0.433142	0.0678399	NA	0.378941	0.171435	0.983244	0.664192	NA	NA	NA	0.643806
ILMN_1653826	ILMN_1653826	FGF13	grey	0.00837688	-0.107167	NA	0.0931045	0.0202544	0.0178138	-0.0752584	NA	NA	NA	0.0836146	0.152288	-0.130033	0.0846072	0.0584414	0.241348	NA	-0.297837	0.0651328	NA	-0.195154	0.0699181	-0.297837	-0.0011622	-0.108068	-0.20685	-0.100989	-0.143639	-0.00863016	-0.150512	0.206414	0.0595294	0.020914	0.019769	-0.0926505	0.94935	0.415073	NA	0.479223	0.877921	0.892538	0.567662	NA	NA	NA	0.525321
ILMN_1653828	ILMN_1653828	CHFR	cyan	0.0370594	-0.00122103	NA	-0.224363	0.116081	-0.163294	-0.0568677	NA	NA	NA	-0.0634867	-0.0695785	0.0386302	-0.150759	0.236873	0.395322	NA	0.0318744	-0.0934168	NA	-0.0401605	0.173459	0.0318744	-0.0358956	0.132864	0.040664	-0.194262	0.132302	0.115086	0.106283	-0.0054982	-0.169234	0.0769244	0.0296975	-0.0866299	0.778619	0.992612	NA	0.084817	0.377107	0.212526	0.666048	NA	NA	NA	0.629871
ILMN_1653829	ILMN_1653829	C15orf62	grey	0.0112923	0.0437011	NA	0.0750193	0.252728	0.0978827	0.0379424	NA	NA	NA	0.0948334	0.0432517	0.0890427	0.141228	-0.229083	0.159524	NA	-0.0102521	0.0170226	NA	-0.161325	0.0451754	-0.0102521	-0.0903585	0.112496	-0.0167649	-0.168915	0.154864	-0.143862	0.17379	0.0795601	0.187488	0.107706	-0.19917	0.165482	0.931759	0.740233	NA	0.568897	0.0513919	0.456855	0.773483	NA	NA	NA	0.471063
ILMN_1653833	ILMN_1653833	LOC144776	grey	0.0899351	0.17226	NA	-0.106872	0.0561374	-0.128459	-0.159384	NA	NA	NA	-0.234286	-0.267851	-0.0199667	-0.097716	-0.0273585	0.134246	NA	0.141989	-0.116562	NA	0.0571495	0.00890115	0.141989	-0.0895943	-0.0574232	0.0457644	-0.0127768	-0.0736052	0.234219	0.136032	0.155808	0.103887	0.102767	-0.274668	0.0871936	0.494375	0.188137	NA	0.416364	0.670088	0.32799	0.223831	NA	NA	NA	0.0715831
ILMN_1653834	ILMN_1653834	OGFOD1	grey	-0.133022	-0.0542164	NA	-0.146514	-0.0565629	0.246785	0.00845212	NA	NA	NA	-0.0443046	-0.0715139	-0.00453738	0.0872736	-0.0262131	-0.0327903	NA	0.00671222	-0.111343	NA	-0.016703	0.0690048	0.00671222	0.275493	-0.116829	0.116259	0.0384532	-0.0624253	0.0149343	-0.0974672	0.0747459	0.0523064	-0.00230538	-0.128155	-0.0760272	0.310953	0.680759	NA	0.26397	0.667733	0.057316	0.948896	NA	NA	NA	0.736775
ILMN_1653836	ILMN_1653836	C11orf41	grey	-0.00771963	0.0466797	NA	-0.0769835	-0.04999	0.0721125	0.0363175	NA	NA	NA	-0.0631752	-0.0780215	-0.0499267	0.10919	0.0509025	-0.213287	NA	-0.264881	-0.218539	NA	-0.185802	-0.0138548	-0.264881	0.0251129	0.219609	-0.100588	0.129314	0.140698	0.239672	-0.084623	0.0899605	-0.0182278	0.191769	0.0574529	0.1731	0.953319	0.723214	NA	0.558792	0.704455	0.584005	0.782942	NA	NA	NA	0.631555
ILMN_1653846	ILMN_1653846	WHAMML2	brown	-0.141654	-0.0596569	NA	-0.0735472	0.0162731	-0.31141	-0.0265091	NA	NA	NA	0.0581965	0.17823	-0.0108854	0.11838	0.0686699	0.0128855	NA	0.0140227	-0.0788274	NA	-0.0116069	0.0914919	0.0140227	0.165962	0.0386303	0.00712465	-0.0751415	0.104246	-0.124117	-0.0565426	0.162669	0.0916125	0.0726488	0.146551	-0.0747573	0.280312	0.650705	NA	0.576525	0.901784	0.015436	0.840656	NA	NA	NA	0.658721
ILMN_1653856	ILMN_1653856	UBASH3B	grey	-0.217106	-0.0613451	NA	-0.178086	0.0673645	0.0932688	-0.0650677	NA	NA	NA	-0.0339245	-0.0494879	-0.0613864	-0.249724	0.17651	0.0818149	NA	-0.0489009	-0.0145282	NA	-0.0116271	-0.00242102	-0.0489009	-0.0130036	0.0408661	0.0563664	-0.235798	-0.0886842	0.0285912	-0.0713667	-0.269148	0.0725191	0.0501441	-0.08218	-0.195556	0.0956615	0.641487	NA	0.173405	0.609065	0.478445	0.621353	NA	NA	NA	0.796928
ILMN_1653861	ILMN_1653861	SCMH1	lightgreen	0.0287624	-0.00579283	NA	-0.161648	0.263175	0.0808302	0.0163018	NA	NA	NA	-0.00237546	-0.149958	0.101822	-0.165507	0.117691	0.417606	NA	0.00183442	0.194631	NA	-0.086841	0.118104	0.00183442	-0.0500551	0.155882	-0.0020004	-0.209614	-0.187807	-0.00515639	0.0247102	-0.207976	-0.0523445	-0.124673	0.209679	-0.0874139	0.827311	0.964962	NA	0.217236	0.0421913	0.539253	0.901612	NA	NA	NA	0.985628
ILMN_1653864	ILMN_1653864	NA	grey	0.116259	-0.0437838	NA	0.156667	0.151542	0.00692346	-0.000119329	NA	NA	NA	0.232987	0.0569718	0.172409	0.0370406	0.00947332	0.144507	NA	-0.228068	0.0211487	NA	-0.130711	-0.00650534	-0.228068	-0.097502	0.110065	-0.0894633	-0.0425198	-0.00880032	0.00347625	-0.0488497	-0.201072	-0.0987151	0.16067	-0.187459	0.177584	0.376374	0.739759	NA	0.231928	0.247747	0.958129	0.999278	NA	NA	NA	0.073215
ILMN_1653865	ILMN_1653865	RPL7L1	brown	0.0213312	-0.20534	NA	0.0242845	0.0799922	-0.205791	-0.0634842	NA	NA	NA	0.0431923	-0.0826552	0.219237	0.160857	-0.0745727	0.131182	NA	0.150348	0.0190018	NA	0.129633	-0.0156396	0.150348	0.0778599	0.00963464	0.0398234	-0.0183507	-0.117835	0.0138042	0.0769501	0.23763	-0.130237	0.193193	0.0179531	0.0155803	0.871484	0.115506	NA	0.853875	0.543481	0.114691	0.629885	NA	NA	NA	0.743153
ILMN_1653867	ILMN_1653867	ZNF483	grey	-0.193214	0.0257423	NA	-0.0356089	0.175415	-0.000170487	0.0227435	NA	NA	NA	0.189019	0.160941	0.145693	0.148468	-0.0644794	-0.0229497	NA	-0.190585	-0.103118	NA	-0.26146	0.072111	-0.190585	0.112865	0.0642664	-0.00477341	0.0517218	0.148267	-0.381489	-0.0784604	0.101175	0.109329	-0.0325123	0.174164	-0.268743	0.139107	0.845208	NA	0.787076	0.180051	0.998968	0.863055	NA	NA	NA	0.148062
ILMN_1653871	ILMN_1653871	NAMPT	blue	-0.273456	-0.126432	NA	0.16505	0.0329672	-0.0426395	0.235642	NA	NA	NA	0.398599	0.369118	0.233543	0.185121	-0.300192	-0.0283341	NA	0.172023	-0.182473	NA	0.1448	0.0711631	0.172023	-0.0662591	-0.0648372	0.0080886	-0.0241618	-0.0791107	0.146983	-0.130486	0.0380391	-0.0674094	0.13787	-0.106799	-0.00963543	0.0345067	0.335746	NA	0.207581	0.802542	0.746329	0.06991	NA	NA	NA	0.00160813
ILMN_1653876	ILMN_1653876	SPG21	brown	0.141301	-0.0173986	NA	0.0265102	0.0212787	-0.188018	-0.0357824	NA	NA	NA	0.0165335	0.0552975	0.0486934	-0.0431381	0.0677052	-0.039017	NA	0.0530119	0.173606	NA	0.119238	-0.0849131	0.0530119	0.183038	0.091505	0.0325208	-0.0673222	-0.00724874	0.00833617	0.0147416	0.229659	0.0306044	0.0162445	0.0849163	0.0449287	0.281524	0.895029	NA	0.84065	0.871798	0.150262	0.786064	NA	NA	NA	0.900221
ILMN_1653878	ILMN_1653878	CACNB2	grey	0.101108	0.0237456	NA	0.138011	0.0511761	0.107398	0.231369	NA	NA	NA	-0.177861	-0.0552719	-0.299402	-0.119828	0.344387	0.0314832	NA	0.192054	0.136684	NA	0.097848	0.141386	0.192054	0.18388	-0.0578863	0.105274	-0.234349	-0.372069	0.108765	-0.193202	0.0476787	0.130806	0.0888269	0.0106177	-0.133635	0.442085	0.857083	NA	0.29299	0.697776	0.414061	0.07529	NA	NA	NA	0.173959
ILMN_1653879	ILMN_1653879	NA	grey	-0.0623367	-0.153861	NA	0.0201973	0.111016	0.107278	0.0938202	NA	NA	NA	0.158976	0.00899168	0.126263	0.155961	0.0717437	-0.0464839	NA	-0.210505	-0.0364771	NA	-0.26905	0.0434906	-0.210505	-0.0622537	0.224378	-0.312157	0.163892	0.0861142	0.140876	0.103368	0.068699	-0.132629	0.140552	0.0081597	-0.0329047	0.636098	0.240502	NA	0.878263	0.398418	0.414585	0.475836	NA	NA	NA	0.225033
ILMN_1653896	ILMN_1653896	ATRIP	turquoise	0.172533	0.0955308	NA	-0.0504288	-0.203811	-0.227976	-0.183846	NA	NA	NA	-0.249647	-0.124809	-0.245411	-0.108579	0.395337	-0.0699151	NA	-0.190239	0.175155	NA	-0.132211	0.0133742	-0.190239	0.112577	-0.0585409	-0.01192	0.0245701	0.0672365	-0.00162162	-0.0566784	0.157118	-0.0199028	0.0110819	0.123504	-0.102253	0.187425	0.467793	NA	0.701982	0.118301	0.0797909	0.159688	NA	NA	NA	0.0543973
ILMN_1653904	ILMN_1653904	TRXR2A	grey	0.0482225	-0.0308979	NA	-0.129458	-0.196799	0.148423	-0.0733835	NA	NA	NA	-0.0832602	-0.221667	-0.048255	-0.0172431	-0.0962962	-0.108501	NA	-0.21822	-0.12443	NA	-0.243449	0.0827928	-0.21822	0.142606	-0.0101682	-0.098496	0.111591	0.0740904	-0.150032	0.0579199	0.0166327	-0.231868	-0.112442	0.168159	-0.07123	0.71445	0.814709	NA	0.324214	0.131782	0.25773	0.577376	NA	NA	NA	0.527084
ILMN_1653910	ILMN_1653910	HSP90AA6P	grey	0.0953683	0.000136883	NA	0.0592325	0.140867	0.15803	0.0547288	NA	NA	NA	0.191359	0.165641	0.183692	0.0471766	-0.279596	0.0570413	NA	-0.0442423	0.0681242	NA	-0.0861598	0.0350113	-0.0442423	-0.0074618	-0.154895	0.0039389	0.0141673	0.0314165	0.148562	0.296067	-0.166028	-0.0165492	-0.0189352	0.0623975	-0.00242071	0.468554	0.999172	NA	0.65303	0.283018	0.22784	0.677907	NA	NA	NA	0.143015
ILMN_1653927	ILMN_1653927	SNORD83A	grey	-0.167851	0.00991075	NA	-0.0834397	0.0649269	-0.0233897	-0.016905	NA	NA	NA	0.0831864	-0.0593455	0.159202	0.118989	-0.187012	-0.00968534	NA	-0.0316058	0.0825809	NA	0.0644672	0.0431888	-0.0316058	0.0796884	0.0325979	0.118472	0.148289	-0.0950767	0.101817	0.141132	-0.0600857	0.0662892	-0.106708	-0.205419	0.20168	0.199864	0.940091	NA	0.52619	0.622109	0.859203	0.897991	NA	NA	NA	0.527451
ILMN_1653934	ILMN_1653934	KRT17	grey	0.110739	0.00678446	NA	0.00765149	-0.0702747	0.172412	0.105561	NA	NA	NA	-0.139273	-0.230019	-0.0593821	0.0538937	-0.113692	-0.0691788	NA	0.0364716	0.146549	NA	-0.0160547	0.0801716	0.0364716	-0.0573535	-0.0910722	0.0932166	-0.138508	-0.22679	0.186227	-0.161852	-0.0226016	-0.0941499	-0.0242821	-0.211626	0.110553	0.399602	0.958969	NA	0.953731	0.593649	0.18774	0.422139	NA	NA	NA	0.288558
ILMN_1653940	ILMN_1653940	USP2	darkorange	0.00322372	0.11503	NA	-0.194072	-0.00972493	-0.137902	-0.0808247	NA	NA	NA	-0.117287	-0.280924	0.0872057	-0.118585	-0.0771677	-0.26776	NA	0.11147	0.0471448	NA	0.150435	0.0589323	0.11147	0.0602368	0.112202	0.0177335	-0.22258	-0.0822917	0.193032	-0.071369	-0.0488113	0.132938	-0.109948	0.043317	-0.0146559	0.980497	0.381471	NA	0.137328	0.941212	0.293377	0.53928	NA	NA	NA	0.372137
ILMN_1653945	ILMN_1653945	NA	grey	0.0376301	-0.0795631	NA	-0.237193	-0.122836	0.152786	-0.218733	NA	NA	NA	-0.116463	-0.0111117	-0.148643	-0.14727	0.145321	-0.165362	NA	-0.128746	0.0918709	NA	-0.13781	0.057958	-0.128746	0.234915	0.00302381	-0.180383	-0.119154	-0.0190112	0.285243	0.0193724	0.0852855	0.0351032	0.350811	-0.213728	0.0465677	0.775299	0.545652	NA	0.0680345	0.34978	0.243841	0.0931414	NA	NA	NA	0.375531
ILMN_1653956	ILMN_1653956	LOC285419	grey	0.0989076	-0.0795748	NA	0.258952	0.236962	0.284406	0.194775	NA	NA	NA	0.0651085	-0.184155	0.208851	-0.107666	-0.0387037	0.0475733	NA	0.0604103	-0.0628845	NA	-0.0519418	-0.0225365	0.0604103	-0.131038	-0.00607426	-0.0600352	0.172534	0.00624874	0.0928051	0.140097	-0.154987	0.0977446	0.183248	0.0690923	0.0629558	0.452132	0.545593	NA	0.0457324	0.0683113	0.0276402	0.135882	NA	NA	NA	0.621134
ILMN_1653965	ILMN_1653965	ITGB4	grey	-0.0150459	-0.143069	NA	-0.214471	-0.206701	-0.170728	-0.212864	NA	NA	NA	-0.306442	-0.231766	-0.204456	0.123028	0.0990277	-0.0960452	NA	-0.139182	-0.0828012	NA	-0.0130971	-0.0216641	-0.139182	0.0638173	0.179064	0.0218172	-0.126117	0.035183	0.114258	-0.212185	0.06609	-0.0468101	-0.0492223	-0.102844	0.147134	0.909159	0.275486	NA	0.0998569	0.113061	0.192153	0.102484	NA	NA	NA	0.0172488
ILMN_1653980	ILMN_1653980	METTL8	grey	-0.0664646	0.202054	NA	0.113703	0.0534325	0.113021	0.129505	NA	NA	NA	-0.0718023	-0.104707	-0.106209	0.106537	0.0191777	-0.0154702	NA	-0.104846	0.0607465	NA	-0.153539	-0.0533233	-0.104846	-0.1942	0.116265	0.134641	-0.0565618	0.0395743	-0.227496	-0.0927643	-0.0639449	0.143029	-0.30102	0.0255797	-0.0167541	0.613867	0.121575	NA	0.387028	0.685132	0.389901	0.324035	NA	NA	NA	0.585628
ILMN_1653991	ILMN_1653991	NA	grey	0.0124943	0.0657306	NA	0.00715245	-0.108669	-0.163747	-0.137621	NA	NA	NA	0.170619	0.156808	0.196433	0.043409	-0.2932	0.119964	NA	0.00855869	0.118789	NA	0.00632966	-0.132195	0.00855869	-0.12248	-0.102752	-0.112127	0.0688808	0.204055	-0.0210993	0.165887	-0.0987514	0.0636142	-0.141383	0.208571	0.130586	0.924515	0.617796	NA	0.956746	0.408523	0.211244	0.294371	NA	NA	NA	0.192443
ILMN_1653995	ILMN_1653995	NA	grey	-0.0886335	-0.0595139	NA	0.0817975	0.124365	-0.00257476	0.174451	NA	NA	NA	0.0646644	0.0087614	0.0758093	-0.0586214	0.159797	0.221624	NA	0.0257922	-0.0910799	NA	0.0578698	0.010439	0.0257922	-0.0808105	-0.176214	0.0440811	0.150273	0.0347923	-0.119561	0.0969151	0.125238	-0.0182153	0.19747	0.0891792	-0.173867	0.500669	0.651488	NA	0.534393	0.343767	0.984423	0.182494	NA	NA	NA	0.623521
ILMN_1654001	ILMN_1654001	SMC6	grey	-0.0211875	0.0648662	NA	-0.0470353	0.0451004	0.227605	-0.0550669	NA	NA	NA	-0.0277396	-0.0879211	-0.0220715	-0.0200937	-0.0515241	0.0200715	NA	-0.0750489	-0.0172648	NA	-0.105583	-0.0340161	-0.0750489	0.0315992	0.0878212	0.0547889	-0.12997	-0.211892	0.01927	0.0188241	-0.044132	0.129823	-0.0710568	-0.239316	0.117305	0.872343	0.622436	NA	0.721191	0.732222	0.080296	0.676027	NA	NA	NA	0.833363
ILMN_1654010	ILMN_1654010	AGPAT3	grey	-0.0528937	-0.0851141	NA	-0.0927101	-0.151769	0.0612305	0.0373802	NA	NA	NA	0.126216	-0.0166058	0.156892	-0.107638	-0.10434	0.0436994	NA	0.0750952	-0.0166641	NA	0.0427708	0.208432	0.0750952	0.0385299	-0.19274	-0.0138908	0.10083	-0.0747905	0.163389	0.0222824	0.0190447	-0.0343182	-0.219987	0.189646	-0.116741	0.688144	0.517893	NA	0.481095	0.247033	0.642111	0.776752	NA	NA	NA	0.336578
ILMN_1654013	ILMN_1654013	C17orf28	grey	-0.00160009	0.210707	NA	-0.0200899	0.234148	0.0107163	0.233739	NA	NA	NA	0.248812	0.0323102	0.301	-0.118532	-0.10615	0.228544	NA	0.14981	0.113935	NA	0.219145	-0.149298	0.14981	-0.118495	0.0660751	0.0770965	0.150406	0.0862643	0.144463	0.00444325	-0.122982	-0.119941	0.03807	0.186555	0.0133545	0.990319	0.106095	NA	0.878905	0.0717549	0.935232	0.0722662	NA	NA	NA	0.0552359
ILMN_1654016	ILMN_1654016	MYL12B	grey	-0.0359804	-0.196084	NA	-0.0400384	-0.264814	-0.131588	-0.0133735	NA	NA	NA	0.0690032	0.0976942	-0.0437841	0.292095	-0.143302	-0.153922	NA	-0.236965	-0.196801	NA	-0.147422	0.117956	-0.236965	0.0485479	-0.131691	-0.0541716	0.0420049	-0.00678679	-0.01691	-0.0935461	0.14652	-0.298457	0.198718	0.0966174	-0.202776	0.784908	0.13322	NA	0.761331	0.0408795	0.316246	0.91922	NA	NA	NA	0.600363
ILMN_1654031	ILMN_1654031	TPTE2	grey	0.220689	-0.161721	NA	-0.188534	-0.239314	-0.167569	-0.120116	NA	NA	NA	-0.212775	-0.0746344	-0.142852	-0.116913	0.161268	0.0949256	NA	0.0760186	0.227326	NA	-0.0454206	0.144474	0.0760186	0.313394	0.17077	0.0431688	-0.202645	-0.0253274	0.158995	0.153938	0.23398	-0.196978	0.00630792	-0.273558	0.250893	0.0901796	0.217024	NA	0.149124	0.0655357	0.200633	0.360635	NA	NA	NA	0.102631
ILMN_1654032	ILMN_1654032	ZER1	brown	0.0986112	0.0157551	NA	0.0982827	0.132657	-0.310215	-0.0277585	NA	NA	NA	0.0109811	-0.0750063	0.142355	-0.0933276	0.160593	0.128546	NA	0.0809642	0.193777	NA	0.0807591	-0.0177779	0.0809642	0.171307	0.106586	-0.0165458	0.0796912	0.04452	0.0618407	0.148367	0.210441	0.0109929	0.0572065	0.140806	-0.102146	0.453495	0.904896	NA	0.455008	0.312295	0.0158565	0.833251	NA	NA	NA	0.933635
ILMN_1654043	ILMN_1654043	NBEAL1	grey	0.227319	0.217681	NA	0.126849	0.0665087	-0.140879	-0.0352481	NA	NA	NA	-0.148307	-0.0907305	-0.0930363	0.198068	0.0155769	0.104577	NA	-0.0331311	-6.733e-05	NA	-0.050079	-0.0968503	-0.0331311	0.0635283	-0.0403114	0.113315	0.161224	-0.0120661	-0.0948355	0.150498	0.11366	-0.224246	0.20178	0.0451541	-0.0926472	0.0806869	0.0947651	NA	0.33414	0.613631	0.282978	0.789184	NA	NA	NA	0.258105
ILMN_1654049	ILMN_1654049	IGLON5	grey	0.205874	0.159709	NA	0.00231603	0.10667	-0.00757393	-0.0711984	NA	NA	NA	-0.10771	-0.243162	0.0048746	0.000684065	0.0446051	-0.00816845	NA	-0.128279	-0.117507	NA	0.0545719	-0.0669464	-0.128279	0.0102754	0.0740167	-0.131239	-0.0782662	0.0489016	-0.103828	0.0115941	0.0937962	-0.0902672	0.0990868	0.159863	-0.108035	0.114541	0.222876	NA	0.985988	0.41725	0.954199	0.588793	NA	NA	NA	0.412698
ILMN_1654056	ILMN_1654056	NA	grey	0.12174	0.0780763	NA	-0.0911796	-0.00108749	0.0906997	0.129069	NA	NA	NA	0.300985	-0.00427169	0.353759	0.147047	-0.170474	0.098392	NA	0.0523737	0.0651136	NA	-0.00205381	-0.0768015	0.0523737	-0.0356299	-0.0640181	0.0484348	0.108575	-0.0926772	-0.0193842	0.02846	-0.00975689	-0.216679	0.022561	0.122167	-0.0600549	0.35413	0.553207	NA	0.488396	0.99342	0.490697	0.325679	NA	NA	NA	0.019447
ILMN_1654060	ILMN_1654060	MKNK2	darkturquoise	0.203517	-0.0320046	NA	0.0730825	0.152867	-0.138276	-0.105696	NA	NA	NA	0.176079	-0.145516	0.306772	0.184919	-0.274193	0.192491	NA	-0.0027112	0.231523	NA	-0.0480876	0.239179	-0.0027112	0.13786	-0.0342902	0.040312	0.14303	-0.214351	0.0789064	0.120377	-0.0225489	-0.00881377	0.143792	0.0584502	0.00879756	0.118843	0.808196	NA	0.578943	0.24359	0.292057	0.42154	NA	NA	NA	0.178382
ILMN_1654063	ILMN_1654063	HYDIN	grey	-0.0754685	-0.0194925	NA	0.200682	0.144325	-0.00386374	0.0760896	NA	NA	NA	0.221092	0.0765025	0.228618	0.0243054	-0.0118203	0.194662	NA	-0.0486911	-0.124438	NA	0.00237447	0.093295	-0.0486911	-0.00994296	-0.0807354	0.0871336	0.100404	-0.137145	-0.119245	0.0660754	0.0448662	0.0753221	0.0156446	0.0411206	-0.303339	0.566579	0.88248	NA	0.12418	0.271248	0.976626	0.563381	NA	NA	NA	0.0895789
ILMN_1654064	ILMN_1654064	EPB41L5	lightcyan	0.0429351	-0.0886411	NA	-0.0451665	0.214155	0.0293038	0.0846145	NA	NA	NA	0.246893	-0.153276	0.440467	-0.0674131	-0.0934853	0.21964	NA	0.152387	-0.0849113	NA	0.190389	0.0203271	0.152387	0.0490329	0.114272	-0.0105849	0.0860146	0.0289275	0.0427464	0.183546	-0.11759	-0.0683594	0.101066	-0.0269296	0.142284	0.74463	0.500632	NA	0.731844	0.100369	0.824112	0.520362	NA	NA	NA	0.0572035
ILMN_1654065	ILMN_1654065	ATOH8	grey	0.0141261	-0.124501	NA	-0.139653	0.0533784	0.00457482	0.0285272	NA	NA	NA	0.122116	-0.0192585	0.229175	0.129682	-0.178099	0.091089	NA	-0.0435497	-0.14956	NA	-0.0299528	-0.0476126	-0.0435497	-0.112494	0.130824	0.198423	0.101633	0.0466607	-0.0398765	-0.04562	0.0224008	0.0401944	0.0484374	0.139017	-0.0678757	0.914691	0.343235	NA	0.287229	0.685435	0.972326	0.828702	NA	NA	NA	0.352634
ILMN_1654068	ILMN_1654068	NUDT1	darkgrey	0.0770181	0.07433	NA	0.145335	-0.105667	0.0551674	-0.0457579	NA	NA	NA	0.203785	0.191993	0.0737591	0.0787955	-0.273253	0.0595459	NA	-0.0898102	0.011632	NA	-0.0661337	0.0102198	-0.0898102	0.0867605	-0.0289193	0.333971	-0.219585	-0.0708016	0.0807087	0.0869601	0.198669	-0.00645003	-0.137564	-0.123637	0.183782	0.558615	0.572463	NA	0.267872	0.421669	0.675468	0.728467	NA	NA	NA	0.118348
ILMN_1654072	ILMN_1654072	CX3CL1	grey	-0.0720927	-0.137853	NA	-0.351428	-0.305755	-0.191031	-0.227412	NA	NA	NA	-0.164538	-0.0330175	-0.165284	-0.0570527	0.196552	-0.141247	NA	-0.0377457	-0.146744	NA	-0.0182903	0.122115	-0.0377457	0.247974	-0.107249	-0.0444947	0.137285	-0.00611233	-0.168161	-0.0366013	0.140248	-0.0711154	-0.182503	0.0772883	-0.139759	0.584108	0.293548	NA	0.00589968	0.0175132	0.143715	0.0805606	NA	NA	NA	0.209016
ILMN_1654073	ILMN_1654073	BC041877	grey	0.023005	0.0690127	NA	0.152792	-0.0141267	0.234081	0.141322	NA	NA	NA	0.120425	0.0731909	-0.0218154	0.17117	-0.113699	-0.155209	NA	-0.312615	-0.417101	NA	-0.203987	-0.041173	-0.312615	0.19327	-0.173493	0.072934	0.0872653	0.207268	0.106173	0.0879996	0.0561529	0.0683742	0.0128956	-0.0763374	0.0673764	0.861495	0.600313	NA	0.243825	0.914687	0.0718384	0.281452	NA	NA	NA	0.359391
ILMN_1654074	ILMN_1654074	ITGA3	grey	-0.00829469	0.0535955	NA	0.0236197	-0.200314	-0.0919969	-0.0707234	NA	NA	NA	-0.0872653	0.116244	-0.157948	-0.0394468	-0.0952101	-0.201962	NA	0.0111352	-0.0993296	NA	-0.138526	0.0817224	0.0111352	-0.000357161	-0.0588279	0.129915	0.0842892	0.160775	-0.0464416	0.0187686	0.171642	0.0308871	0.0390838	0.0268064	-0.0415357	0.949846	0.684222	NA	0.857833	0.124886	0.48449	0.591288	NA	NA	NA	0.50733
ILMN_1654099	ILMN_1654099	LRIG2	grey	-0.0483141	0.0221531	NA	-0.155772	0.242619	0.0978132	-0.0115021	NA	NA	NA	-0.0993053	0.0801127	-0.21849	-0.306531	0.227446	0.109446	NA	0.0285999	-0.0421501	NA	-0.0210705	0.0535839	0.0285999	0.0492225	0.0890313	-0.0594835	-0.300733	-0.168278	-0.0108177	-0.156808	-0.0670556	0.140179	-0.154049	-0.148121	0.0394118	0.713932	0.866577	NA	0.234638	0.0617905	0.457176	0.930494	NA	NA	NA	0.450307
ILMN_1654108	ILMN_1654108	DUSP5P	grey	0.323426	0.141804	NA	-0.237823	-0.203422	-0.0767114	-0.186755	NA	NA	NA	-0.105971	-0.241796	0.0980844	0.0449603	-0.0724536	-0.145045	NA	-0.0733139	0.14633	NA	-0.0906564	-0.0612884	-0.0733139	0.104455	0.1053	-0.175615	0.201884	0.153062	0.229485	0.153545	-0.179064	0.0471325	-0.0635168	0.0199503	0.166825	0.0117124	0.279799	NA	0.067285	0.11902	0.560187	0.153069	NA	NA	NA	0.420328
ILMN_1654109	ILMN_1654109	EGFLAM	grey	0.230286	-0.178764	NA	0.131485	-0.124724	0.128878	0.0862488	NA	NA	NA	0.0486549	-0.055159	0.1161	0.0190908	-0.214981	-0.015824	NA	0.0971368	-0.247247	NA	0.0574032	-0.0250511	0.0971368	0.129993	-0.123663	0.0510936	-0.0678246	-0.117749	-0.0377821	0.250095	-0.16863	0.0316967	0.0258242	-0.126245	0.227744	0.076704	0.171747	NA	0.316628	0.342367	0.326402	0.512307	NA	NA	NA	0.712001
ILMN_1654112	ILMN_1654112	PARD6A	yellow	0.134867	0.04814	NA	-0.0258147	-0.124771	-0.277228	-0.241454	NA	NA	NA	-0.252196	-0.280628	-0.150482	0.0182473	0.265878	-0.0291929	NA	-0.136541	0.244773	NA	-0.103393	0.108474	-0.136541	0.114873	0.147958	0.0208006	-0.0277345	-0.0480968	-0.00741616	-0.0235173	0.000993211	0.109122	0.0287325	0.0696706	-0.0356359	0.304232	0.714919	NA	0.844777	0.342184	0.0319968	0.0630903	NA	NA	NA	0.0519007
ILMN_1654118	ILMN_1654118	BCL2L1	darkgrey	-0.0890513	-0.0703679	NA	0.18995	0.0522818	0.00458001	0.0414547	NA	NA	NA	0.188069	-0.00274282	0.171871	0.214658	-0.226147	0.19912	NA	-0.0341742	-0.0414275	NA	0.0928758	0.0808739	-0.0341742	0.0732642	0.095221	0.140865	-0.241682	-0.201102	0.120471	0.0747559	0.113239	-0.0166355	0.00764449	-0.136101	0.167687	0.498644	0.593159	NA	0.146039	0.69157	0.972295	0.753151	NA	NA	NA	0.150149
ILMN_1654129	ILMN_1654129	AIDA	lightyellow	0.0843472	-0.015649	NA	-0.270099	0.103206	-0.0425717	-0.082268	NA	NA	NA	0.0362002	-0.158419	0.309178	0.1285	-0.189986	0.0698941	NA	0.00833969	0.0773511	NA	-0.00495758	0.0455267	0.00833969	0.163932	0.0697869	0.0593919	-0.0337494	-0.0511459	0.155428	0.0810949	-0.0041014	-0.156995	0.0557075	0.0621374	0.0192319	0.521685	0.905534	NA	0.036876	0.432624	0.746719	0.532036	NA	NA	NA	0.783626
ILMN_1654137	ILMN_1654137	NA	grey	0.0609214	0.0997834	NA	0.239478	0.104203	0.13505	0.15745	NA	NA	NA	0.158391	-0.0380519	0.219461	0.180366	0.0497408	-0.0194618	NA	-0.136806	-0.0591308	NA	-0.256947	0.0773064	-0.136806	0.142858	0.0216438	0.363905	-0.197121	-0.136197	0.0108493	0.139392	0.11648	0.0936669	0.131702	-0.0433652	-0.129884	0.643796	0.448118	NA	0.0653456	0.428166	0.303569	0.229573	NA	NA	NA	0.226766
ILMN_1654141	ILMN_1654141	ZDHHC20	grey	-0.219941	-0.0984159	NA	0.0972037	-0.0784351	0.0690798	-0.00902455	NA	NA	NA	0.211211	0.101612	0.119125	0.0415915	-0.287904	-0.0542943	NA	-0.0784971	-0.148234	NA	-0.00852956	-0.16685	-0.0784971	-0.097384	-0.204158	-0.0310776	0.234835	-0.242403	0.0202849	-0.178575	-0.0908172	-0.0356374	-0.0710173	0.236099	-0.127873	0.0913027	0.454394	NA	0.459998	0.55138	0.599958	0.94544	NA	NA	NA	0.105243
ILMN_1654151	ILMN_1654151	COX6C	lightgreen	0.0901216	0.168791	NA	-0.274528	0.025391	0.0989748	-0.0925269	NA	NA	NA	-0.155437	-0.118859	-0.106486	-0.192609	-0.0291862	0.170387	NA	-0.068009	0.0565923	NA	-0.0587422	-0.105009	-0.068009	0.0482302	0.0827643	0.116156	-0.17695	0.0158215	-0.0583078	0.08699	-0.110964	0.0929718	0.038016	0.223024	-0.0461814	0.493477	0.197323	NA	0.0337773	0.847294	0.451824	0.481966	NA	NA	NA	0.23566
ILMN_1654153	ILMN_1654153	BTBD11	grey	-0.0254739	0.0314048	NA	-0.137079	0.153785	0.0209335	0.230829	NA	NA	NA	-0.00309894	-0.227373	0.0451607	0.169511	-0.0235832	-0.0191047	NA	-0.0615763	-0.0237632	NA	-0.0202227	0.16226	-0.0615763	-0.115447	-0.0547597	-0.105016	-0.243428	-0.245769	0.0923299	-0.230447	-0.139617	0.0853885	-0.059794	0.230553	-0.146765	0.846802	0.811724	NA	0.296294	0.240736	0.873861	0.0759922	NA	NA	NA	0.981252
ILMN_1654165	ILMN_1654165	SLC45A2	green	-0.0252774	-0.0229464	NA	-0.0300306	0.157369	-0.223396	-0.0941205	NA	NA	NA	-0.0584038	-0.00673384	-0.0553484	0.0056886	0.0676206	-0.0021864	NA	-0.0805522	-0.0538361	NA	-0.00202515	0.111831	-0.0805522	0.159128	0.0172651	-0.102681	-0.139924	-0.0911526	-0.0711701	-0.0300966	0.18128	-0.00642661	-0.0627135	0.0931798	-0.0589146	0.84797	0.861845	NA	0.819822	0.229817	0.0862037	0.474419	NA	NA	NA	0.657581
ILMN_1654170	ILMN_1654170	HERC2	grey	0.0969902	-0.171211	NA	-0.0136702	0.030698	0.201537	-0.0557826	NA	NA	NA	0.0623493	0.128772	0.0692441	-0.028891	-0.0648825	-0.0469357	NA	0.0495341	0.199101	NA	0.0249497	-0.0532771	0.0495341	0.083207	0.0256018	0.0563888	0.206948	0.00714423	-0.170456	-0.00173514	-0.0961748	0.0376148	0.0331833	0.00896912	-0.0510271	0.460989	0.190882	NA	0.917434	0.815887	0.122552	0.672054	NA	NA	NA	0.63603
ILMN_1654171	ILMN_1654171	LOC1720	grey	0.00639347	0.166928	NA	-0.190419	0.10512	-0.00370086	0.00609356	NA	NA	NA	-0.164855	-0.169043	-0.154787	0.120699	-0.0448658	-0.0562105	NA	-0.0478179	0.0977899	NA	-0.0312878	0.16803	-0.0478179	0.16537	0.0938949	0.0479043	-0.0317192	-0.124963	-0.0459473	-0.0947051	-0.195022	-0.0580577	-0.0355585	-0.073323	-0.00184499	0.961332	0.202384	NA	0.145028	0.424092	0.977611	0.963144	NA	NA	NA	0.208126
ILMN_1654185	ILMN_1654185	NA	grey	0.166033	0.0612803	NA	0.208672	0.0571947	0.0653129	0.152083	NA	NA	NA	-0.0338237	-0.0381041	-0.0268064	0.0527774	-0.127076	0.108178	NA	0.042227	-0.171394	NA	-0.121758	0.0232164	0.042227	-0.0383471	-0.265562	-0.0114872	0.0562745	-0.0389854	-0.165041	-0.0416385	-0.0271925	0.18261	0.0193757	0.182659	-0.0218954	0.204851	0.64184	NA	0.109591	0.664242	0.620036	0.246044	NA	NA	NA	0.797519
ILMN_1654187	ILMN_1654187	NA	grey	0.0132566	-0.142725	NA	-0.0969075	-0.0576031	0.277002	-0.00425812	NA	NA	NA	0.0276482	0.17627	-0.0760552	-0.290471	0.0151969	-0.0980664	NA	0.03741	0.156157	NA	-0.0371122	0.0272714	0.03741	0.0835322	-0.0473023	-0.200107	0.12745	-0.0514576	-0.0362983	0.238009	0.0235226	0.0445471	0.0681422	-0.0599684	-0.0269001	0.919924	0.276655	NA	0.461373	0.661989	0.0321425	0.974241	NA	NA	NA	0.833904
ILMN_1654195	ILMN_1654195	GCC2	red	0.144384	0.0992688	NA	0.204628	0.0223639	0.190453	-0.16247	NA	NA	NA	-0.0975053	-0.0448385	-0.138456	-0.0893015	-0.0970865	-0.192259	NA	-0.0913766	0.117314	NA	-0.106635	-0.0722503	-0.0913766	-0.0669809	-0.0345408	0.00363152	0.0351586	0.12424	-0.0520729	-0.0870498	0.0296652	0.14413	0.0249972	-0.259973	0.031446	0.271051	0.450474	NA	0.116801	0.865319	0.144955	0.214875	NA	NA	NA	0.4586
ILMN_1654200	ILMN_1654200	RGPD4	green	0.0802615	0.0303584	NA	0.219458	0.158154	-0.0596055	0.0977367	NA	NA	NA	0.218413	0.0374641	0.192456	-0.0143172	0.0455822	0.218424	NA	-0.0702554	-0.0543482	NA	-0.00894091	-0.0969734	-0.0702554	-0.00550295	-0.158527	0.122081	-0.132017	-0.024709	-0.0689126	-0.0239022	0.0365041	-0.0641357	0.147977	0.038933	-0.119774	0.542121	0.817888	NA	0.0920339	0.227471	0.650986	0.457529	NA	NA	NA	0.0936329
ILMN_1654204	ILMN_1654204	DNAJC5B	grey	0.131601	0.215073	NA	-0.0154756	-0.0622882	0.0674088	0.0483729	NA	NA	NA	0.114085	0.0413996	0.0568882	0.0149666	-0.186525	0.155061	NA	-0.163364	0.016628	NA	-0.0524049	-0.177128	-0.163364	-0.0570438	0.170818	0.0692411	-0.0885884	-0.191253	0.13255	0.0430322	0.151554	0.0303031	-0.158759	-0.0401066	0.0890361	0.316199	0.0988856	NA	0.906576	0.636361	0.60883	0.713598	NA	NA	NA	0.385422
ILMN_1654210	ILMN_1654210	CD1C	yellowgreen	0.22541	0.0699417	NA	-0.0914601	-0.0235226	-0.1752	-0.17596	NA	NA	NA	-0.292508	-0.219717	-0.195794	0.0790115	0.274093	-0.0354928	NA	-0.199368	0.135426	NA	-0.234819	0.0816115	-0.199368	0.0805935	-0.103075	-0.0236678	0.0203867	-0.0559137	-0.0151816	0.0425953	0.177858	-0.308973	0.0266688	0.119706	-0.106276	0.0833357	0.595404	NA	0.487054	0.858411	0.180595	0.178681	NA	NA	NA	0.0233327
ILMN_1654212	ILMN_1654212	DOK7	grey	0.121783	0.0482801	NA	-0.0774257	-0.18639	-0.275591	-0.171324	NA	NA	NA	-0.32607	-0.27061	-0.284592	0.138379	0.28818	-0.26725	NA	-0.174863	0.112098	NA	0.0424251	-0.0837122	-0.174863	0.227797	0.282335	0.0170568	-0.102144	-0.0253579	-0.11424	-0.0778436	0.236637	-0.0993342	-0.0484608	-0.0509192	-0.00485416	0.353957	0.714124	NA	0.556529	0.15389	0.0330666	0.190583	NA	NA	NA	0.0110061
ILMN_1654217	ILMN_1654217	MPP2	grey	-0.0465656	-0.0196254	NA	0.00415853	-0.0835739	-0.324545	-0.220839	NA	NA	NA	-0.0242975	-0.0332421	0.138982	0.118783	-0.00433715	-0.0629407	NA	-0.0399935	-0.187826	NA	0.156664	-0.107506	-0.0399935	0.224324	0.0756398	0.20376	0.224834	0.0568356	-0.0301212	0.0328585	0.232642	-0.0395827	0.143701	0.0362675	-0.0435019	0.723864	0.881685	NA	0.974843	0.525523	0.0114088	0.0899554	NA	NA	NA	0.853797
ILMN_1654226	ILMN_1654226	NA	grey	0.0743759	-0.0779356	NA	-0.0110371	0.0384082	0.0200157	0.0153572	NA	NA	NA	-0.0306685	-0.175659	0.10211	-0.0161345	0.0327596	-0.0199332	NA	0.158065	-0.00897598	NA	0.190935	0.0132417	0.158065	0.124402	-0.196162	0.145137	0.0799165	-0.259445	-0.192315	0.151471	-0.0129767	-0.209806	-0.105162	-0.0777412	-0.00915701	0.572225	0.553925	NA	0.933298	0.770778	0.879349	0.907288	NA	NA	NA	0.81606
ILMN_1654228	ILMN_1654228	PCDHGC3	grey	-0.0127203	0.167691	NA	-0.0328165	0.10609	0.0677707	-0.180328	NA	NA	NA	0.000371281	0.0757355	-0.0275085	0.232394	-0.0881334	0.119423	NA	-0.288446	-0.00290314	NA	-0.357445	-0.0908579	-0.288446	-0.111516	-0.146153	0.211322	0.234404	0.00922811	-0.324898	0.143309	-0.0192903	-0.109071	0.148441	0.0452121	-0.10814	0.923154	0.200301	NA	0.803426	0.419804	0.606903	0.167967	NA	NA	NA	0.997754
ILMN_1654240	ILMN_1654240	TAF1	grey	0.116491	-0.120584	NA	0.309995	-0.144213	0.197073	0.0843028	NA	NA	NA	0.157259	0.0102268	0.254191	-0.0266324	-0.175112	0.23743	NA	0.253867	0.0190269	NA	0.304236	-0.175114	0.253867	-0.156887	-0.0441492	0.195004	0.201177	-0.136795	-0.0741498	0.26745	-0.0793346	-0.155151	0.129483	-0.208145	0.0204587	0.375416	0.35875	NA	0.0159349	0.271626	0.131233	0.521905	NA	NA	NA	0.230145
ILMN_1654249	ILMN_1654249	KIF5C	grey	0.181658	-0.0399938	NA	0.0510715	0.0704282	0.098511	0.0781812	NA	NA	NA	-0.0465197	0.139786	-0.0793155	0.107991	0.121645	0.0836401	NA	0.0824713	0.0572624	NA	0.0392348	0.106733	0.0824713	0.271598	-0.119571	0.0373283	0.00113612	-0.0108726	-0.145206	0.0781861	0.153655	-0.19103	0.199655	0.112338	-0.0895043	0.164801	0.761589	NA	0.698364	0.592841	0.453957	0.552673	NA	NA	NA	0.724125
ILMN_1654250	ILMN_1654250	MRPL21	grey	-0.0139071	0.144187	NA	-0.0496405	0.138118	-0.153209	0.0495467	NA	NA	NA	0.0728045	-0.0506492	0.132934	-0.0676418	0.163251	-0.0505649	NA	0.00494419	0.0563671	NA	0.0530692	-0.0049372	0.00494419	0.247358	-0.0736358	-0.2078	-0.0384707	0.0277496	0.00997404	0.0497542	0.0401405	0.0790815	0.0234595	0.197743	-0.111234	0.916009	0.271712	NA	0.706428	0.292613	0.242523	0.706958	NA	NA	NA	0.580392
ILMN_1654261	ILMN_1654261	TRPV1	grey	-0.0229419	0.0873075	NA	0.211162	-0.022538	0.00624681	0.144914	NA	NA	NA	-0.0772823	-0.029416	-0.0556218	0.128167	-0.218641	-0.00231584	NA	-0.000627416	-0.141865	NA	0.113841	-0.271163	-0.000627416	-0.218102	0.0764304	0.217102	-0.13277	0.0787741	-0.0846483	-0.0941873	0.167987	-0.0325349	0.0370473	0.0870473	-0.113774	0.861872	0.507123	NA	0.105326	0.864281	0.962218	0.269276	NA	NA	NA	0.557262
ILMN_1654262	ILMN_1654262	ZMAT3	grey	0.118744	-0.127999	NA	-0.191614	-0.203616	0.206291	0.129977	NA	NA	NA	-0.130041	-0.148606	-0.0530094	-0.140267	0.0985023	-0.315502	NA	0.172701	-0.131929	NA	0.0903052	0.167101	0.172701	0.0813405	-0.199975	-0.110772	0.212865	0.315605	-0.12835	0.00544382	-0.20847	-0.0147122	-0.0133725	-0.0465927	-0.13357	0.366184	0.329742	NA	0.142474	0.118661	0.113794	0.322259	NA	NA	NA	0.322017
ILMN_1654268	ILMN_1654268	HMGB2	greenyellow	-0.28651	0.0167276	NA	-0.129618	0.0775818	0.123658	0.0872115	NA	NA	NA	0.251945	0.138032	0.167258	-0.122574	-0.0142937	0.100808	NA	0.0328872	-0.0925362	NA	0.243157	-0.178235	0.0328872	-0.00744343	-0.0313299	-0.0400754	0.178201	-0.111667	-0.0852811	-0.199186	-0.00984845	-0.0155404	0.0356911	0.146512	-0.117798	0.0264618	0.899055	NA	0.323609	0.555732	0.34654	0.507592	NA	NA	NA	0.0521425
ILMN_1654279	ILMN_1654279	NA	grey	-0.0231639	-0.0317648	NA	0.00285669	0.0195833	0.0607554	-0.0440109	NA	NA	NA	-0.0405019	-0.17843	0.108948	0.0211223	-0.143828	0.187795	NA	-0.0724746	-0.253453	NA	-0.0598607	0.0641257	-0.0724746	0.0750117	0.115472	0.0669723	0.12137	-0.15108	0.18673	0.163536	0.00139142	-0.106005	0.25169	-0.0578331	0.0631461	0.860549	0.809606	NA	0.982717	0.881936	0.644701	0.738457	NA	NA	NA	0.758651
ILMN_1654287	ILMN_1654287	ADCY9	grey	-0.167467	0.0538326	NA	-0.00331255	0.0862116	0.0614684	0.186952	NA	NA	NA	0.126	0.0296202	-0.0552597	-0.0372027	-0.118057	-0.0724857	NA	0.0679759	-0.00623295	NA	-0.112438	0.174101	0.0679759	-0.176905	0.00787391	0.0396274	-0.0182172	0.0536503	-0.0187294	-0.0716279	-0.17506	0.058654	-0.131284	-0.0758495	-0.0858157	0.200912	0.682899	NA	0.97996	0.51249	0.640816	0.152629	NA	NA	NA	0.337413
ILMN_1654288	ILMN_1654288	NA	grey	0.263015	0.147954	NA	0.166125	0.197571	0.0469406	0.0819143	NA	NA	NA	-0.0569963	-0.246056	-0.00568893	0.122441	0.0510093	0.150768	NA	-0.08175	0.0802655	NA	-0.119637	0.0638767	-0.08175	-0.134198	0.100737	-0.040449	-0.0315822	0.00645518	-0.0467501	0.0894041	0.0375329	-0.0136232	0.169848	-0.0861665	0.0367791	0.0423212	0.259251	NA	0.204596	0.130242	0.72173	0.533807	NA	NA	NA	0.665337
ILMN_1654289	ILMN_1654289	ELK1	turquoise	0.15706	-0.108687	NA	-0.167247	-0.32333	-0.250174	-0.225071	NA	NA	NA	-0.343964	-0.21581	-0.265131	-0.0727709	0.381957	-0.229718	NA	-0.23467	0.0247108	NA	-0.139595	0.0617999	-0.23467	0.116679	0.0280131	-0.0704339	0.0322836	0.112103	-0.0634232	-0.055719	0.117347	-0.0131485	-0.0625692	0.0266871	-0.0137751	0.230743	0.408447	NA	0.201513	0.0117386	0.0538732	0.0838124	NA	NA	NA	0.00712524
ILMN_1654313	ILMN_1654313	DKFZp667P0924	tan	0.284949	0.152596	NA	0.102506	0.113206	0.0522692	0.0220311	NA	NA	NA	0.0401437	0.0401238	-0.00515265	0.0874957	-0.243092	-0.0602168	NA	-0.0202788	0.0264275	NA	-0.0916691	-0.133451	-0.0202788	-0.124038	-0.136064	0.155963	0.0562362	0.165202	-0.209437	0.0105204	0.115958	-0.0290881	-0.163694	-0.0220468	0.175232	0.0273318	0.244436	NA	0.435769	0.389118	0.69164	0.867305	NA	NA	NA	0.760721
ILMN_1654317	ILMN_1654317	TUBBP5	grey	-0.0499456	-0.207764	NA	0.212187	-0.0404776	-0.240665	-0.0617796	NA	NA	NA	-0.144902	-0.0474441	-0.0187357	-0.0720928	0.027877	-0.199991	NA	0.343544	-0.00920176	NA	0.101684	0.198543	0.343544	0.05225	0.029371	-0.100908	0.233805	0.166588	0.133819	0.222211	0.011668	-0.145596	0.115517	-0.0569708	0.0508811	0.704706	0.111178	NA	0.103607	0.758791	0.0639835	0.639124	NA	NA	NA	0.269317
ILMN_1654318	ILMN_1654318	PTPN23	turquoise	0.0936283	-0.170722	NA	-0.140855	-0.139943	-0.407481	-0.120276	NA	NA	NA	-0.0751491	-0.168871	0.0587126	0.15532	0.193059	-0.109166	NA	0.0370947	0.251396	NA	0.010838	0.207352	0.0370947	0.0823144	0.0420129	-0.218982	0.30348	-0.0094791	-0.0354083	-0.0768393	-0.0678499	-0.101083	-0.123581	0.197735	-0.00538676	0.476743	0.19217	NA	0.283059	0.286221	0.00123175	0.359992	NA	NA	NA	0.568227
ILMN_1654319	ILMN_1654319	HAPLN3	turquoise	0.122797	0.0409997	NA	-0.131652	-0.153303	-0.301356	-0.195718	NA	NA	NA	-0.317738	-0.135115	-0.266178	-0.0990428	0.311632	-0.152127	NA	-0.0336358	0.207558	NA	-0.0370667	0.189659	-0.0336358	0.129506	0.174283	-0.0193195	0.0217104	0.190978	0.105344	0.0668727	0.206454	-0.0105933	-0.0338471	0.0903051	0.0166096	0.349935	0.755776	NA	0.316008	0.242232	0.0192902	0.133959	NA	NA	NA	0.013365
ILMN_1654320	ILMN_1654320	AK125170	pink	0.0970029	0.180146	NA	0.323006	0.413484	0.11782	0.0069962	NA	NA	NA	-0.0644961	-0.0114262	-0.0376371	0.0144872	0.211493	0.0203653	NA	0.0251946	0.266769	NA	-0.00860747	-0.0948298	0.0251946	-0.0859653	0.00210109	-0.103619	0.0605268	0.0286702	-0.0756409	-0.0292489	0.0696964	0.223673	0.09519	-0.101467	0.0475778	0.46093	0.168406	NA	0.0118281	0.00102437	0.369952	0.95769	NA	NA	NA	0.624427
ILMN_1654322	ILMN_1654322	ATP1B3	yellow	-0.251629	-0.111198	NA	0.0259737	-0.126914	0.0651988	0.325609	NA	NA	NA	0.249412	0.257257	0.0681717	0.15142	-0.202536	-0.242265	NA	0.110365	-0.230563	NA	0.0833237	0.0993505	0.110365	0.0179529	-0.11348	-0.0790445	0.0694321	-0.0388871	-0.0027263	-0.127506	-0.0945391	-0.00218328	0.0991032	0.239018	-0.231517	0.0524479	0.397638	NA	0.843833	0.333889	0.620649	0.0111266	NA	NA	NA	0.0546328
ILMN_1654323	ILMN_1654323	UBE3A	brown	0.0517519	0.0298761	NA	-0.049946	0.11422	-0.113767	-0.0609483	NA	NA	NA	-0.0788878	0.0389993	-0.084735	0.0106014	0.057402	-0.00499807	NA	-0.0347363	-0.04321	NA	0.0395382	-0.0765009	-0.0347363	0.055153	0.126324	-0.0906163	-0.0876344	0.132361	-0.0899546	-0.0297518	0.187956	-0.11519	0.0660713	0.19223	-0.0108944	0.694542	0.820733	NA	0.704704	0.384857	0.386758	0.643649	NA	NA	NA	0.549078
ILMN_1654324	ILMN_1654324	HEYL	black	0.0940846	-0.165623	NA	-0.336616	-0.13031	0.036991	-0.000250475	NA	NA	NA	-0.196811	-0.164789	-0.0749509	-0.184761	0.0547261	-0.0831684	NA	0.0997257	-0.0960019	NA	-0.0300361	0.128291	0.0997257	0.041645	0.0290721	0.0941118	0.139672	0.106393	-0.0319478	-0.0541924	0.0423632	0.00832183	-0.0970596	0.236104	0.043003	0.474588	0.205986	NA	0.00854364	0.32101	0.779017	0.998485	NA	NA	NA	0.131758
ILMN_1654331	ILMN_1654331	HOXB4	grey	0.0815496	-0.00111074	NA	-0.270553	-0.154398	-0.167637	-0.157253	NA	NA	NA	-0.334534	-0.0464432	-0.345808	-0.0976417	0.157012	-0.257647	NA	0.020998	-0.0477031	NA	-0.120577	-0.0488882	0.020998	-0.181508	0.00796271	0.0205811	0.050323	0.329558	-0.122972	0.0659812	-0.087938	0.0177676	-0.120061	0.126285	0.0940364	0.535636	0.99328	NA	0.0365484	0.238843	0.200447	0.230165	NA	NA	NA	0.00898782
ILMN_1654336	ILMN_1654336	NA	grey	0.0417361	-0.0184344	NA	0.0712506	0.248103	0.154739	0.130318	NA	NA	NA	0.156262	0.0380964	0.107155	-0.0536573	-0.270657	0.334259	NA	-0.00363802	0.00947421	NA	0.11438	-0.0504732	-0.00363802	0.0201642	-0.0628642	0.119365	-0.167281	-0.311863	0.071717	0.0198285	0.0907027	-0.0159036	0.00755114	0.00922283	0.130358	0.751529	0.888818	NA	0.588519	0.0559568	0.237796	0.320979	NA	NA	NA	0.233152
ILMN_1654340	ILMN_1654340	NA	lightcyan	-0.0577586	0.0530827	NA	0.228378	-0.000429388	0.0973799	0.058885	NA	NA	NA	0.132397	0.0692474	0.120165	-0.0942269	0.0556405	0.0640857	NA	0.112767	-0.185391	NA	0.0507635	-0.147654	0.112767	-0.328047	-0.244444	0.0960413	0.292539	-0.00394112	-0.119762	0.112578	0.0467259	-0.00288614	-0.177821	-0.0743968	0.0424786	0.661132	0.687087	NA	0.0792478	0.997402	0.459181	0.654937	NA	NA	NA	0.313254
ILMN_1654346	ILMN_1654346	NA	grey	-0.16758	-0.0398521	NA	-0.0757742	0.126948	0.00443372	-0.219572	NA	NA	NA	0.259101	0.0182554	0.361698	-0.0475057	-0.2409	0.22262	NA	-0.118119	0.0448487	NA	-0.165136	0.056866	-0.118119	-0.0355241	0.0632052	0.184912	-0.0555086	-0.0931621	0.0853303	0.192345	-0.233904	0.146296	-0.144373	0.106455	0.00644717	0.200602	0.762408	NA	0.565004	0.333759	0.973179	0.0918618	NA	NA	NA	0.045603
ILMN_1654354	ILMN_1654354	GNAT3	grey	-0.0227192	0.0280351	NA	0.092298	0.0463963	-0.0846687	0.0537337	NA	NA	NA	-0.014021	0.254381	-0.066226	0.250191	-0.167578	-0.174227	NA	0.00662948	0.018788	NA	0.00399636	-0.153268	0.00662948	-0.0153499	0.0889076	0.207891	0.116149	0.136471	0.0777068	0.19806	0.0136543	0.0125387	-0.0442418	-0.10482	0.231943	0.8632	0.831614	NA	0.483055	0.724828	0.520094	0.683451	NA	NA	NA	0.915323
ILMN_1654357	ILMN_1654357	ZNF24	grey	-0.166662	-0.0269134	NA	-0.141689	-0.148601	-0.050386	0.0924225	NA	NA	NA	0.00384337	0.314276	-0.265816	0.0702535	-0.0490068	-0.130111	NA	-0.0994395	-0.282568	NA	-0.0250234	-0.0594459	-0.0994395	0.0392185	-0.258194	-0.127562	-0.120458	-0.0634274	0.138963	-0.212326	0.0950111	-0.0132136	0.0275231	0.133671	-0.0427722	0.203116	0.838258	NA	0.28019	0.257152	0.702223	0.482463	NA	NA	NA	0.976749
ILMN_1654365	ILMN_1654365	LOC440742	grey	-0.13229	0.217723	NA	0.0469701	0.0964355	-0.0990879	-0.0558836	NA	NA	NA	0.0199102	0.130841	-0.000579652	-0.135	0.252335	0.116665	NA	0.00953101	0.181609	NA	0.341219	-0.434548	0.00953101	-0.0928763	0.0909196	-0.0573025	0.230622	0.0209411	0.169268	0.0121307	0.0804039	0.117455	0.101085	-0.113327	0.00117811	0.313648	0.0946993	NA	0.721562	0.463569	0.451305	0.671494	NA	NA	NA	0.87998
ILMN_1654369	ILMN_1654369	NA	grey	0.119771	-0.223315	NA	-0.295328	-0.2472	-0.315976	-0.348861	NA	NA	NA	-0.146933	-0.0764047	0.0337363	-0.182817	-0.220706	-0.0712012	NA	0.0568844	0.135573	NA	0.245701	-0.144758	0.0568844	0.258513	0.0909531	0.0406327	0.0412887	0.152195	0.176668	-0.0359643	0.167592	-0.00597251	-0.0365288	0.0913733	0.181473	0.362026	0.0863203	NA	0.0219728	0.056885	0.0139161	0.00629846	NA	NA	NA	0.26259
ILMN_1654370	ILMN_1654370	TESK2	blue	-0.188628	-0.151353	NA	0.156769	-0.0631432	-0.0649179	0.125252	NA	NA	NA	0.320004	0.32165	0.105904	0.169319	-0.229292	-0.270989	NA	0.0753104	-0.020327	NA	0.132376	0.00483181	0.0753104	-0.0973355	0.094313	-0.223278	0.0171543	-0.109484	0.0690394	-0.192505	0.0920087	0.0405607	0.0651086	-0.227799	0.0898913	0.148919	0.248344	NA	0.231619	0.631729	0.622158	0.340313	NA	NA	NA	0.0126842
ILMN_1654378	ILMN_1654378	CR594287	grey	0.0749127	-0.0129039	NA	-0.223593	0.221905	0.0475528	0.0147223	NA	NA	NA	-0.114767	-0.191129	-0.0241436	-0.106575	0.0597875	0.109021	NA	-0.00119394	0.101206	NA	-0.114938	0.202487	-0.00119394	0.120379	-0.0279147	-0.0941932	-0.133934	-0.134196	0.24691	0.123101	0.143373	-0.193556	0.0196545	-0.00265733	0.192971	0.569448	0.922048	NA	0.0859189	0.0883758	0.718251	0.911105	NA	NA	NA	0.382568
ILMN_1654385	ILMN_1654385	ASB13	grey	0.0492208	0.058366	NA	0.0608193	0.0636841	0.0457294	0.179626	NA	NA	NA	0.21025	0.019814	0.0585833	-0.136929	0.133286	0.00878027	NA	0.022466	0.135654	NA	0.0422237	-0.0393564	0.022466	-0.11459	-0.0664384	-0.190227	-0.216203	0.00523899	-0.0472987	-0.192067	-0.000662902	0.0949446	0.0157651	-0.159933	-0.11835	0.7088	0.657789	NA	0.644352	0.628805	0.72863	0.169657	NA	NA	NA	0.106872
ILMN_1654386	ILMN_1654386	C14orf182	grey	0.29202	-0.0121279	NA	0.275382	0.0720621	0.0497926	0.144471	NA	NA	NA	0.136072	-0.0617805	0.166997	0.200233	-0.0994723	0.174122	NA	-0.0189388	0.0101174	NA	-0.189699	0.00603312	-0.0189388	0.112875	-0.172308	0.0927224	-0.169448	-0.0152894	0.0430345	-0.000637439	0.0115387	0.0280206	0.16568	-0.0332745	-0.00191928	0.023575	0.926722	NA	0.0332054	0.584268	0.70557	0.270758	NA	NA	NA	0.299891
ILMN_1654389	ILMN_1654389	FCGR1A	blue	-0.249976	-0.0881957	NA	0.211692	-0.16707	0.0151944	0.14834	NA	NA	NA	0.246238	0.324767	0.065333	0.0608918	-0.161382	-0.171551	NA	0.101726	-0.151529	NA	0.11522	-0.12628	0.101726	-0.103595	-0.0355959	0.0550228	0.0276655	-0.129235	0.208734	-0.168153	0.130384	0.110928	-0.0571638	0.0695017	0.0672813	0.0540701	0.502796	NA	0.104434	0.201997	0.908266	0.257996	NA	NA	NA	0.0578878
ILMN_1654392	ILMN_1654392	KHNYN	turquoise	0.139862	-0.170065	NA	-0.230603	-0.125723	-0.0910328	0.00739455	NA	NA	NA	-0.127614	-0.100814	-0.157962	0.0585863	0.150069	-0.0689271	NA	-0.0887786	0.0284473	NA	-0.0119788	0.296251	-0.0887786	0.199667	0.0486009	-0.0881206	0.00803552	0.0427623	0.0977817	0.149983	0.00662194	-0.329172	0.0664773	-0.117702	0.0300946	0.286501	0.193912	NA	0.0762883	0.338484	0.489099	0.955283	NA	NA	NA	0.331208
ILMN_1654394	ILMN_1654394	LRRC45	grey	0.0454035	0.0245349	NA	0.00956401	-0.0311439	-0.0207988	0.166605	NA	NA	NA	0.193281	0.145987	0.100891	0.0457957	-0.00778705	0.0756756	NA	-0.0615287	0.168756	NA	-0.00663333	0.0136513	-0.0615287	-0.127045	-0.132717	-0.0788369	0.0544618	0.00952044	0.0921071	0.0410097	-0.178296	-0.21692	0.0403885	0.0780855	0.0384023	0.73049	0.852385	NA	0.942184	0.81326	0.874666	0.203272	NA	NA	NA	0.138968
ILMN_1654396	ILMN_1654396	ITGB2	royalblue	-0.224347	-0.069318	NA	-0.110437	0.1166	0.00911948	0.11188	NA	NA	NA	0.301678	0.133132	0.311022	0.0251635	-0.312071	0.257997	NA	0.111561	-0.101528	NA	0.0422032	0.027552	0.111561	-0.146682	0.0936041	0.073992	-0.231678	-0.224631	0.27285	-0.00379185	-0.124773	0.0271655	0.016202	0.0271531	-0.0308661	0.0848395	0.598698	NA	0.400899	0.374964	0.944867	0.394735	NA	NA	NA	0.0191552
ILMN_1654398	ILMN_1654398	RGL1	purple	-0.179002	-0.108049	NA	-0.0888403	-0.123592	-0.145891	-0.129432	NA	NA	NA	0.0948432	0.176369	0.0936777	-0.13673	-0.215605	0.0835403	NA	0.0741371	-0.0192072	NA	0.0442169	-0.133364	0.0741371	-0.126054	-0.0510484	0.09083	0.0648413	-0.148392	0.258957	-0.0129352	0.0540691	0.196683	-0.232514	0.160692	0.363462	0.171169	0.41122	NA	0.499667	0.346801	0.266026	0.32431	NA	NA	NA	0.471017
ILMN_1654402	ILMN_1654402	IL18BP	darkorange	-0.195493	-0.00806227	NA	0.0632502	0.0775604	0.0816992	0.207696	NA	NA	NA	0.0525048	0.092759	-0.0295143	0.213819	-0.187561	-0.168735	NA	0.092786	0.0405387	NA	0.111976	-0.0574175	0.092786	0.0663356	0.0374124	-0.116612	0.038322	-0.0580977	-0.0754715	-0.0451301	0.0433968	-0.0846308	0.0810973	0.121901	-0.155581	0.134415	0.95125	NA	0.63115	0.555841	0.534886	0.111299	NA	NA	NA	0.69032
ILMN_1654403	ILMN_1654403	ZSCAN5A	grey	0.0926587	0.00927224	NA	-0.192058	0.0989611	-0.03	0.0139965	NA	NA	NA	0.267816	-0.0423203	0.390659	0.191902	-0.265437	0.0501936	NA	-0.0392476	0.0580392	NA	-0.0112163	0.0884884	-0.0392476	0.136931	0.0412294	-0.0942072	0.0360807	-0.101702	-0.0255643	0.205622	0.0805311	-0.150136	-0.102161	0.0799998	0.01338	0.48134	0.943944	NA	0.141533	0.451887	0.820003	0.915471	NA	NA	NA	0.0385637
ILMN_1654408	ILMN_1654408	TRAF7	grey	0.0354576	-0.0735362	NA	0.0838761	-0.124486	0.167335	-0.0502993	NA	NA	NA	-0.00921151	-0.025748	-0.0173661	-0.021591	-0.132637	-0.193679	NA	-0.059337	0.0390898	NA	-0.0070475	-0.0502888	-0.059337	-0.0892584	0.128245	-0.0533627	0.120381	0.0732092	0.0738185	0.0296888	-0.03875	-0.0125821	0.0530084	-0.268214	0.218666	0.78796	0.576582	NA	0.524021	0.343296	0.20127	0.702712	NA	NA	NA	0.944311
ILMN_1654411	ILMN_1654411	CCL18	grey	0.19028	0.0694179	NA	-0.0555897	-0.0345069	-0.405136	-0.0698371	NA	NA	NA	-0.0318298	-0.0118114	0.016642	0.0282823	0.113974	0.090185	NA	0.00110423	0.100027	NA	-0.0392662	0.104514	0.00110423	0.153898	0.0774107	-0.0896918	0.0727434	0.238247	-0.0181781	0.126499	0.180339	-0.0554051	-0.101214	0.0987068	0.0494508	0.145326	0.59817	NA	0.673124	0.793518	0.00132253	0.595956	NA	NA	NA	0.809224
ILMN_1654413	ILMN_1654413	C10orf108	grey	0.0741617	-0.115527	NA	0.0332993	-0.0933507	-0.175949	-0.198848	NA	NA	NA	0.116067	0.00380627	0.11478	-0.0535445	-0.146709	0.124457	NA	-0.194459	0.0636455	NA	-0.167496	0.0547343	-0.194459	0.0225459	0.0801067	-0.13634	0.00276891	-0.0609784	0.136933	0.172007	-0.0991524	-0.0526285	-0.20727	-0.195305	0.346985	0.573335	0.379404	NA	0.800594	0.478056	0.178709	0.127728	NA	NA	NA	0.377169
ILMN_1654414	ILMN_1654414	ACSL3	blue	-0.194454	-0.153541	NA	0.00308441	0.109625	-0.00150917	0.232705	NA	NA	NA	0.347346	0.295591	0.221021	0.0256555	-0.112957	0.107953	NA	0.12433	-0.134157	NA	0.12894	-0.00463705	0.12433	0.109731	0.00724772	-0.0225605	-0.00267065	-0.0685742	0.071824	-0.0430135	0.0993221	0.0477349	-0.111054	0.0738067	0.109609	0.13654	0.241493	NA	0.98134	0.404389	0.990869	0.0735737	NA	NA	NA	0.00654484
ILMN_1654415	ILMN_1654415	PTF1A	grey	-0.0693983	-0.0116159	NA	-0.13437	-0.0877826	-0.183247	-0.154966	NA	NA	NA	0.108205	-0.146336	0.201833	0.1062	-0.0874602	0.136899	NA	-0.180612	0.0906755	NA	-0.0885641	0.0352833	-0.180612	-0.0397182	0.154305	-0.0132876	0.215574	-0.184831	0.102962	-0.0740419	-0.402553	0.118758	-0.277753	0.0580243	-0.0195409	0.598274	0.929808	NA	0.306031	0.504806	0.161074	0.237099	NA	NA	NA	0.410539
ILMN_1654421	ILMN_1654421	MPHOSPH9	midnightblue	-0.167342	-0.0530782	NA	-0.0750604	-0.156169	-0.00805566	0.0135015	NA	NA	NA	-0.0595908	0.1021	-0.0406009	-0.0136612	0.025005	-0.121321	NA	0.0594923	-0.336335	NA	0.015487	-0.0196413	0.0594923	-0.0733006	-0.0932052	0.0141722	0.306643	0.211917	-0.0419719	0.0399322	-0.010887	-0.111812	0.0219205	0.143623	-0.157959	0.201253	0.687112	NA	0.568684	0.233433	0.95129	0.91845	NA	NA	NA	0.651067
ILMN_1654422	ILMN_1654422	ACTN2	grey	-0.102941	0.0901751	NA	0.138332	0.021979	0.0120411	0.173522	NA	NA	NA	0.0359021	0.0763643	0.100714	-0.113002	0.165064	0.0041359	NA	0.327687	-0.0739799	NA	0.340939	-0.0796361	0.327687	0.0253515	-0.077938	0.0155671	0.0503178	0.131208	0.321257	-0.0549207	0.112126	-0.12686	0.185653	-0.204196	0.00563056	0.433812	0.493219	NA	0.291859	0.867616	0.927245	0.184871	NA	NA	NA	0.785365
ILMN_1654427	ILMN_1654427	AF086464	grey	0.225781	-0.00230161	NA	-0.0299418	-0.103618	-0.121475	-0.143425	NA	NA	NA	-0.111457	-0.248588	0.00734076	-0.0363652	0.000988795	0.0639323	NA	0.0150723	0.0610116	NA	-0.0340636	0.129174	0.0150723	0.132536	-0.111187	-0.180199	0.0648063	-0.0548648	-0.0229875	0.065282	-0.110165	-0.0753419	0.111365	0.044708	-0.0400987	0.0828162	0.986075	NA	0.820346	0.430777	0.355186	0.274281	NA	NA	NA	0.396533
ILMN_1654429	ILMN_1654429	PMCH	grey	-0.0536343	0.130549	NA	0.0497773	0.249839	0.12875	0.0551902	NA	NA	NA	0.0445105	0.01047	0.0673706	-0.0241371	-0.0112007	0.111726	NA	0.0170457	-0.231141	NA	-0.0529761	-0.100092	0.0170457	-0.17739	-0.163021	0.019998	0.104109	-0.0832396	-0.123348	-0.047247	-0.304203	0.0188353	-0.0493921	0.275644	-0.133819	0.684005	0.320116	NA	0.705656	0.0542058	0.326888	0.675342	NA	NA	NA	0.735595
ILMN_1654430	ILMN_1654430	AK129671	grey	0.0686559	0.19852	NA	-0.0830612	0.000681037	0.0369768	-0.0121184	NA	NA	NA	-0.0599924	0.019903	-0.130937	-0.0487027	0.0879406	-0.027605	NA	0.0641095	0.0639587	NA	0.154393	-0.041495	0.0641095	0.150822	-0.0689797	0.136204	0.0295165	-0.0775177	0.0718611	0.115844	-0.0120955	-0.0157481	0.0551474	-0.142005	-0.0338439	0.602203	0.128371	NA	0.528075	0.995879	0.7791	0.92678	NA	NA	NA	0.648869
ILMN_1654436	ILMN_1654436	ZNF251	brown	0.188639	0.0201176	NA	-0.0429189	0.107943	-0.118963	-0.046203	NA	NA	NA	-0.0438614	-0.0172572	0.0449526	-0.0167703	-0.0439023	0.0160366	NA	0.0485167	0.125344	NA	0.0252951	-0.118659	0.0485167	0.185208	0.100004	-0.0268676	-0.161372	-0.113274	0.107035	0.0488923	0.155489	0.0213126	0.0423022	-0.0322031	-0.0666272	0.148893	0.878739	NA	0.744723	0.411684	0.365298	0.725929	NA	NA	NA	0.739314
ILMN_1654441	ILMN_1654441	OAT	yellow	-0.210616	-0.0190164	NA	0.0874109	-0.163335	0.136708	0.157949	NA	NA	NA	0.301716	0.217586	0.221767	0.125982	-0.292206	-0.20716	NA	0.0351301	-0.206899	NA	0.035316	-0.024178	0.0351301	-0.0610092	-0.0828872	0.041451	0.0314676	-0.0229215	-0.116867	-0.0628548	-0.0854951	-0.0639105	-0.0608858	-0.182956	-0.130012	0.10625	0.885331	NA	0.506619	0.21241	0.297617	0.228081	NA	NA	NA	0.0191394
ILMN_1654445	ILMN_1654445	RPL36	royalblue	0.267437	0.0453911	NA	0.0456167	-0.157411	-0.033596	-0.0719824	NA	NA	NA	-0.374041	-0.230098	-0.311208	0.0287153	0.257723	-0.245427	NA	-0.122726	0.134019	NA	-0.117026	-0.0205896	-0.122726	0.0748307	-0.046488	-0.00956452	0.103217	0.0995612	-0.245395	0.135032	0.135603	-0.138097	0.0660823	-0.0386117	-0.0424611	0.0388496	0.730561	NA	0.729273	0.22969	0.798854	0.584685	NA	NA	NA	0.00323964
ILMN_1654452	ILMN_1654452	MYC	grey	0.0927667	0.0130799	NA	0.0774285	0.128232	-0.0868332	0.0180991	NA	NA	NA	-0.141208	0.140346	-0.187295	-0.253752	0.00291293	-0.030053	NA	0.295454	0.150836	NA	0.236712	-0.149074	0.295454	-0.101441	-0.0870352	-0.0450244	0.0977309	0.0523863	0.19181	-0.00831737	0.0318358	-0.0102334	0.0435087	0.131878	0.100991	0.480826	0.920988	NA	0.556515	0.328853	0.509443	0.890827	NA	NA	NA	0.281843
ILMN_1654457	ILMN_1654457	TXN2	grey	0.14744	0.207597	NA	-0.00862108	0.0246159	-0.224813	-0.147041	NA	NA	NA	-0.119618	-0.113427	0.0188897	-0.0905395	0.186197	0.226949	NA	0.0336414	0.242141	NA	0.0532829	-0.173572	0.0336414	-0.0430943	0.0750918	0.0201025	-0.00444819	-0.0326448	0.103855	-0.00104384	0.0956898	0.0652114	-0.00987879	0.091885	0.0644328	0.26093	0.111473	NA	0.947875	0.851903	0.0841777	0.262237	NA	NA	NA	0.362644
ILMN_1654458	ILMN_1654458	MYO1H	grey	-0.132282	0.0183087	NA	-0.150324	-0.159045	-0.0465566	-0.0200815	NA	NA	NA	0.277563	0.122865	0.320071	0.0135571	-0.0551466	-0.0152428	NA	0.0769171	-0.0808054	NA	0.071502	-0.0433472	0.0769171	-0.0269468	-0.0725321	-0.0387195	0.0460074	-0.032402	0.074519	-0.0593098	-0.186379	0.022841	-0.0662473	0.000664093	0.105113	0.313679	0.889571	NA	0.251614	0.22483	0.723915	0.878955	NA	NA	NA	0.0317814
ILMN_1654459	ILMN_1654459	SPANXN1	grey	-0.212858	-0.225843	NA	-0.135097	-0.0941938	-0.107969	0.0312643	NA	NA	NA	0.0153865	-0.0988616	0.201637	-0.0653321	0.0441925	-0.0716152	NA	0.386263	0.0665309	NA	0.327183	0.0762694	0.386263	0.0420102	0.304019	-0.258615	0.137248	0.0373986	0.101953	0.0452628	0.262744	0.00373042	-0.0545322	-0.153433	-0.0195536	0.102493	0.0827293	NA	0.303401	0.474073	0.411567	0.812551	NA	NA	NA	0.907111
ILMN_1654466	ILMN_1654466	PLAC4	grey	0.0895754	-0.192708	NA	-0.0524784	0.00677116	0.0252327	-0.122827	NA	NA	NA	0.107881	0.102296	-0.00959494	-0.360864	0.123202	0.146063	NA	-0.0514716	0.0703994	NA	-0.0422218	0.0636261	-0.0514716	0.077025	-0.0162126	-0.24132	-0.0388526	-0.108209	0.103735	-0.00881359	-0.101043	-0.00346519	-0.119486	-0.0855727	0.3506	0.496111	0.140165	NA	0.690468	0.959049	0.848235	0.349816	NA	NA	NA	0.411954
ILMN_1654468	ILMN_1654468	ACRV1	grey	-0.0758068	-0.0362581	NA	0.00171909	0.08263	0.201429	0.0180594	NA	NA	NA	0.0878843	-0.0238914	0.108513	-0.0481526	-0.0986543	0.123782	NA	0.0512699	0.0519229	NA	0.272521	0.0634879	0.0512699	0.196826	0.0307378	0.0690248	-0.201904	-0.260063	0.134234	-0.0499652	0.0381996	0.0474354	-0.0632485	-0.00362143	-0.0956516	0.564836	0.783289	NA	0.989599	0.530227	0.122757	0.891066	NA	NA	NA	0.504311
ILMN_1654473	ILMN_1654473	ZP1	grey	-0.028754	-0.169404	NA	-0.0351775	-0.0870376	-0.215737	0.00942956	NA	NA	NA	0.0686971	0.0137351	0.063624	-0.221045	0.221342	0.0100285	NA	0.248943	0.135437	NA	0.0637187	0.410942	0.248943	0.0870888	0.109684	0.183544	-0.205856	0.0900709	0.0178574	0.0943032	0.0405671	0.0377665	0.0724757	-0.103217	-0.0418533	0.827361	0.195676	NA	0.789597	0.508443	0.0978243	0.942995	NA	NA	NA	0.601985
ILMN_1654474	ILMN_1654474	LOC647946	grey	-0.0580544	-0.0317317	NA	0.0286468	0.15902	0.277395	0.153864	NA	NA	NA	-0.181068	-0.0802194	-0.158569	-0.00607115	-0.178464	0.10171	NA	0.0271323	-0.0513472	NA	0.0455584	-0.208518	0.0271323	-0.141675	0.221711	0.0758707	-0.0659519	-0.110187	0.10635	0.243606	-0.0539793	0.143544	0.243797	-0.112951	0.161115	0.659503	0.809801	NA	0.827995	0.224904	0.0318892	0.240491	NA	NA	NA	0.166201
ILMN_1654479	ILMN_1654479	GML	grey	-0.00405115	-0.128732	NA	-0.160825	-0.132409	-0.152265	-0.0898359	NA	NA	NA	-0.241191	0.0374156	-0.352694	-0.0945231	0.267912	-0.123528	NA	0.0693677	0.043615	NA	0.0554066	0.0226974	0.0693677	0.0231609	0.0290124	-0.153682	-0.0957337	-0.104071	-0.0581191	-0.0763815	0.0540488	0.121936	-0.0947212	-0.0771479	-0.0441596	0.975493	0.326955	NA	0.219616	0.313212	0.245471	0.494853	NA	NA	NA	0.0633866
ILMN_1654488	ILMN_1654488	KDM6A	yellow	-0.719227	-0.119877	NA	-0.130245	-0.0777988	-0.131313	0.0403296	NA	NA	NA	0.26762	0.423777	0.101844	0.13268	-0.134744	-0.0269754	NA	0.0867614	-0.239795	NA	0.0867506	0.180949	0.0867614	-0.0540968	0.0401922	0.0393114	0.108537	-0.0532794	0.108482	-0.155591	-0.0526799	0.00811837	-0.180493	-0.0167239	-0.129634	9.59298e-11	0.361595	NA	0.321256	0.554623	0.317268	0.759647	NA	NA	NA	0.0387116
ILMN_1654493	ILMN_1654493	WDR74	brown	-0.103741	-0.10145	NA	-0.254891	0.0748358	-0.0536311	-0.0103466	NA	NA	NA	0.051417	-0.181138	0.29093	0.0344252	-0.0683173	0.0642197	NA	0.206125	0.192572	NA	0.177321	0.199375	0.206125	0.298794	0.233369	0.0432432	-0.0435625	-0.232089	-0.00388352	-0.0355794	0.0408673	-0.0829951	-0.0598772	0.16315	-0.0844592	0.430226	0.440534	NA	0.0493631	0.569845	0.684023	0.937461	NA	NA	NA	0.696422
ILMN_1654496	ILMN_1654496	LOC646168	grey	-0.0634981	0.00133637	NA	0.231918	0.0561807	0.00723074	-0.0778472	NA	NA	NA	0.103104	0.216347	0.0800375	0.102599	0.00895434	0.0766999	NA	0.0331812	-0.0323886	NA	0.0786086	-0.300333	0.0331812	-0.0911759	0.135502	0.303172	0.0482256	0.0314629	-0.082415	0.0864373	0.156998	0.026371	0.163393	-0.364419	0.0980471	0.62981	0.991915	NA	0.0745808	0.669848	0.956273	0.554376	NA	NA	NA	0.433078
ILMN_1654497	ILMN_1654497	ATAD1	yellow	-0.0513332	0.124041	NA	-0.116666	-0.0832804	0.107299	0.11496	NA	NA	NA	-0.0551321	0.0757272	-0.128086	-0.0546488	0.000972036	-0.180513	NA	0.0208134	-0.308783	NA	0.0367373	0.00333724	0.0208134	0.0630841	-0.131272	-0.0200776	-0.0347841	0.201742	-0.126343	0.0331292	-0.079491	0.00826432	-0.191445	-0.0511931	-0.184788	0.696893	0.345036	NA	0.374691	0.526984	0.414495	0.381764	NA	NA	NA	0.675664
ILMN_1654504	ILMN_1654504	CLEC7A	grey	-0.0444428	0.0529056	NA	0.225999	0.258383	0.136528	0.0660652	NA	NA	NA	0.168798	0.0510101	0.113236	-0.0340423	-0.14915	0.129824	NA	0.222938	0.182296	NA	0.140813	-0.0858598	0.222938	-0.118224	0.0635134	-0.0829765	-0.119293	-0.216768	0.117404	-0.0955841	0.103051	0.153181	-0.0475072	-0.334633	0.258206	0.735983	0.688077	NA	0.0825114	0.0462275	0.298257	0.616004	NA	NA	NA	0.197302
ILMN_1654516	ILMN_1654516	TMEM120A	blue	-0.111533	-0.194719	NA	0.0908982	-0.0787941	-0.119942	0.144881	NA	NA	NA	0.21824	0.122457	0.133564	0.172215	0.045468	-0.0696126	NA	0.0624833	0.0383172	NA	0.127677	-0.041067	0.0624833	-0.0444099	0.0164244	-0.146293	0.200111	-0.0300555	0.00932731	-0.0782516	0.067125	-0.212203	0.164982	-0.0611698	-0.0489177	0.39621	0.135995	NA	0.489744	0.549554	0.361335	0.269386	NA	NA	NA	0.0938986
ILMN_1654518	ILMN_1654518	SAP25	grey	0.0487725	0.0248082	NA	0.0874608	0.270425	-0.127983	0.0641596	NA	NA	NA	0.165025	0.0470473	0.161477	-0.122631	0.269404	0.221302	NA	0.229612	0.318207	NA	0.12888	0.29593	0.229612	0.0275684	0.0182683	-0.221987	-0.0159315	-0.0435687	-0.0497962	0.110217	0.093315	-0.13564	0.0801329	-0.180484	-0.180051	0.711335	0.850759	NA	0.506375	0.0366402	0.329803	0.62624	NA	NA	NA	0.207653
ILMN_1654522	ILMN_1654522	UNC93B1	grey	0.0851614	0.0922069	NA	-0.262343	-0.175545	0.00994122	-0.254269	NA	NA	NA	-0.286584	0.0434599	-0.423579	-0.100844	0.293835	-0.251773	NA	-0.0804876	0.0108355	NA	-0.102236	0.159111	-0.0804876	0.141628	-0.153165	-0.037552	-0.122298	-0.0458829	0.0714435	-0.0557743	0.00845894	-0.0613551	-0.0827922	-0.153964	0.0590172	0.51766	0.483489	NA	0.0428705	0.179723	0.939907	0.0499399	NA	NA	NA	0.0264215
ILMN_1654526	ILMN_1654526	LOC100093698	grey	0.046951	-0.0937243	NA	0.0764579	0.0807777	0.0306264	0.0185667	NA	NA	NA	-0.126712	0.0999066	-0.0905742	0.0291124	-0.00649727	-0.000151047	NA	0.145991	0.012874	NA	0.181548	-0.170005	0.145991	-0.0379707	0.0399662	-0.0153779	0.0673531	0.120275	-0.161652	0.134417	-0.00744848	-0.0561017	0.183503	-0.0814492	-0.119228	0.721671	0.476289	NA	0.561488	0.539517	0.816309	0.888025	NA	NA	NA	0.334667
ILMN_1654534	ILMN_1654534	NPSR1	grey	-0.144397	-0.0579434	NA	-0.0569499	-0.00652085	0.0546783	0.0603646	NA	NA	NA	0.245382	0.13605	0.15684	0.24607	0.0541768	0.0752748	NA	-0.265285	-0.0314704	NA	-0.283414	0.0754953	-0.265285	-0.14951	-0.0772478	-0.0523113	0.0869003	-0.011441	0.0393159	-0.147765	-0.17377	-0.0721061	0.0530566	0.217548	0.0570871	0.271008	0.660114	NA	0.665593	0.960562	0.678188	0.646834	NA	NA	NA	0.0587927
ILMN_1654540	ILMN_1654540	SEMA6D	grey	0.016182	-0.131124	NA	-0.108068	0.253697	0.0159025	-0.0270535	NA	NA	NA	0.114501	0.0730069	0.0385756	-0.0747591	-0.0715419	0.264846	NA	-0.0336417	0.164292	NA	-0.0985096	0.0536517	-0.0336417	-0.229676	-0.0410178	-0.0476605	-0.138144	0.0137194	0.0291723	-0.141504	-0.183293	-0.0403822	0.0716388	0.0715878	-0.00466072	0.902331	0.31797	NA	0.41114	0.0504744	0.90401	0.837428	NA	NA	NA	0.383682
ILMN_1654541	ILMN_1654541	ATP6V1G2	grey	0.142412	-0.136548	NA	-0.229921	-0.0427052	-0.110703	-0.26785	NA	NA	NA	-0.243287	-0.240253	-0.154734	-0.169784	0.0288085	0.0666552	NA	-0.01258	0.150236	NA	-0.0294689	0.209012	-0.01258	0.0130096	0.183701	-0.0539479	0.11038	0.0603429	0.0721056	-0.0107744	-0.153134	-0.154161	-0.22713	-0.0268918	0.325545	0.277718	0.298188	NA	0.0771851	0.745951	0.399757	0.0385378	NA	NA	NA	0.0610546
ILMN_1654542	ILMN_1654542	FAM172A	grey60	0.0359397	0.143852	NA	-0.0335642	0.017045	0.169399	-0.0763236	NA	NA	NA	-0.110436	0.00727146	-0.149445	-0.0181844	-0.0448185	-0.00926315	NA	-0.240631	-0.130279	NA	-0.219178	-0.0353296	-0.240631	0.0812233	0.0370931	0.131549	-0.414876	0.103778	-0.114728	0.185927	-0.0749825	0.0975991	-0.0262889	-0.224612	-0.0236772	0.785146	0.272838	NA	0.79904	0.89715	0.195688	0.562178	NA	NA	NA	0.400903
ILMN_1654543	ILMN_1654543	MED6	grey	-0.147399	-0.111099	NA	-0.111113	-0.167578	0.336802	-0.117965	NA	NA	NA	-0.215405	-0.219939	-0.175269	-0.18226	0.117281	-0.170227	NA	-0.100744	0.0351134	NA	0.00655881	-0.137685	-0.100744	-0.0662085	-0.057764	-0.0490897	0.0403928	-0.265474	-0.036811	-0.186231	-0.0986688	0.184655	-0.207299	-0.0464559	0.0296291	0.261062	0.398061	NA	0.398003	0.20061	0.00850482	0.36936	NA	NA	NA	0.0983541
ILMN_1654545	ILMN_1654545	CPSF1	blue	0.144326	0.128418	NA	-0.013405	0.0683218	-0.0749559	-0.175822	NA	NA	NA	-0.375604	-0.179208	-0.276255	-0.204465	0.507364	0.0699435	NA	-0.056623	0.126853	NA	0.00300104	0.0241859	-0.056623	0.0479146	-0.0818601	-0.0365835	-0.0244831	0.229786	-0.0571188	0.139656	0.173983	-0.17101	0.0362476	0.0306278	-0.125049	0.271246	0.328147	NA	0.91903	0.603975	0.569224	0.179027	NA	NA	NA	0.00310321
ILMN_1654552	ILMN_1654552	MRPS31	cyan	0.0677945	0.114798	NA	-0.221767	0.0355541	-0.0369175	-0.0535006	NA	NA	NA	-0.379767	-0.258332	-0.293445	-0.317948	0.455018	0.000921955	NA	-0.0621005	-0.146009	NA	-0.145312	0.151018	-0.0621005	-0.00666805	-0.128793	-0.00565458	-0.123713	0.204925	-0.043465	0.0814499	-0.0379508	-0.137688	-0.0160376	0.0573297	-0.217042	0.606777	0.38244	NA	0.0885795	0.787396	0.779445	0.684752	NA	NA	NA	0.00276449
ILMN_1654560	ILMN_1654560	TLR1	blue	-0.233317	-0.17377	NA	0.148937	-0.0374956	-0.0562556	0.243561	NA	NA	NA	0.412352	0.343857	0.280268	0.229873	-0.322388	-0.00819244	NA	0.172418	-0.186615	NA	0.164389	0.0572229	0.172418	-0.0640097	-0.120178	0.0159184	0.0650546	-0.113692	0.165344	-0.11353	0.0727267	-0.130526	0.138473	-0.0253389	-0.0279796	0.0727972	0.184234	NA	0.256065	0.776081	0.669433	0.0607541	NA	NA	NA	0.0010609
ILMN_1654563	ILMN_1654563	EFNB1	turquoise	-0.0796133	0.0597623	NA	0.0384151	-0.070521	-0.1587	-0.0133129	NA	NA	NA	-0.0313929	-0.157758	-0.0441665	-0.106008	0.313673	-0.0223441	NA	-0.115737	0.186779	NA	-0.0819944	0.193587	-0.115737	0.0587403	-0.0406235	0.0535047	0.103992	-0.00756939	0.0151337	-0.0489025	0.00275054	-0.028832	-0.0820759	0.145276	-0.169425	0.545398	0.650128	NA	0.770737	0.592353	0.22585	0.919585	NA	NA	NA	0.811795
ILMN_1654566	ILMN_1654566	HSPA1L	grey	-0.0436428	-0.201643	NA	0.0111835	-0.149856	0.134491	0.0286889	NA	NA	NA	0.0561439	0.00446589	-0.0606901	0.00406691	0.0308519	-0.0446342	NA	-0.00326989	0.0750249	NA	0.00572317	0.174282	-0.00326989	0.084478	-0.0752626	-0.0212282	-0.128586	-0.201249	-0.109449	-0.175368	0.0134169	-0.131252	-0.0723156	-0.328672	0.109597	0.740567	0.122352	NA	0.932414	0.253111	0.305593	0.827746	NA	NA	NA	0.670052
ILMN_1654570	ILMN_1654570	TEKT1	brown	0.00463266	-0.101296	NA	-0.088861	-0.0256521	-0.186439	-0.0118984	NA	NA	NA	-0.218567	0.00036714	-0.236358	0.00751681	0.141815	-0.0806263	NA	0.105657	-0.0118358	NA	0.0366205	0.0125989	0.105657	0.0864389	-0.0058007	-0.0529207	-0.0503381	-0.0155804	0.0772665	-0.0577477	0.175388	0.0805383	-0.0316991	-0.0069132	-0.0542006	0.971976	0.44123	NA	0.499566	0.845743	0.153779	0.928105	NA	NA	NA	0.0933957
ILMN_1654571	ILMN_1654571	FCHO1	turquoise	0.184964	-0.0144851	NA	0.0541678	-0.0594485	-0.290594	-0.192035	NA	NA	NA	-0.141535	-0.246045	-0.0479954	0.132505	0.258629	-0.0751641	NA	-0.175701	0.176155	NA	-0.0589211	0.118975	-0.175701	-0.0217089	0.0429766	-0.0982986	0.163668	0.105663	-0.0757817	0.0770945	0.0181626	-0.214974	0.0582071	-0.0985949	-0.0372243	0.157119	0.912531	NA	0.68103	0.651846	0.0242951	0.141582	NA	NA	NA	0.280719
ILMN_1654583	ILMN_1654583	CHD1	violet	-0.102543	0.118104	NA	0.23185	0.201335	0.183489	0.222253	NA	NA	NA	0.170063	0.199858	0.0952151	-0.0804858	-0.200836	0.083838	NA	0.161733	-0.0333702	NA	0.124726	-0.187061	0.161733	-0.0200598	0.129984	0.0441555	-0.265422	-0.1229	0.0486716	-0.000994172	0.0933351	0.264432	-0.189708	-0.164042	0.217944	0.4356	0.368795	NA	0.0746677	0.122935	0.160514	0.0878648	NA	NA	NA	0.193916
ILMN_1654586	ILMN_1654586	RASA3	turquoise	0.144879	-0.0961137	NA	-0.185225	-0.200741	-0.295461	-0.187685	NA	NA	NA	-0.281451	-0.171948	-0.231272	0.0897193	0.276205	-0.185997	NA	-0.206667	0.0586895	NA	-0.161562	0.170772	-0.206667	0.15318	-0.00577773	-0.16473	0.159442	0.121245	-0.153517	0.0285878	0.0772285	-0.229561	0.054797	0.0264302	-0.101936	0.269393	0.465069	NA	0.156525	0.124066	0.0219103	0.150998	NA	NA	NA	0.0293692
ILMN_1654588	ILMN_1654588	BP432420	grey	0.205581	-0.266806	NA	-0.116825	0.0299024	0.10839	0.0514136	NA	NA	NA	-0.0374675	-0.335448	0.201681	-0.11227	-0.0701651	0.0728915	NA	0.0321107	-0.129906	NA	-0.016571	0.0337403	0.0321107	0.098105	-0.0109111	-0.0772592	-0.00123061	-0.104966	-0.154361	0.41948	0.00807059	-0.183895	-0.034558	0.0188005	0.146338	0.11507	0.0393304	NA	0.374038	0.820579	0.409738	0.696442	NA	NA	NA	0.776244
ILMN_1654594	ILMN_1654594	SLC34A2	grey	0.0493888	-0.172182	NA	-0.198023	-0.0899498	0.0638131	0.0503671	NA	NA	NA	0.0103754	-0.221996	0.182358	0.100072	-0.0908058	-0.0669145	NA	0.0683771	0.150067	NA	0.00302778	-0.00348656	0.0683771	-0.140841	0.175115	-0.0799286	0.407711	0.126165	0.0144467	0.0415317	-0.261213	-0.0714927	0.0244663	-0.0714723	0.172925	0.70785	0.188338	NA	0.129349	0.494304	0.628109	0.70233	NA	NA	NA	0.937288
ILMN_1654598	ILMN_1654598	IQCA1	grey	0.0270867	0.00434903	NA	0.145823	-0.052422	-0.0633405	-0.0856238	NA	NA	NA	-0.0635785	-0.162988	-0.0115117	-0.00898553	-0.0425054	0.0469132	NA	-0.133973	-0.156174	NA	-0.0387655	-0.0720938	-0.133973	-0.0698264	0.131784	0.17079	-0.19576	-0.127081	0.185674	0.246758	0.0866242	0.000519194	0.076176	-0.313219	0.307742	0.837231	0.973691	NA	0.266252	0.690784	0.630662	0.51538	NA	NA	NA	0.629376
ILMN_1654602	ILMN_1654602	SDHALP1	grey	-0.106573	0.244838	NA	0.0258204	0.0894436	0.137575	0.229208	NA	NA	NA	0.0786537	0.00935273	0.0495827	0.0323367	-0.0251446	-0.212468	NA	0.0391959	-0.180138	NA	-0.00401648	-0.0611812	0.0391959	-0.1325	0.0101079	0.0154209	-0.0195355	0.160808	0.100514	-0.230347	0.0775229	0.137338	-0.139784	-0.109552	-0.0583767	0.417677	0.0593731	NA	0.844744	0.496747	0.294534	0.0781327	NA	NA	NA	0.550267
ILMN_1654606	ILMN_1654606	ZDHHC22	brown	0.283224	-0.00481132	NA	0.00550057	-0.118133	-0.0979683	0.0344027	NA	NA	NA	-0.142943	0.0873084	-0.237752	0.0674073	0.13114	-0.0968936	NA	0.0696828	0.127044	NA	0.0514223	-0.0930429	0.0696828	0.0292434	0.0584331	0.0208221	-0.184057	0.00917549	-0.0673305	0.0358697	0.233748	-0.0099132	0.133128	-0.0416032	0.0732698	0.0283211	0.970896	NA	0.966729	0.368674	0.456459	0.794128	NA	NA	NA	0.275913
ILMN_1654609	ILMN_1654609	TIGA1	blue	0.325446	0.11447	NA	-0.18363	0.00537921	-0.0231037	-0.0896871	NA	NA	NA	-0.241304	-0.284545	-0.190477	-0.183896	0.126175	-0.00417986	NA	-0.146158	0.159375	NA	-0.18882	0.0801283	-0.146158	0.0434435	0.0554004	0.0167261	-0.174154	0.0619377	-0.18216	0.186862	-0.153289	-0.0523908	-0.0817512	0.0644911	0.030036	0.0111695	0.38381	NA	0.160186	0.967463	0.860907	0.495571	NA	NA	NA	0.0632599
ILMN_1654612	ILMN_1654612	ZNF589	grey	0.163699	-0.165781	NA	-0.0912578	0.0523833	0.00376479	-0.0424601	NA	NA	NA	-0.158403	-0.233478	-0.0334755	-0.268344	0.347509	0.129591	NA	-0.0398995	0.0137384	NA	0.0128528	0.145258	-0.0398995	0.189611	0.16628	0.0180372	0.0200405	0.182133	-0.0875755	0.150174	-0.10939	-0.0962004	-0.0449593	0.0578651	-0.000877839	0.211378	0.205547	NA	0.488022	0.691001	0.977225	0.747361	NA	NA	NA	0.226732
ILMN_1654613	ILMN_1654613	THRA	darkred	0.166702	0.11139	NA	-0.00335318	-0.00937023	-0.0924943	-0.217023	NA	NA	NA	0.0584059	0.0150559	0.0378863	-0.080831	0.148987	0.0507157	NA	-0.0811754	0.265791	NA	-0.0206237	-0.0383448	-0.0811754	0.0249101	0.11813	-0.0593386	-0.0544005	0.118071	0.0250114	0.054778	-0.11603	0.0203286	0.031523	-0.10046	0.115093	0.203006	0.396821	NA	0.979714	0.943353	0.482121	0.0957921	NA	NA	NA	0.657569
ILMN_1654626	ILMN_1654626	RB1CC1	grey	-0.0427107	0.13706	NA	-0.0561238	0.0242536	-0.151641	-0.084628	NA	NA	NA	-0.0138264	-0.0136589	-0.0109254	0.0222292	0.15149	-0.174983	NA	0.0830318	0.300692	NA	0.0862595	0.0592608	0.0830318	0.0373438	-0.143202	0.100173	0.0829354	0.07564	0.0315913	-0.162631	-0.0773571	0.0468283	-0.0724316	-0.068086	0.013701	0.74592	0.296362	NA	0.670163	0.854058	0.247435	0.520295	NA	NA	NA	0.916494
ILMN_1654629	ILMN_1654629	TMEM175	grey	0.029777	-0.169223	NA	-0.179169	-0.00228472	-0.117026	-0.202876	NA	NA	NA	-0.163216	-0.352053	0.0742175	-0.151409	0.369703	0.143194	NA	0.0133654	0.188718	NA	-0.0274902	0.241045	0.0133654	0.118547	0.209392	-0.176888	0.0853646	-0.0567719	0.135979	0.00647329	0.0119086	-0.102645	-0.106885	0.0287822	-0.0173663	0.821318	0.19616	NA	0.170763	0.986177	0.373209	0.120035	NA	NA	NA	0.212747
ILMN_1654630	ILMN_1654630	FAM193B	blue	0.0273163	-0.124111	NA	0.186017	-0.0683859	-0.127793	0.0738615	NA	NA	NA	0.139486	0.0725665	0.106134	0.171574	0.0870429	-0.0347672	NA	0.0514226	-0.0849691	NA	0.0711546	0.0657999	0.0514226	-0.0808146	-0.104482	-0.0576908	0.157955	0.0549575	-0.00381583	0.0582151	0.194504	-0.290782	0.167428	-0.0959731	-0.0519065	0.835871	0.344762	NA	0.154728	0.603635	0.330526	0.574893	NA	NA	NA	0.287812
ILMN_1654632	ILMN_1654632	RGS7BP	grey	0.00130623	-0.0205996	NA	0.171886	-0.00822084	0.0450143	-0.019744	NA	NA	NA	0.0202321	0.0586777	-0.00799524	-0.0272478	-0.163266	-0.061996	NA	-0.109162	-0.324792	NA	-0.0587204	-0.110122	-0.109162	-0.0614168	-0.145743	0.211991	0.207145	0.000872017	-0.0037588	0.219817	0.212797	-0.0917638	-0.136329	-0.158145	-0.0416964	0.992097	0.875856	NA	0.189112	0.950292	0.732714	0.880975	NA	NA	NA	0.878054
ILMN_1654634	ILMN_1654634	FLJ37307	grey	-0.0532376	0.108368	NA	-0.0604034	0.112052	0.101142	0.173696	NA	NA	NA	0.152282	0.158836	0.0844415	-0.0189642	0.0108401	0.0040636	NA	0.0201367	-0.0404563	NA	0.0723395	0.0333048	0.0201367	-0.0195	0.0492702	0.00909934	0.0654674	-0.0651488	0.106325	0.0723537	0.0488221	-0.159803	0.130637	0.00934184	0.0873451	0.686221	0.409834	NA	0.646623	0.394004	0.44193	0.184423	NA	NA	NA	0.245419
ILMN_1654637	ILMN_1654637	SETD5	brown	0.0193233	0.0831752	NA	0.132705	-0.0241777	-0.0835643	0.12011	NA	NA	NA	0.313543	0.0834125	0.23973	0.0635196	-0.211547	0.128499	NA	-0.010622	0.0427535	NA	0.0584382	-0.0163634	-0.010622	0.0674919	0.164631	-0.085648	0.00467785	0.0143323	0.136681	0.0240159	0.099632	-0.0461736	0.267884	0.195959	-0.123418	0.883493	0.527507	NA	0.312121	0.85451	0.525571	0.360658	NA	NA	NA	0.0147092
ILMN_1654639	ILMN_1654639	HERC6	purple	-0.195356	-0.0444213	NA	-0.210902	-0.229143	-0.219807	-0.126981	NA	NA	NA	-0.104472	0.113416	-0.0856016	-0.0256111	-0.153215	-0.0811776	NA	0.0927325	-0.100236	NA	0.111518	-0.134914	0.0927325	-0.0498251	0.0280253	-0.100857	0.27872	-0.00207378	0.259262	-0.0574043	0.160112	0.0419099	-0.247156	0.270641	0.334617	0.134695	0.736106	NA	0.105765	0.0782192	0.0915058	0.333633	NA	NA	NA	0.426966
ILMN_1654641	ILMN_1654641	NA	grey	0.284245	0.0861231	NA	-0.0640628	0.0220956	-0.125209	-0.0756598	NA	NA	NA	0.0444326	-0.129045	0.176368	0.110662	-0.120865	0.0597204	NA	-0.103946	-0.0294981	NA	-0.119265	0.0782285	-0.103946	0.263203	-0.167646	-0.186844	0.0046573	-0.028232	0.229583	0.0843818	0.277256	-0.328589	0.0736105	-0.114676	0.281156	0.0277324	0.512925	NA	0.626762	0.86692	0.340478	0.565593	NA	NA	NA	0.736041
ILMN_1654653	ILMN_1654653	KLC1	grey	0.208754	0.0269537	NA	-0.223789	-0.0569767	-0.154751	-0.0850094	NA	NA	NA	-0.303242	-0.0189519	-0.289926	-0.0842415	0.257343	0.144157	NA	-0.0307616	-0.00469867	NA	-0.0936241	0.0892863	-0.0307616	0.123696	-0.160743	0.101708	-0.207569	-0.0224043	-0.0462899	0.0504941	0.161635	-0.137161	0.0187043	0.229228	-0.196398	0.109448	0.838019	NA	0.0856378	0.665445	0.23776	0.51841	NA	NA	NA	0.0185108
ILMN_1654663	ILMN_1654663	CPSF4L	darkred	0.137015	0.100154	NA	-0.0187941	-0.0716606	0.118867	-0.286442	NA	NA	NA	0.0706404	0.304905	0.021485	-0.168578	0.00720796	0.0704981	NA	-0.0247826	0.180387	NA	-0.0551559	-0.10585	-0.0247826	0.0789051	0.00031005	-0.101355	0.0727943	-0.00296685	0.00440364	0.149182	-0.101154	-0.00272467	0.031381	-0.185468	0.226727	0.296521	0.446424	NA	0.886663	0.58637	0.365686	0.0264992	NA	NA	NA	0.591725
ILMN_1654671	ILMN_1654671	SLMO1	grey	0.0802552	0.0382901	NA	-0.0610839	-0.0565995	-0.0332941	-0.141745	NA	NA	NA	-0.00889491	-0.0369559	0.0533187	-0.0280627	-0.272847	0.0360534	NA	0.0809601	-0.0726965	NA	0.0550365	-0.110871	0.0809601	-0.0814316	-0.058618	0.0719164	-0.0905673	-0.195546	0.1218	0.0845875	0.109333	-0.188787	-0.104115	-0.128815	-0.0124307	0.542152	0.771463	NA	0.64291	0.66753	0.800624	0.28	NA	NA	NA	0.946222
ILMN_1654672	ILMN_1654672	NA	grey	0.0145691	0.0282517	NA	0.0643571	-0.038032	-0.0491006	-0.0062509	NA	NA	NA	0.144135	-0.0900213	0.225915	-0.00541384	0.113602	0.0242395	NA	0.0195807	-0.0107953	NA	-0.0239838	0.149553	0.0195807	0.151896	-0.239965	0.132014	0.104618	0.104748	0.0767952	-0.0739693	-0.0175526	-0.0788333	-0.0557586	-0.153786	-0.0680722	0.912026	0.830332	NA	0.625176	0.772962	0.709479	0.962194	NA	NA	NA	0.271886
ILMN_1654673	ILMN_1654673	NA	grey	0.386658	0.0299703	NA	0.126954	0.0793717	0.240278	0.0304501	NA	NA	NA	0.0391139	-0.0627116	-0.030296	-0.0772811	0.105004	0.13505	NA	-0.184221	-0.105474	NA	-0.169381	-0.0376751	-0.184221	0.0641581	-0.188736	-0.223923	-0.139246	-0.0513811	-0.140913	0.075085	0.0622064	0.115016	0.15573	0.0131619	-0.041671	0.00227563	0.820177	NA	0.333737	0.546622	0.0644248	0.817348	NA	NA	NA	0.766684
ILMN_1654677	ILMN_1654677	RAD9B	grey	0.0672524	0.0686562	NA	0.153987	0.0229895	0.14525	0.0160377	NA	NA	NA	0.149404	0.118843	0.154788	-0.0182282	-0.0817435	-0.124327	NA	0.0354656	-0.0995107	NA	0.113191	-0.221465	0.0354656	-0.170104	0.110747	0.0105076	0.140667	0.104324	-0.0547397	0.0923518	-0.0850765	-0.241409	-0.0472037	-0.121867	0.00233776	0.609662	0.602201	NA	0.240112	0.861588	0.268155	0.903198	NA	NA	NA	0.254561
ILMN_1654685	ILMN_1654685	MCTP1	blue	-0.360073	-0.015658	NA	0.151463	0.111581	0.119188	0.16409	NA	NA	NA	0.447086	0.271226	0.312857	0.0600641	-0.418829	0.0677069	NA	0.110215	-0.182634	NA	0.12182	0.0189699	0.110215	-0.137536	-0.0837104	0.183552	-0.142379	-0.214726	0.185334	-0.139381	-0.0225004	0.0605963	-0.0155279	-0.0224134	0.00308552	0.00471478	0.90548	NA	0.247996	0.396008	0.364382	0.210274	NA	NA	NA	0.000342003
ILMN_1654689	ILMN_1654689	ZNF197	grey	0.00618712	0.0133444	NA	-0.215604	-0.154816	-0.198754	-0.143193	NA	NA	NA	-0.0876769	0.0753463	-0.056773	-0.0788061	-0.00872123	-0.171743	NA	0.0623198	-0.0374157	NA	-0.0439944	-0.0177016	0.0623198	0.0247548	-0.0485685	0.0133993	0.00588969	0.095048	0.0366351	-0.000955384	0.176365	-0.029543	-0.064497	0.0592262	-0.0904493	0.962579	0.919396	NA	0.0980351	0.23756	0.127911	0.275064	NA	NA	NA	0.505321
ILMN_1654690	ILMN_1654690	CECR5	cyan	0.140209	0.107341	NA	-0.253792	0.0487085	0.157065	-0.127955	NA	NA	NA	-0.337024	-0.252018	-0.302226	-0.238339	0.351783	0.139109	NA	-0.131638	-0.00991013	NA	-0.219047	0.129878	-0.131638	0.0217411	0.00733826	0.0831193	-0.336571	-0.0693523	-0.0343398	0.00716505	-0.317416	0.0618514	-0.0922214	-0.0765538	0.00678293	0.285296	0.41431	NA	0.0503851	0.711698	0.230729	0.32991	NA	NA	NA	0.00845892
ILMN_1654691	ILMN_1654691	FKBP3	grey	0.0690856	-0.000447783	NA	0.0981905	-0.19252	0.0253284	0.00956564	NA	NA	NA	-0.132937	0.181288	-0.292374	-0.223872	0.0739486	-0.258869	NA	0.0735985	0.00190338	NA	0.0457051	-0.234446	0.0735985	-0.092022	-0.13919	-0.0225304	-0.0538761	0.221757	-0.0541767	-0.210297	0.188026	0.169105	-0.156377	-0.160984	0.0482525	0.599927	0.997291	NA	0.455433	0.14056	0.847667	0.942174	NA	NA	NA	0.311268
ILMN_1654692	ILMN_1654692	RALGPS2	grey	0.0373456	0.0256314	NA	0.167037	0.137611	0.244752	0.0547803	NA	NA	NA	-0.0761771	-0.13562	0.0308305	-0.012434	0.252756	-0.0940613	NA	-0.0078464	-0.124656	NA	0.0240376	-0.147989	-0.0078464	0.0133898	-0.0635264	-0.058453	0.0788465	-0.0536992	-0.153478	-0.0576536	0.0562114	-0.0431698	-0.144622	-0.110447	-0.0263577	0.776954	0.845866	NA	0.202085	0.294404	0.0594653	0.67762	NA	NA	NA	0.562931
ILMN_1654696	ILMN_1654696	C15orf48	grey	-0.203071	0.0448877	NA	0.0426754	-0.0249492	-0.112115	-0.155445	NA	NA	NA	0.151529	0.40141	-0.0365829	0.189112	-0.099024	-0.109224	NA	-0.0773204	0.0234228	NA	-0.0652586	0.0577048	-0.0773204	0.0472641	0.0926888	-0.135281	0.0938156	-0.0790782	0.11894	0.174879	0.101688	0.0506299	-0.0644372	0.0972438	-0.0473577	0.119671	0.733438	NA	0.746123	0.849921	0.393736	0.235634	NA	NA	NA	0.24779
ILMN_1654697	ILMN_1654697	ZNF280B	grey	0.0167988	-0.020305	NA	-0.0373841	0.0130878	0.290487	-0.0257418	NA	NA	NA	-0.234398	-0.422618	-0.0352725	0.0372763	-0.00203533	-0.0751717	NA	-0.168399	-0.119254	NA	-0.0995221	0.115616	-0.168399	0.00288927	-0.0168528	0.11018	0.111194	0.0432277	-0.0433183	0.227467	-0.118141	-0.165445	0.0236849	-0.0252768	0.0570622	0.898628	0.877618	NA	0.776729	0.920941	0.02435	0.845211	NA	NA	NA	0.0714436
ILMN_1654703	ILMN_1654703	GPR157	grey	0.285381	0.0326954	NA	-0.105716	-0.106144	-0.0939213	-0.206819	NA	NA	NA	-0.00340719	0.00804969	0.0844575	0.097122	-0.254568	0.0186942	NA	-0.136115	0.0211417	NA	-0.0686562	-0.260588	-0.136115	0.0340232	-0.0240006	0.0937235	0.344025	0.0729505	-0.0542798	0.174859	-0.0951485	-0.168502	0.327514	0.397214	0.0996546	0.0270886	0.804137	NA	0.421455	0.419566	0.475358	0.112851	NA	NA	NA	0.979387
ILMN_1654721	ILMN_1654721	USP17	lightcyan	0.0587187	-0.173518	NA	-0.125098	0.0130174	0.00505625	0.0322892	NA	NA	NA	-0.0336814	-0.082141	0.0867171	-0.0107609	0.00692332	0.032389	NA	0.167148	-0.0354102	NA	0.101933	-0.0918357	0.167148	-0.0105327	0.126845	0.0916583	0.232942	-0.0641906	-0.148058	0.233377	-0.0713875	-0.0507039	0.043455	-0.0960067	0.282032	0.65585	0.184882	NA	0.340909	0.921364	0.969415	0.806523	NA	NA	NA	0.798353
ILMN_1654722	ILMN_1654722	MPV17L	grey	0.0461114	0.000309965	NA	0.303171	0.0125978	-0.0167382	0.123008	NA	NA	NA	-0.0688054	0.261648	-0.186959	-0.0328409	-0.0507327	0.0629773	NA	0.0379854	-0.0908028	NA	0.0246548	-0.369659	0.0379854	-0.208195	-0.0159137	0.152386	0.073129	0.139199	0.110419	0.0158023	0.0641575	0.154585	0.216784	-0.0240652	0.245093	0.726452	0.998125	NA	0.0185396	0.923892	0.898992	0.3491	NA	NA	NA	0.601411
ILMN_1654726	ILMN_1654726	BX118004	grey	-0.0628838	-0.076771	NA	0.10184	0.0352904	0.0115675	-0.0420055	NA	NA	NA	0.0732682	0.164874	0.0264117	0.212453	0.06499	0.241943	NA	-0.315255	-0.229582	NA	-0.354357	0.0507873	-0.315255	0.0874839	-0.00956243	-0.159761	0.151512	0.277999	-0.00504129	0.153118	0.111332	0.0880183	0.245038	-0.0706329	-0.0853609	0.633133	0.559882	NA	0.438771	0.788937	0.9301	0.749977	NA	NA	NA	0.577977
ILMN_1654732	ILMN_1654732	OSR2	grey	0.0644282	0.197158	NA	-0.225898	0.00748735	0.200324	0.131534	NA	NA	NA	-0.0289695	0.118372	-0.0540735	0.0816213	-0.0443726	-0.00211931	NA	-0.0159423	0.165122	NA	-0.0783641	-0.0473256	-0.0159423	0.00435575	0.0207459	-0.207917	0.0455614	0.139382	-0.015686	0.0685048	0.147118	-0.148738	-0.0983383	0.106248	-0.211338	0.624793	0.131064	NA	0.0826521	0.954722	0.124866	0.316449	NA	NA	NA	0.826088
ILMN_1654735	ILMN_1654735	SLCO3A1	blue	-0.269413	-0.192817	NA	0.09617	-0.126892	-0.121151	0.130744	NA	NA	NA	0.394151	0.30215	0.303761	0.287001	-0.267636	0.0420209	NA	0.138719	-0.0964212	NA	0.213789	0.0329814	0.138719	-0.0247451	0.0148797	-0.0910894	0.162354	-0.0904778	0.101914	-0.0619022	0.0677735	-0.205759	0.09289	-0.174057	0.035415	0.0373765	0.139938	NA	0.464806	0.333976	0.356479	0.319386	NA	NA	NA	0.00183287
ILMN_1654737	ILMN_1654737	TRIM32	cyan	0.0743553	0.0526647	NA	-0.295515	-0.0299807	0.118592	0.0106438	NA	NA	NA	-0.143658	-0.236346	-0.0560204	-0.181328	-0.0385778	-0.00625454	NA	-0.0318821	-0.117564	NA	-0.0602563	0.16272	-0.0318821	0.096823	0.0187358	0.101398	-0.182545	-0.0928791	-0.104267	0.134032	-0.275911	-0.181193	-0.124828	0.207136	-0.232808	0.572332	0.689425	NA	0.0218851	0.820117	0.366806	0.935669	NA	NA	NA	0.273492
ILMN_1654742	ILMN_1654742	GJD4	grey	0.167144	0.0248731	NA	0.175887	0.296045	0.266605	0.197555	NA	NA	NA	-0.00748168	0.0141157	-0.048969	0.0596306	-0.00764712	0.0819073	NA	-0.138849	-0.126491	NA	-0.159149	-0.0215207	-0.138849	0.100079	-0.19695	0.0226481	-0.0355259	0.0557262	-0.485966	0.404664	0.111835	-0.0917055	0.156394	0.158131	-0.289892	0.201794	0.850373	NA	0.178863	0.0216379	0.0394841	0.130274	NA	NA	NA	0.954757
ILMN_1654759	ILMN_1654759	WWC2	black	0.00686489	-0.0338595	NA	-0.220024	0.059463	-0.143733	-0.167065	NA	NA	NA	-0.0500431	-0.0375045	0.0640319	0.0672701	0.0690968	0.117099	NA	-0.061663	0.0392389	NA	-0.086372	0.121864	-0.061663	-0.0389516	0.0439709	0.0430422	0.0973415	0.035425	-0.0571615	0.00153747	0.0438313	0.0437505	-0.0440471	0.144667	0.0150302	0.958483	0.797309	NA	0.0911777	0.651767	0.273241	0.202011	NA	NA	NA	0.704156
ILMN_1654766	ILMN_1654766	NHEDC2	black	0.0480663	-0.197559	NA	-0.255157	-0.126191	-0.201052	-0.217696	NA	NA	NA	-0.118657	-0.0699398	0.0759126	0.132335	0.0610596	-0.225541	NA	0.0440122	0.199812	NA	-0.0267506	0.232654	0.0440122	0.179457	0.166342	-0.0792593	0.0103583	0.159175	-0.0677062	-0.0443839	-0.00785611	0.188482	0.0596053	0.179424	-0.0445201	0.715337	0.130267	NA	0.0491186	0.336673	0.123474	0.0947416	NA	NA	NA	0.366541
ILMN_1654771	ILMN_1654771	SETMAR	grey	-0.0532663	-0.0160892	NA	-0.247482	-0.136105	0.142114	0.111676	NA	NA	NA	-0.00693147	-0.0344466	0.0263841	-0.0728272	0.0122324	-0.1591	NA	0.122022	0.0282326	NA	0.0205644	0.0323255	0.122022	0.0954749	0.00231587	-0.276811	0.232521	-0.0598386	0.255733	-0.10448	-0.144031	0.119309	0.0642718	0.0147578	0.189322	0.686061	0.902889	NA	0.0565942	0.299773	0.278736	0.395601	NA	NA	NA	0.958081
ILMN_1654772	ILMN_1654772	NA	grey	0.168507	0.0913361	NA	-0.0101498	-0.00475908	-0.0106358	-0.35452	NA	NA	NA	0.0225047	0.105749	0.0144915	-0.0938497	0.00992155	-0.000791021	NA	-0.261102	0.133634	NA	-0.215473	-0.0840652	-0.261102	-0.0696323	-0.0652328	-0.149207	0.110546	-0.120675	0.188529	0.188779	-0.224282	0.0334352	-0.0515668	-0.14707	0.122535	0.198089	0.487647	NA	0.938649	0.971212	0.935717	0.00544884	NA	NA	NA	0.864479
ILMN_1654773	ILMN_1654773	CASK	yellow	-0.0941718	0.0166334	NA	-0.212288	0.206885	0.137983	0.194165	NA	NA	NA	0.119304	0.162441	0.0660794	-0.181421	-0.158808	0.244107	NA	0.173733	-0.130922	NA	0.0711893	0.154618	0.173733	0.046323	-0.0758729	0.065789	-0.31082	-0.0767117	0.0938953	0.0470427	-0.156773	-0.0182131	-0.0570801	-0.0364002	-0.0411164	0.474177	0.899621	NA	0.103439	0.112733	0.293091	0.137135	NA	NA	NA	0.363914
ILMN_1654778	ILMN_1654778	LSP1	yellow	-0.0318983	-0.201031	NA	-0.118795	-0.291132	-0.256548	0.0049483	NA	NA	NA	0.16765	0.0938489	0.125104	0.235658	-0.108479	-0.119521	NA	0.12388	0.0273856	NA	0.195518	0.17017	0.12388	0.150479	-0.0102353	-0.149155	0.428544	-0.0129552	0.0373148	0.0208423	0.0214076	-0.337256	0.0152313	-0.11322	0.0239987	0.808821	0.123513	NA	0.36598	0.024021	0.0478544	0.970068	NA	NA	NA	0.200412
ILMN_1654779	ILMN_1654779	AF301223	grey	-0.219821	-0.0133553	NA	0.212374	0.122852	0.0236476	0.144185	NA	NA	NA	0.0103497	-0.0273156	-0.0477887	0.0108744	0.0900656	-0.0821976	NA	-0.029221	-0.194553	NA	0.128414	-0.23002	-0.029221	-0.0320654	0.199787	0.127481	0.172217	-0.0956669	-0.135879	-0.0078948	0.0186823	-0.0524345	-0.115634	-0.00814053	-0.0402186	0.091484	0.91933	NA	0.103296	0.349717	0.857666	0.271717	NA	NA	NA	0.937443
ILMN_1654786	ILMN_1654786	TRIM6	grey	0.138704	-0.0206149	NA	-0.0566042	-0.0840234	0.0682177	-0.0721287	NA	NA	NA	-0.0311596	0.218655	-0.189076	-0.136434	0.152131	-0.031052	NA	-0.00923098	0.0938331	NA	-0.0897486	0.0524233	-0.00923098	0.165979	-0.0295707	-0.237828	0.212647	0.0859313	-0.0302671	0.158368	0.284178	-0.0360729	0.0537558	0.00700183	0.102211	0.29055	0.875765	NA	0.667504	0.52329	0.604528	0.58392	NA	NA	NA	0.813168
ILMN_1654792	ILMN_1654792	C8orf15	grey	0.0226867	-0.135204	NA	-0.0380224	-0.017154	-0.279292	-0.337924	NA	NA	NA	-0.0728377	-0.0909336	0.122704	0.174699	0.00338771	0.041763	NA	0.00358143	0.138597	NA	0.0694803	-0.090303	0.00358143	0.00750202	0.00920731	0.0736223	0.220676	-0.0186544	-0.123458	-0.113811	-0.000427429	-0.0362601	0.0172188	0.190187	-0.057155	0.863394	0.303012	NA	0.773018	0.896496	0.0306892	0.00827443	NA	NA	NA	0.580218
ILMN_1654812	ILMN_1654812	UNC93B1	purple	-0.164772	0.0132601	NA	-0.0554563	-0.0596683	-0.0192836	0.135486	NA	NA	NA	0.0257111	0.222321	-0.123603	-0.0711799	-0.163176	-0.0990342	NA	0.143085	-0.0036428	NA	0.0914238	-0.0867557	0.143085	-0.271957	-0.0855229	-0.114104	-0.0208079	0.00516847	0.171292	-0.151339	0.00989358	0.192209	-0.0875438	0.0402864	0.22461	0.208359	0.919903	NA	0.673864	0.650643	0.883731	0.301995	NA	NA	NA	0.845393
ILMN_1654819	ILMN_1654819	ZNF589	grey	0.0621407	-0.170262	NA	-0.0768634	-0.166035	0.0552074	0.124978	NA	NA	NA	0.0803986	-0.00646056	0.113487	-0.0212865	-0.100637	-0.117369	NA	0.0889074	-0.145322	NA	0.191363	0.112651	0.0889074	0.230296	0.0564066	-0.107339	0.300013	0.144695	-0.0138881	0.0114223	-0.0847552	-0.238659	0.0323379	0.0338088	-0.065794	0.637162	0.193389	NA	0.559408	0.204845	0.675246	0.341376	NA	NA	NA	0.541429
ILMN_1654823	ILMN_1654823	MGC70863	grey	-0.196917	-0.0294579	NA	0.0724059	0.0545375	0.0785749	0.125331	NA	NA	NA	0.363311	0.22822	0.194266	0.0318305	-0.043295	0.134141	NA	-0.09962	-0.0590284	NA	0.0510717	-0.029696	-0.09962	0.155905	-0.0377811	-0.102909	-0.199963	-0.0598879	-0.168647	-0.0286968	0.0686396	-0.0951915	-0.100656	0.137816	-0.17463	0.131546	0.823202	NA	0.582472	0.678971	0.550668	0.340006	NA	NA	NA	0.00432828
ILMN_1654851	ILMN_1654851	FAM134A	grey	0.300638	-0.202417	NA	0.0377095	-0.0491764	-0.11718	0.0557366	NA	NA	NA	0.0226796	-0.137297	0.0930401	0.0979519	0.0213918	0.0292173	NA	-0.002319	0.155803	NA	0.0655188	0.0842643	-0.002319	0.25043	0.185187	-0.054311	0.0891427	-0.0246486	-0.00363072	0.0249624	-0.0512889	-0.245094	0.198141	0.0127585	0.187572	0.0195947	0.120893	NA	0.774837	0.709051	0.372577	0.672309	NA	NA	NA	0.863436
ILMN_1654854	ILMN_1654854	MURC	grey	0.14314	0.00874809	NA	0.139373	-0.156053	-0.0452366	-0.0742463	NA	NA	NA	-0.0693947	-0.290023	-0.0405857	-0.144144	0.0464715	-0.121993	NA	-0.0573311	-0.268094	NA	0.00820115	0.0629083	-0.0573311	0.0890578	-0.165099	0.124057	-0.288904	0.0403616	-0.0252235	0.101776	0.306938	-0.16764	-0.097507	-0.184063	0.0270706	0.275246	0.947109	NA	0.288207	0.233784	0.731444	0.572897	NA	NA	NA	0.598293
ILMN_1654855	ILMN_1654855	DCX	grey	0.03872	-0.0784349	NA	-0.12116	-0.157812	-0.111048	-0.0728933	NA	NA	NA	-0.248369	-0.113967	-0.187853	-0.106631	0.103816	0.0240633	NA	0.070229	0.0799682	NA	0.208235	0.0910443	0.070229	0.0409696	0.0419912	-0.00555588	-0.0853194	-0.0332068	-0.072196	0.0964085	-0.0905986	0.0122536	-0.0981359	-0.1441	0.0990814	0.768968	0.551381	NA	0.356443	0.22849	0.398279	0.579929	NA	NA	NA	0.0556858
ILMN_1654857	ILMN_1654857	LOC100507003	grey	0.278796	-0.0988552	NA	-0.0344892	0.196108	0.106307	-0.0430298	NA	NA	NA	-0.0510989	-0.135117	0.0643937	0.0491118	-0.019142	0.227779	NA	-0.0232984	-0.0556983	NA	-0.118034	0.0795276	-0.0232984	0.0234914	0.0562758	0.0121622	0.0580722	0.158942	-0.0452491	0.312645	-0.0538606	-0.0395443	0.349643	-0.081778	-0.0367107	0.0309992	0.452373	NA	0.793622	0.133171	0.418847	0.744086	NA	NA	NA	0.69821
ILMN_1654858	ILMN_1654858	ZNF818P	grey	-0.176899	0.110932	NA	0.00572214	0.0690408	0.0685703	-0.100434	NA	NA	NA	0.0405002	0.0941661	0.022766	0.0104014	0.12089	0.0434922	NA	-0.0635635	0.170617	NA	-0.0504116	-0.151937	-0.0635635	-0.262682	0.197302	0.0949172	0.357376	0.335733	-0.0966633	0.0685949	-0.111559	-0.0788574	0.00643574	-0.0621651	-0.00728421	0.176336	0.398776	NA	0.96539	0.600164	0.602657	0.445149	NA	NA	NA	0.75866
ILMN_1654861	ILMN_1654861	ACO2	turquoise	0.0747542	-0.114794	NA	-0.141063	-0.467952	-0.223412	-0.142718	NA	NA	NA	-0.317389	-0.151869	-0.22857	0.218802	0.109711	-0.314391	NA	-0.109707	-0.0788237	NA	0.0204059	-0.0538239	-0.109707	0.0517477	-0.0913544	-0.109731	0.414952	0.185522	-0.0630074	-0.0650096	0.0494289	-0.216957	0.0905903	0.123392	-0.0376291	0.570267	0.382458	NA	0.282343	0.000163116	0.0861808	0.276676	NA	NA	NA	0.0134726
ILMN_1654864	ILMN_1654864	BROX	blue	-0.189546	-0.100326	NA	0.109269	-0.162605	0.0778112	0.0243176	NA	NA	NA	0.277791	0.219043	0.166092	-0.00439395	-0.241671	-0.054277	NA	0.0249531	-0.240142	NA	0.0559031	-0.154039	0.0249531	-0.13185	-0.0972468	0.188737	0.02222	-0.0948778	0.0374755	-0.129364	-0.166898	0.0471122	0.0732451	0.149713	-0.0082124	0.146913	0.445639	NA	0.405928	0.214488	0.55456	0.853678	NA	NA	NA	0.0316355
ILMN_1654866	ILMN_1654866	RANBP2	red	0.0154413	0.00544698	NA	0.234757	-0.0144268	0.128979	0.00430828	NA	NA	NA	-0.0980047	-0.11949	0.0776001	0.0161019	-0.157371	-0.0650968	NA	0.115548	-0.134547	NA	0.0750782	-0.147698	0.115548	-0.120222	0.0326767	0.120608	-0.0665997	-0.0649507	-0.173167	0.0513887	-0.0369235	-0.0106469	-0.11287	-0.282442	0.114259	0.906782	0.967053	NA	0.0709977	0.912881	0.32602	0.973938	NA	NA	NA	0.456291
ILMN_1654870	ILMN_1654870	NA	grey	0.0736395	0.140165	NA	-0.0113502	0.0855581	-0.106711	-0.0660374	NA	NA	NA	-0.108169	-0.18391	0.0612021	0.0988498	0.0501929	-0.108105	NA	-0.00135557	0.122453	NA	-0.0581136	0.113353	-0.00135557	0.183869	0.0432407	0.21868	-0.0637839	0.052485	-0.0631142	0.134812	0.245935	0.0477571	-0.0329052	0.00866976	-0.172205	0.576045	0.285449	NA	0.931409	0.515703	0.41707	0.616152	NA	NA	NA	0.410699
ILMN_1654871	ILMN_1654871	NA	grey	0.176567	-0.335193	NA	0.0523546	-0.177715	-0.204548	-0.0936422	NA	NA	NA	0.152721	-0.107921	0.398506	-0.150715	-0.116032	0.0632549	NA	0.22482	-0.0238899	NA	0.30555	-0.0618217	0.22482	-0.00897402	-0.0403474	0.069755	0.0644222	-0.026078	0.0210713	-0.0315643	0.0849806	0.0426361	0.0143688	-0.123491	0.121075	0.177163	0.00884493	NA	0.691162	0.174319	0.116947	0.476677	NA	NA	NA	0.244045
ILMN_1654875	ILMN_1654875	CLC	skyblue	0.0153497	-0.0777596	NA	0.0683866	-0.0459659	-0.120566	-0.0260834	NA	NA	NA	0.0621882	0.0910913	0.042684	0.0902231	0.00992031	0.302872	NA	-0.0159188	0.059587	NA	0.0699939	-0.0655033	-0.0159188	-0.00747544	0.153581	-0.00436021	-0.201861	-0.104133	-0.153525	0.113136	0.21779	-0.174925	0.00284456	-0.267347	-0.0399115	0.907333	0.554823	NA	0.603631	0.727281	0.358825	0.843183	NA	NA	NA	0.636904
ILMN_1654890	ILMN_1654890	LENG8	lightgreen	0.0767339	0.0553411	NA	-0.0415258	0.200275	-0.0162253	0.0346652	NA	NA	NA	4.49714e-06	-0.166566	0.180618	-0.0346468	0.0982479	0.342127	NA	0.146184	0.121765	NA	0.0658615	0.158543	0.146184	-0.00732029	0.107194	0.0373722	0.0894208	-0.0830625	0.057561	0.253774	-0.0495349	-0.135103	-0.0749157	0.0431807	0.0719504	0.560072	0.674504	NA	0.752741	0.124962	0.902072	0.792592	NA	NA	NA	0.999973
ILMN_1654893	ILMN_1654893	SCAMP2	turquoise	0.0207719	0.0343906	NA	-0.0766834	-0.120632	-0.34832	0.00864751	NA	NA	NA	-0.0723308	0.0547586	-0.068424	-0.0217184	0.275344	-0.0650746	NA	0.015744	0.13763	NA	0.028838	-0.0489395	0.015744	-0.0168882	-0.0480082	-0.0785124	0.247973	0.203873	0.0136566	-0.0406237	0.259941	-0.0802028	0.0290939	0.208618	-0.129575	0.874827	0.794199	NA	0.560331	0.358558	0.00638552	0.947716	NA	NA	NA	0.582864
ILMN_1654895	ILMN_1654895	LINC00032	grey	-0.1817	-0.203017	NA	0.135173	0.000913516	0.0513119	0.291842	NA	NA	NA	0.0714045	0.130544	-0.00540156	-0.0801894	-0.104965	-0.150097	NA	0.229687	0.29628	NA	0.171601	-0.0278846	0.229687	-0.0380733	0.262806	-0.0381771	-0.0356158	0.0148423	0.0474208	-0.0745345	-0.00892538	0.138056	0.0371027	0.0350686	0.10025	0.164702	0.119772	NA	0.303126	0.994473	0.697013	0.0236638	NA	NA	NA	0.587712
ILMN_1654899	ILMN_1654899	CT47A6	grey	0.173249	-0.106724	NA	-0.170756	0.0502786	-0.272018	-0.0561431	NA	NA	NA	0.00671223	-0.0733107	0.201857	-0.000258323	-0.0123254	0.0337984	NA	0.145125	0.0455913	NA	0.0585006	0.020242	0.145125	0.041175	-0.0746693	0.100207	0.112834	0.106379	0.00410807	-0.0292173	0.065403	-0.0987992	-0.0128536	0.283555	-0.0364864	0.185575	0.417014	NA	0.192079	0.702828	0.0355056	0.670056	NA	NA	NA	0.959406
ILMN_1654900	ILMN_1654900	MYL5	green	-0.143722	0.0181527	NA	0.135025	0.0431136	-0.110884	0.133235	NA	NA	NA	0.0677278	0.108487	-0.0223969	-0.049477	0.101261	0.0801709	NA	0.0789647	-0.0547438	NA	0.083084	-0.189543	0.0789647	-0.022516	-0.0705166	-0.0386674	-0.0651291	-0.0376112	-0.0572151	-0.0761307	0.187841	0.049534	-0.00753138	0.0820637	-0.159491	0.273277	0.890507	NA	0.303658	0.743605	0.39898	0.310173	NA	NA	NA	0.607132
ILMN_1654915	ILMN_1654915	MLLT4	pink	0.17698	0.0895069	NA	0.120203	0.185945	0.0178266	0.0144539	NA	NA	NA	0.0717637	-0.155721	0.1525	0.1204	-0.149415	0.0314844	NA	0.0637737	0.344959	NA	-0.0248168	0.0623874	0.0637737	-0.00320944	-0.00789688	-0.0466916	-0.0204346	0.0467054	-0.267384	0.0502729	0.103044	-0.101708	0.00558322	-0.0426046	-0.0446164	0.176136	0.496441	NA	0.360284	0.154892	0.892461	0.912719	NA	NA	NA	0.58583
ILMN_1654916	ILMN_1654916	KIF7	grey	0.19828	0.113731	NA	-0.0268774	-0.0542772	-0.143206	-0.0946372	NA	NA	NA	-0.271898	-0.292092	-0.0956679	-0.0582219	0.194727	-0.0447591	NA	-0.127339	0.13091	NA	-0.0907225	-0.0794318	-0.127339	0.12645	0.0920769	0.0203022	0.138026	0.134265	-0.0752415	-0.0535411	0.0696943	-0.0974847	-0.12642	0.159155	0.00813282	0.128841	0.38691	NA	0.838471	0.680421	0.275021	0.471985	NA	NA	NA	0.0355903
ILMN_1654920	ILMN_1654920	HNRNPH3	yellow	-0.00716526	0.132869	NA	0.258688	0.153165	0.213679	0.221449	NA	NA	NA	0.0972835	0.119404	-0.0291282	-0.00720361	-0.079182	-0.132344	NA	0.101108	-0.127655	NA	0.12962	-0.149177	0.101108	-0.0910942	-0.0525794	-0.103458	-0.104471	0.0548424	-0.0692552	-0.0299004	0.0105211	0.0526716	-0.106385	-0.393336	0.0750572	0.956668	0.311517	NA	0.0459615	0.24266	0.101145	0.0890487	NA	NA	NA	0.459628
ILMN_1654922	ILMN_1654922	AK130920	grey	0.113032	-0.165277	NA	-0.0232243	0.107427	0.211619	0.145999	NA	NA	NA	-0.115754	-0.0306963	-0.164708	-0.175952	0.101359	-0.00925581	NA	0.0510376	-0.163568	NA	-0.287061	0.0764947	0.0510376	-0.184174	-0.198815	0.0294982	-0.176864	0.192734	-0.0784287	-0.0100178	-0.302029	0.109787	0.0883986	0.0607856	0.0503995	0.389854	0.206949	NA	0.860188	0.413934	0.104556	0.26567	NA	NA	NA	0.378464
ILMN_1654939	ILMN_1654939	TMED2	yellow	-0.164956	-0.0208759	NA	-0.222909	-0.0943277	0.252766	0.168941	NA	NA	NA	0.091141	0.0615226	0.000768738	0.0727448	-0.182627	-0.0231545	NA	0.0524438	-0.253595	NA	-0.0148168	0.0711682	0.0524438	-0.040258	-0.0812368	-0.111739	-0.000378769	0.0910431	-0.0818981	-0.159282	-0.244896	0.0487906	0.0578659	0.123613	-0.115349	0.207844	0.874205	NA	0.086909	0.473442	0.0513552	0.196918	NA	NA	NA	0.488581
ILMN_1654942	ILMN_1654942	NFIC	grey	-0.178203	-0.0395507	NA	0.167958	-0.153297	-0.100441	-0.210046	NA	NA	NA	0.0428183	-0.0818123	0.171618	0.105729	-0.10146	0.0889545	NA	0.00167136	-0.0997645	NA	0.199268	-0.139318	0.00167136	0.011712	-0.192529	-0.0176799	0.291845	-0.219655	0.288299	-0.0544152	0.0673086	-0.11119	0.128853	-0.0888512	0.0236097	0.173118	0.764154	NA	0.199575	0.24225	0.445118	0.107222	NA	NA	NA	0.745301
ILMN_1654945	ILMN_1654945	DNMT3A	tan	-0.0107459	0.130415	NA	0.00618574	0.0227945	-0.0736258	-0.0745791	NA	NA	NA	0.0107796	0.212806	-0.066181	0.00828652	0.0642118	-0.209259	NA	0.0603431	-0.0183643	NA	0.13406	-0.0550775	0.0603431	-0.0895318	-0.200497	-0.157274	0.125251	0.345829	-0.102212	0.00296499	0.0844164	0.138205	0.0518639	-0.137363	-0.0543081	0.935053	0.320618	NA	0.962587	0.862751	0.576117	0.571173	NA	NA	NA	0.93485
ILMN_1654946	ILMN_1654946	ZSCAN18	grey	0.187869	-0.15373	NA	-0.0289807	-0.0377135	-0.105827	-0.227671	NA	NA	NA	-0.117658	-0.199817	-0.0200212	-0.0519307	0.241095	-0.0339597	NA	-0.228393	0.0330973	NA	-0.0690183	0.0122436	-0.228393	0.00911237	0.217321	-0.176593	0.0994571	0.0816052	-0.157597	0.0110116	-0.088727	-0.248121	-0.152844	-0.0774354	0.142907	0.15059	0.240905	NA	0.826021	0.774814	0.420963	0.0802066	NA	NA	NA	0.370618
ILMN_1654950	ILMN_1654950	NA	grey	0.330975	0.0325486	NA	0.131311	0.189202	0.187839	0.143211	NA	NA	NA	-0.0612484	-0.381549	0.137157	-0.0610996	-0.116857	0.0826073	NA	-0.113076	-0.0402594	NA	0.0401533	-0.190089	-0.113076	-0.0562526	0.266223	0.0837322	0.242199	0.0698714	-0.18048	0.325668	-0.168534	-0.0788102	0.0969588	-0.0182998	-0.0098049	0.00979346	0.805	NA	0.317277	0.147663	0.150657	0.275005	NA	NA	NA	0.642014
ILMN_1654965	ILMN_1654965	NA	grey	0.169296	-0.130187	NA	-0.23983	-0.276387	-0.0660649	-0.117013	NA	NA	NA	-0.0495235	0.00657803	-0.0755277	0.00408103	-0.102746	0.094725	NA	-0.0925218	0.154404	NA	-0.167609	0.0165069	-0.0925218	0.00139752	0.0564227	0.0210454	-0.0753111	-0.238159	0.371093	0.0339532	-0.037956	-0.00167752	-0.11922	-0.211521	0.36094	0.195965	0.321473	NA	0.064939	0.0325424	0.616005	0.373266	NA	NA	NA	0.707089
ILMN_1654966	ILMN_1654966	SCARA3	grey	0.0564791	0.0994016	NA	-0.0220958	-0.217596	-0.101203	0.0123697	NA	NA	NA	0.0238547	0.0429827	-0.0771097	0.0784149	-0.0221558	-0.204073	NA	-0.172946	0.0313907	NA	-0.170657	-0.0840946	-0.172946	0.000521421	0.0487024	0.0571339	0.17896	0.0304619	-0.10427	-0.0183745	0.284389	-0.212206	0.135856	0.0257031	-0.0509782	0.668196	0.449866	NA	0.866919	0.0948978	0.441652	0.925266	NA	NA	NA	0.856433
ILMN_1654973	ILMN_1654973	NA	grey	-0.0125734	-0.00108488	NA	-0.236691	-0.0717022	-0.0100267	-0.120034	NA	NA	NA	0.015835	0.0344925	-0.0820463	-0.0712948	0.00765461	0.0391357	NA	-0.161209	0.244894	NA	-0.094607	0.0085268	-0.161209	-0.0308966	0.195199	0.0650439	0.066374	-0.0974266	0.107189	-0.0272361	-0.279453	0.0149042	-0.251688	-0.146921	0.13609	0.924039	0.993436	NA	0.0686371	0.586152	0.939391	0.360963	NA	NA	NA	0.904416
ILMN_1654979	ILMN_1654979	EPHA6	grey	-0.0990077	-0.0118683	NA	0.00488327	0.343012	0.100395	-0.114195	NA	NA	NA	-0.15708	0.161073	-0.230328	-0.0185083	0.0912655	0.115567	NA	-0.0938689	-0.170565	NA	-0.0317377	-0.118681	-0.0938689	0.140297	0.00357529	-0.0905322	0.109656	0.195904	-0.0625349	0.125609	0.242272	0.00804286	0.283021	-0.0855011	-0.129732	0.451673	0.928287	NA	0.970461	0.00729662	0.445326	0.384964	NA	NA	NA	0.230683
ILMN_1654980	ILMN_1654980	OTOA	grey	0.214293	0.0305629	NA	0.0631606	0.16417	0.150399	0.144831	NA	NA	NA	-0.0472665	-0.184857	0.108902	-0.0377796	-0.224928	-0.197329	NA	0.26714	0.118105	NA	0.164012	-0.0636212	0.26714	0.129316	0.0364081	-0.168666	0.0905902	0.165523	-0.103992	-0.0120952	-0.0741272	-0.0222295	-0.0551167	0.260123	0.0610692	0.100145	0.816683	NA	0.631635	0.210048	0.251375	0.269553	NA	NA	NA	0.719877
ILMN_1654987	ILMN_1654987	HCG2P7	brown	-0.162178	-0.0271375	NA	-0.089308	0.153132	-0.104501	-0.0800218	NA	NA	NA	0.0888819	-0.0268019	0.155123	0.142686	0.0471519	0.0506497	NA	-0.0644022	0.110131	NA	-0.041203	0.0874351	-0.0644022	0.13331	0.033087	-0.0695631	-0.168646	-0.183058	-0.0760787	-0.0646446	-0.00392921	-0.0966764	0.00945782	0.0659798	-0.035878	0.21571	0.83693	NA	0.497402	0.242763	0.42684	0.543331	NA	NA	NA	0.499465
ILMN_1654997	ILMN_1654997	P2RX3	grey	0.100793	0.231429	NA	-0.189871	-0.00588128	-0.069783	-0.291625	NA	NA	NA	-0.0339761	0.0632383	-0.181072	0.0302987	-0.00477079	0.0921028	NA	-0.239531	0.175583	NA	-0.116488	0.0487884	-0.239531	0.121917	0.121028	-0.103841	-0.121125	-0.0886794	-0.0296626	0.0328973	-0.0865687	0.170629	-0.222889	-0.259775	0.160216	0.443517	0.0752113	NA	0.146211	0.964428	0.596242	0.0237725	NA	NA	NA	0.796626
ILMN_1654998	ILMN_1654998	SMEK1	grey	0.0767705	0.0820824	NA	0.189487	0.147861	-0.023254	-0.0252599	NA	NA	NA	0.00105436	-0.0147355	-0.0646231	0.139618	0.00570786	-0.0622276	NA	-0.129161	0.0284199	NA	-0.072867	-0.112145	-0.129161	-0.127589	0.0744808	0.143499	0.120247	-0.0246079	-0.269247	-0.0427912	0.104256	0.0614878	0.0406412	-0.0341475	-0.0885927	0.559884	0.532965	NA	0.147042	0.259554	0.860012	0.848073	NA	NA	NA	0.993621
ILMN_1655011	ILMN_1655011	SERF1B	grey	0.208288	-0.0318922	NA	-0.153194	0.0909999	-0.0689171	-0.114193	NA	NA	NA	0.0169577	-0.141284	0.127487	-0.0950454	0.0880794	0.112236	NA	-0.244829	0.0156826	NA	-0.243714	0.343178	-0.244829	0.309313	0.0808124	-0.0582373	0.0373734	0.335471	-0.168748	0.342227	0.111994	-0.0630084	-0.0189062	0.202742	-0.150077	0.11026	0.808857	NA	0.242569	0.489257	0.600819	0.384971	NA	NA	NA	0.897674
ILMN_1655026	ILMN_1655026	LOC647979	darkturquoise	0.0827278	0.260318	NA	0.198288	0.215612	0.189535	0.0843743	NA	NA	NA	0.0915954	-0.087582	0.162417	-0.0112584	-0.146454	0.128911	NA	0.0415636	0.0210777	NA	-0.0684348	0.0650567	0.0415636	-0.17165	0.045734	0.116273	-0.0976792	-0.0393897	-0.118285	0.240404	-0.120347	0.05521	0.170141	0.0599238	-0.110044	0.529738	0.0445607	NA	0.128826	0.0980238	0.146937	0.521551	NA	NA	NA	0.486407
ILMN_1655039	ILMN_1655039	SLC27A4	darkred	0.206449	0.130357	NA	-0.17453	-0.215874	-0.0358722	-0.413436	NA	NA	NA	-0.160297	-0.0387126	-0.349088	-0.0297836	0.316689	-0.154185	NA	-0.304426	0.349737	NA	-0.194118	-0.105121	-0.304426	0.0212459	-0.0828064	-0.203074	-0.0439953	0.075156	0.144441	0.00314328	-0.118277	0.0152688	-0.0461145	-0.22366	0.1767	0.113511	0.320836	NA	0.182294	0.0976057	0.78554	0.00102589	NA	NA	NA	0.221153
ILMN_1655045	ILMN_1655045	LOC728012	grey	0.257698	0.0018794	NA	0.113054	0.0739756	0.225845	0.0830408	NA	NA	NA	-0.157344	-0.151957	-0.032843	-0.0431062	0.111427	0.120539	NA	0.0423814	-0.044372	NA	0.0113255	0.0316705	0.0423814	0.145305	0.0321153	-0.0666328	0.0546006	0.0435026	0.0879023	0.281698	-0.0630791	-0.0167128	0.198557	-0.135777	0.0700233	0.0468292	0.988629	NA	0.389761	0.5743	0.0827264	0.528177	NA	NA	NA	0.229892
ILMN_1655046	ILMN_1655046	NUTF2	turquoise	-0.021999	0.0438154	NA	-0.186071	-0.211016	-0.150385	-0.141227	NA	NA	NA	-0.219721	-0.188381	-0.113906	-0.0195121	0.173599	0.0903938	NA	-0.112107	0.033211	NA	-0.0733205	0.115037	-0.112107	0.0991081	-0.0269604	0.131539	0.0684993	0.0922207	0.0239746	0.0880173	0.0912033	-0.0150988	0.0729354	0.283794	-0.247821	0.867497	0.739577	NA	0.154608	0.105572	0.25142	0.281778	NA	NA	NA	0.0916363
ILMN_1655047	ILMN_1655047	NA	brown	-0.0226838	-0.128457	NA	-0.105555	-0.0415933	-0.166233	0.0150642	NA	NA	NA	0.0472958	-0.0333851	0.168768	0.0485814	0.0161169	0.126382	NA	0.159402	0.0558808	NA	0.14955	0.0433262	0.159402	0.0486614	0.0648987	-0.0232584	-0.0720504	-0.106349	-0.102367	-0.0515392	0.0211733	-0.214121	0.00499596	0.157569	-0.0383621	0.863411	0.327999	NA	0.422164	0.752352	0.204299	0.909048	NA	NA	NA	0.719711
ILMN_1655051	ILMN_1655051	FAM86B1	grey	0.0449695	0.00822019	NA	0.00267053	-0.0600425	0.221079	-0.0354117	NA	NA	NA	0.0892679	0.172854	0.0658426	-0.323028	-0.063301	-0.00570809	NA	-0.00149563	-0.0118919	NA	-0.0723874	-0.0269632	-0.00149563	-0.0421725	0.0922822	-0.0560085	0.0204426	0.294224	-0.215534	0.272841	-0.135137	0.134966	-0.0579231	0.0839996	-0.253704	0.73297	0.950296	NA	0.983843	0.648595	0.0895973	0.788228	NA	NA	NA	0.497596
ILMN_1655052	ILMN_1655052	TRNT1	grey	-0.108368	-0.0952455	NA	0.0375729	-0.041487	0.0192324	-0.0490395	NA	NA	NA	-0.242068	0.152166	-0.374695	-0.0928905	0.117024	-0.120155	NA	0.181019	0.229296	NA	0.163464	-0.112692	0.181019	0.0398946	0.0739931	-0.0414889	-0.209906	-0.149216	0.0715524	-0.203085	0.0869474	0.316453	-0.0806511	-0.227467	0.139916	0.409832	0.469129	NA	0.775631	0.752965	0.884037	0.709825	NA	NA	NA	0.0624025
ILMN_1655068	ILMN_1655068	TOM1L2	grey	-0.0474078	-0.0198143	NA	0.0597078	-0.0609776	0.00510552	-0.0678493	NA	NA	NA	-0.0299649	-0.270744	0.0882253	-0.0336317	0.123623	0.0961418	NA	0.0371027	0.252279	NA	0.0241737	0.0595577	0.0371027	-0.0123962	0.191261	0.149196	-0.0345025	-0.262319	0.0392583	-0.220572	0.0498441	-0.0778666	0.00184413	0.0416635	-0.104948	0.719074	0.880554	NA	0.650426	0.643489	0.969117	0.606485	NA	NA	NA	0.82021
ILMN_1655077	ILMN_1655077	PRDM1	blue	-0.360312	-0.0760495	NA	0.155774	0.0800721	0.282027	0.308914	NA	NA	NA	0.489964	0.360532	0.30513	0.0344306	-0.361501	0.133707	NA	0.154528	-0.14779	NA	0.0588902	-0.125782	0.154528	-0.211723	0.0234649	-0.0368474	-0.00653366	-0.204926	0.0984798	-0.18252	-0.0214855	0.141326	-0.0757811	0.0196758	0.106494	0.00468527	0.563587	NA	0.234633	0.543077	0.0290251	0.0163252	NA	NA	NA	7.08231e-05
ILMN_1655080	ILMN_1655080	HSP90AA2	grey	0.112468	-0.0934709	NA	0.223476	0.129869	0.186592	0.066756	NA	NA	NA	0.0610109	0.106895	0.0670865	-0.153129	-0.0269702	0.206983	NA	-0.0489052	-0.0724313	NA	-0.0673528	-0.207529	-0.0489052	-0.0483674	-0.24179	-0.0723707	0.221011	0.108523	-0.0808371	0.111236	0.101485	-0.103945	0.282135	0.320462	0.0125628	0.392239	0.477487	NA	0.0860881	0.322666	0.153435	0.61231	NA	NA	NA	0.643308
ILMN_1655086	ILMN_1655086	NA	green	-0.0362791	-0.157547	NA	-0.106799	-0.0936017	-0.233598	-0.157214	NA	NA	NA	-0.117138	-0.124166	-0.0312405	0.0664085	0.172253	-0.153726	NA	-0.129593	-0.151865	NA	-0.0554093	-0.0849243	-0.129593	0.121838	0.0353612	-0.0690582	0.00577333	0.0490326	0.00781317	-0.180054	0.12804	0.0587155	0.00809876	0.0776621	-0.0505987	0.783166	0.229282	NA	0.416685	0.476869	0.0724429	0.230283	NA	NA	NA	0.37275
ILMN_1655093	ILMN_1655093	ING5	grey	-0.00673432	0.00670066	NA	-0.317484	-0.0579326	0.0836087	-0.141937	NA	NA	NA	-0.137565	-0.24982	0.0248647	0.192643	-0.104428	-0.157911	NA	-0.057664	0.0803691	NA	-0.11472	0.0553994	-0.057664	-0.0564031	0.14038	-0.0238126	0.18197	-0.017177	-0.107513	-0.103426	-0.269274	-0.156114	-0.0184728	0.0201721	0.0540184	0.959272	0.959475	NA	0.0134432	0.660173	0.52535	0.27934	NA	NA	NA	0.294568
ILMN_1655095	ILMN_1655095	CNGA4	grey	0.0469837	-0.0994446	NA	0.0466515	-0.124524	-0.125106	-0.167687	NA	NA	NA	0.057502	0.238466	0.105014	0.0345451	0.0132859	0.261603	NA	0.145334	0.00299123	NA	-0.0327208	0.0269328	0.145334	-0.179278	-0.064324	0.100846	-0.0652835	0.0290837	-0.104884	-0.011763	-0.165484	0.0719231	-0.00515497	0.113733	-0.210382	0.721485	0.449669	NA	0.723375	0.343149	0.34088	0.200313	NA	NA	NA	0.662546
ILMN_1655096	ILMN_1655096	NA	grey	0.0366084	0.155689	NA	-0.193342	0.0204158	0.0844484	-0.189102	NA	NA	NA	-0.198442	-0.0183032	-0.187977	-0.01267	0.220963	-0.13953	NA	-0.0121212	0.212336	NA	-0.0134032	0.0945286	-0.0121212	0.20282	0.114468	-0.16679	-0.002253	0.111873	0.0860027	0.0355437	-0.0635201	-0.0229417	-0.0332565	-0.0838399	-0.036796	0.781246	0.234892	NA	0.13884	0.876955	0.521184	0.147882	NA	NA	NA	0.128522
ILMN_1655100	ILMN_1655100	BC039545	grey	-0.0664933	0.285142	NA	0.184897	0.0911885	0.0677672	-0.009895	NA	NA	NA	0.0721396	0.0172386	0.0533779	0.157479	-0.196204	0.103331	NA	-0.153202	-0.0998314	NA	-0.145918	-0.0270265	-0.153202	0.0580005	-0.26643	0.0958873	0.0189642	-0.0946819	0.287594	0.158069	0.122258	0.00505285	-0.058681	0.0436911	-0.0857585	0.613714	0.027223	NA	0.157271	0.488354	0.606922	0.940186	NA	NA	NA	0.583863
ILMN_1655114	ILMN_1655114	ABR	grey	-0.11371	0.21838	NA	0.0966413	0.0852578	0.139737	0.166949	NA	NA	NA	0.135867	-0.00664158	0.0980859	0.1637	-0.0520436	-0.25617	NA	0.117468	0.239499	NA	0.132199	0.00815998	0.117468	-0.0765042	0.143	-0.00408985	0.0486417	0.151933	0.15127	-0.164324	-0.115835	0.155361	0.00918671	-0.178182	-0.00277444	0.386995	0.093684	NA	0.462611	0.517184	0.286937	0.202329	NA	NA	NA	0.300625
ILMN_1655117	ILMN_1655117	WDR19	grey	0.278225	0.0892918	NA	0.00101525	0.0886783	0.0743624	-0.0758414	NA	NA	NA	-0.327868	-0.270953	-0.227686	-0.0922579	0.412043	-0.0350557	NA	-0.0985125	-0.0514185	NA	-0.0925736	0.21586	-0.0985125	0.00307094	0.0893461	0.0727041	-0.387383	0.138238	-0.0594576	0.069597	-0.0515273	-0.213928	0.0177946	-0.335782	-0.025716	0.0313591	0.497481	NA	0.993857	0.500452	0.572295	0.564658	NA	NA	NA	0.0105475
ILMN_1655126	ILMN_1655126	LOC375133	darkgreen	0.15348	-0.117827	NA	-0.191117	-0.00386006	-0.259484	-0.281681	NA	NA	NA	-0.198095	-0.168516	-0.135995	-0.026323	0.195787	0.00344296	NA	-0.154029	0.0792486	NA	-0.128206	0.208237	-0.154029	-0.0163219	0.0205277	-0.181737	0.308193	0.0867237	0.0245478	0.123212	-0.333182	-0.306424	-0.0552615	-0.105634	0.208928	0.241683	0.369924	NA	0.143531	0.976648	0.0452729	0.0292312	NA	NA	NA	0.129206
ILMN_1655136	ILMN_1655136	FLJ31813	grey	0.153934	0.0438356	NA	-0.110565	-0.0400739	0.22971	0.13212	NA	NA	NA	0.118019	0.323147	-0.112045	0.112743	0.0455142	0.0122783	NA	-0.232851	0.0577579	NA	-0.227476	-0.263307	-0.232851	-0.182365	-0.176099	-0.174703	0.126559	-0.142174	-0.284718	-0.0824682	-0.0336415	-0.0895018	0.148631	0.0965553	-0.0195751	0.240275	0.739462	NA	0.400347	0.761125	0.0774652	0.314278	NA	NA	NA	0.36914
ILMN_1655137	ILMN_1655137	ZCCHC11	midnightblue	0.153537	-0.00236436	NA	-0.224686	-0.00977877	0.0340566	-0.0507728	NA	NA	NA	-0.283643	-0.185607	-0.320424	0.0538324	0.196276	-0.132846	NA	-0.0876895	-0.202653	NA	-0.137025	0.299253	-0.0876895	0.0446098	-0.0424932	-0.08161	-0.0251318	0.176219	-0.175958	0.00195841	-0.139348	-0.259295	-0.0264778	-0.164045	-0.117191	0.241504	0.985695	NA	0.0843584	0.940888	0.796155	0.700045	NA	NA	NA	0.028078
ILMN_1655140	ILMN_1655140	SETMAR	grey	0.0669819	-0.0358586	NA	0.042349	0.14436	-0.0022671	-0.0990915	NA	NA	NA	0.0907454	0.175965	0.103154	-0.00318947	-0.108375	0.0238282	NA	-0.0958196	0.000948011	NA	-0.0207418	-0.0974345	-0.0958196	-0.0422674	-0.109042	-0.0853421	0.0695424	0.149934	-0.0232594	0.17784	0.0587276	-0.270486	0.0446354	-0.0107338	0.083765	0.611105	0.785619	NA	0.748	0.271131	0.986284	0.451288	NA	NA	NA	0.490478
ILMN_1655144	ILMN_1655144	CB105455	grey	0.0681683	-0.160227	NA	-0.148282	0.0275502	-0.138454	0.00536071	NA	NA	NA	-0.0961839	-0.0992325	-0.0491553	0.129296	0.1755	0.0382814	NA	-0.0129128	0.0433921	NA	-0.139657	0.277951	-0.0129128	0.146682	-0.131684	-0.0600614	0.210067	0.0450307	-0.243793	0.177546	-0.107624	-0.196462	0.287203	0.173123	-0.116287	0.60479	0.221359	NA	0.258186	0.834485	0.291429	0.967574	NA	NA	NA	0.464741
ILMN_1655151	ILMN_1655151	ABCA17P	grey	0.0888133	0.0420802	NA	0.00247671	0.148348	-0.15856	0.0364031	NA	NA	NA	0.00385477	-0.0340946	-0.000142318	0.203871	-0.0310587	0.0248228	NA	-0.0882807	0.224438	NA	-0.0297907	0.0563187	-0.0882807	0.169776	0.136264	-0.0944078	-0.0378384	0.0285893	-0.0030248	-0.0965293	0.111845	-0.0450017	0.0714639	0.14052	-0.108886	0.499797	0.749547	NA	0.985016	0.257972	0.226266	0.782443	NA	NA	NA	0.97668
ILMN_1655154	ILMN_1655154	PTBP1	blue	0.00773579	0.0962294	NA	-0.217109	-0.0318569	0.190793	-0.129668	NA	NA	NA	-0.221787	-0.286079	-0.0371708	-0.297935	0.245987	0.0166249	NA	0.0244881	0.162616	NA	0.0692069	-0.0994384	0.0244881	0.100468	0.109407	0.0927143	-0.0829675	-0.0622425	-0.0329385	-0.0359607	-0.17499	0.131809	-0.186056	0.10826	-0.0599409	0.953222	0.464529	NA	0.0956572	0.809065	0.144224	0.323419	NA	NA	NA	0.0885493
ILMN_1655155	ILMN_1655155	PRPS1L1	grey	0.115834	0.132001	NA	-0.165167	-0.128723	0.176126	0.0839342	NA	NA	NA	-0.275827	-0.15222	-0.273265	0.0621023	0.172862	-0.272354	NA	0.0273857	-0.107962	NA	-0.045449	0.0133265	0.0273857	-0.13796	-0.182075	-0.0412449	0.135757	0.148481	-0.291772	-0.192142	-0.154125	-0.0725453	0.0701955	0.349528	-0.0687898	0.37813	0.314715	NA	0.207256	0.326989	0.178264	0.523733	NA	NA	NA	0.0329102
ILMN_1655161	ILMN_1655161	MORN1	grey	-0.0427841	0.0420987	NA	0.00924491	-0.0761848	-0.153509	-0.220105	NA	NA	NA	0.115785	0.0905625	0.0867387	-0.0198889	0.137595	-0.142501	NA	-0.0988414	0.00537674	NA	-0.0825085	-0.0074703	-0.0988414	0.00739339	-0.0244537	-0.0277783	-0.148092	0.0464478	-0.148849	0.0649915	0.0486531	0.195826	-0.198787	-0.246639	-0.147809	0.745498	0.749441	NA	0.944109	0.562891	0.24159	0.0910558	NA	NA	NA	0.378334
ILMN_1655162	ILMN_1655162	HCP5	grey	0.00152377	0.0080524	NA	-0.117522	-0.0788151	0.123061	-0.0743649	NA	NA	NA	0.0227212	0.104806	-0.0780023	-0.0792024	0.117474	-0.0131982	NA	-0.205113	-0.051929	NA	-0.304143	0.108277	-0.205113	-0.20731	0.0888914	-0.152756	0.168234	0.113672	-0.0111629	0.157846	-0.21101	-0.119657	-0.0477017	0.020183	-0.0325418	0.990781	0.951309	NA	0.371174	0.549447	0.348892	0.572282	NA	NA	NA	0.863188
ILMN_1655163	ILMN_1655163	STK24	turquoise	-0.235065	-0.117862	NA	0.0326236	0.0230607	0.249842	0.137076	NA	NA	NA	0.220594	0.100494	0.171316	-0.195185	-0.199101	0.136471	NA	0.113162	-0.131725	NA	0.0313415	-0.0672968	0.113162	-0.0683502	-0.0880324	0.0518017	-0.174454	-0.19653	0.179737	-0.148233	0.014017	0.192286	-0.187137	-0.0845583	0.157762	0.0706172	0.369782	NA	0.804559	0.861164	0.0542028	0.296305	NA	NA	NA	0.0903215
ILMN_1655165	ILMN_1655165	RNF138	grey	0.0261257	0.146185	NA	0.122643	-0.0156261	0.0317341	-0.041277	NA	NA	NA	-0.111868	0.0437546	-0.166765	-0.107895	0.196804	-0.27685	NA	0.00958413	-0.0272351	NA	0.0185417	-0.21091	0.00958413	-0.0937648	-0.0675684	-0.137449	-0.0537554	0.0370828	0.109675	-0.103731	0.13805	0.0261887	-0.0241118	-0.237886	0.0694564	0.842931	0.265055	NA	0.350544	0.905672	0.809787	0.754176	NA	NA	NA	0.394783
ILMN_1655167	ILMN_1655167	ZNF502	grey	0.156321	0.119191	NA	0.238839	0.0123445	0.119322	0.0329153	NA	NA	NA	-0.0186104	-0.114289	-0.0171627	0.187745	-0.119023	0.0189861	NA	-0.307586	-0.185015	NA	-0.213069	-0.203023	-0.307586	-0.165857	0.123643	0.0903057	-0.195434	-0.00833232	-0.27943	-0.0794373	0.0900519	-0.196115	0.0351781	0.0739647	0.00114084	0.232973	0.364373	NA	0.066089	0.925417	0.363839	0.802846	NA	NA	NA	0.887763
ILMN_1655170	ILMN_1655170	NA	lightcyan	0.0973197	-0.107301	NA	0.160544	0.100912	0.204315	0.207395	NA	NA	NA	-0.0430429	-0.321682	0.0500373	-0.0564412	-0.0914352	-0.0302964	NA	-0.0291774	-0.261216	NA	-0.0537588	-0.109541	-0.0291774	-0.136784	-0.112229	-0.0942047	0.000933482	-0.0928801	0.073432	0.0392068	0.239203	-0.0672555	-0.0755165	0.0129132	0.134418	0.45946	0.414486	NA	0.220434	0.442976	0.117374	0.11183	NA	NA	NA	0.744011
ILMN_1655171	ILMN_1655171	PCDHGC3	grey	0.0123785	0.0475777	NA	-0.00462378	-0.061264	-0.114569	-0.136484	NA	NA	NA	-0.156	-0.104375	-0.111709	0.187789	0.167511	-0.146291	NA	-0.147576	0.0940009	NA	-0.0378592	-0.206928	-0.147576	0.105258	0.0901119	-0.231903	0.0627149	-0.0888262	0.0497755	-0.126474	-0.000477373	-0.057077	0.0116554	0.100164	-0.00277959	0.925212	0.718109	NA	0.97203	0.641929	0.383398	0.298417	NA	NA	NA	0.233946
ILMN_1655177	ILMN_1655177	PI4KA	lightgreen	0.208534	0.0914515	NA	-0.122009	0.325898	0.0406706	-0.139025	NA	NA	NA	-0.221529	-0.230888	-0.128502	-0.389062	0.274257	0.183101	NA	0.068859	0.202969	NA	-0.0332822	0.0590846	0.068859	-0.0640939	0.0109936	-0.0434596	-0.176316	-0.0883889	-0.02375	0.0645707	-0.206865	0.0046104	-0.146638	-0.0842081	0.0108131	0.109831	0.487095	NA	0.35306	0.0110511	0.757676	0.289424	NA	NA	NA	0.0889305
ILMN_1655190	ILMN_1655190	LOC100506085	brown	0.111973	-0.103591	NA	0.0822082	0.0236086	-0.161605	-0.0199526	NA	NA	NA	0.161617	0.0665168	0.254997	-0.0139898	0.00699942	0.13916	NA	0.014652	0.0740814	NA	0.13286	-0.140137	0.014652	0.138408	-0.0224975	0.0306669	-0.0593811	-0.081289	-0.0956732	0.0713754	0.21927	-0.0704306	0.076838	0.170591	-0.0482827	0.394338	0.4309	NA	0.532335	0.857899	0.21736	0.879726	NA	NA	NA	0.217324
ILMN_1655191	ILMN_1655191	CASZ1	saddlebrown	-0.0785953	0.0554449	NA	-0.0776571	0.199989	0.117248	-0.0308208	NA	NA	NA	0.0533371	-0.0501992	0.11731	-0.197808	-0.10775	0.395303	NA	0.0505163	0.154962	NA	-0.0731343	0.0419294	0.0505163	-0.0567914	0.124617	0.180794	-0.235616	-0.281576	0.143413	0.0254548	-0.133896	0.14975	-0.169837	0.160122	-0.0175095	0.550565	0.673927	NA	0.555347	0.125512	0.372297	0.815163	NA	NA	NA	0.685665
ILMN_1655194	ILMN_1655194	PHF17	red	-0.156345	-0.15708	NA	-0.0369072	-0.112665	-0.290724	0.0506477	NA	NA	NA	0.341152	0.192267	0.334108	0.201842	-0.157806	0.0485093	NA	0.0725663	-0.0852743	NA	0.202871	0.103284	0.0725663	0.0998015	-0.14552	-0.0673385	0.347398	0.16379	-0.160949	-0.0155461	0.0255041	-0.2779	0.0453336	0.279113	-0.20691	0.232901	0.230685	NA	0.779506	0.391406	0.024229	0.700749	NA	NA	NA	0.00764175
ILMN_1655195	ILMN_1655195	SMA4	grey	0.0553085	0.0813651	NA	-0.0659067	0.0544853	-0.146369	-0.138625	NA	NA	NA	0.00147404	-0.00427059	0.0658031	0.100653	-0.0271497	-0.135087	NA	-0.0556505	0.079292	NA	0.0283418	0.143884	-0.0556505	0.141526	0.0853673	-0.137852	0.263786	0.483457	-0.0486628	0.18284	0.0318104	-0.045409	-0.057956	-0.113769	-0.0460718	0.674685	0.536563	NA	0.616852	0.679262	0.264446	0.290828	NA	NA	NA	0.991082
ILMN_1655196	ILMN_1655196	NA	grey	0.0454401	0.109462	NA	-0.300068	-0.000697383	-0.00947658	-0.196838	NA	NA	NA	-0.0945977	0.0223293	0.00246196	-0.0642084	0.133729	0.213396	NA	0.0998603	0.161134	NA	0.132788	-0.0361109	0.0998603	-0.0422178	0.0873619	-0.164027	0.17633	0.0385431	0.111439	0.250032	-0.0945324	-0.236963	0.0780458	-0.0664892	-0.00625178	0.730281	0.405092	NA	0.0198389	0.995781	0.942711	0.131703	NA	NA	NA	0.472171
ILMN_1655201	ILMN_1655201	C21orf70	grey	0.148171	-0.0446729	NA	0.159999	-0.0641217	-0.0103617	-0.0252107	NA	NA	NA	-0.0812613	-0.0614938	-0.0920709	0.0174312	-0.181847	-0.0684445	NA	-0.0853479	0.0187551	NA	-0.173061	0.0113801	-0.0853479	-0.082017	-0.0673486	-0.043179	0.299647	0.119821	0.0607746	-0.0878883	-0.121072	0.222321	0.0585999	0.199771	0.229867	0.258545	0.734666	NA	0.222026	0.626444	0.937371	0.848366	NA	NA	NA	0.537084
ILMN_1655206	ILMN_1655206	ZBTB34	blue	-0.233149	-0.0915425	NA	0.088739	0.041051	-0.0102918	0.225478	NA	NA	NA	0.368431	0.366465	0.182144	0.173963	-0.202593	0.0501606	NA	0.0833313	-0.221384	NA	0.0380419	0.162188	0.0833313	-0.00167012	-0.0643519	-0.0319098	-0.119205	-0.040387	0.195303	-0.0602719	0.06581	-0.112327	0.162522	-0.176955	-0.0628232	0.0730097	0.48666	NA	0.500158	0.75548	0.937792	0.0832406	NA	NA	NA	0.00377401
ILMN_1655210	ILMN_1655210	BPY2	grey	-0.15815	0.0557252	NA	0.130496	0.0468368	0.171721	0.166589	NA	NA	NA	0.3156	0.587326	-0.0320171	-0.0388643	-0.189349	0.17294	NA	0.0653757	0.0478881	NA	0.0664032	-0.13376	0.0653757	-0.0725992	-0.15386	-0.0639213	-0.257451	-0.0693883	-0.0339982	-0.207631	0.0361707	0.0803578	0.0598508	0.0645048	-0.00716138	0.227482	0.672372	NA	0.320316	0.72232	0.189542	0.203317	NA	NA	NA	0.0140362
ILMN_1655211	ILMN_1655211	NA	grey	0.0948519	-0.0236622	NA	-0.0435909	0.0535612	0.0194636	-0.0555245	NA	NA	NA	0.0648495	0.0652993	0.0197874	-0.0451554	-0.267412	0.155267	NA	-0.0160818	0.12613	NA	-0.0095013	0.019993	-0.0160818	-0.246375	-0.0162305	-0.0995656	0.0929307	-0.0737652	0.179924	0.0018462	-0.219374	-0.097097	-0.021952	0.0736473	0.246869	0.470976	0.85758	NA	0.740865	0.684414	0.882653	0.673486	NA	NA	NA	0.622526
ILMN_1655218	ILMN_1655218	NFAT5	grey	0.0440097	0.0335504	NA	-0.0972085	0.00169506	-0.130077	-0.0862823	NA	NA	NA	-0.0939457	-0.101042	-0.0257405	0.13065	0.0813993	-0.00463523	NA	-0.0166492	0.0410724	NA	-0.0739902	0.182386	-0.0166492	-0.0246411	0.0367436	-0.10091	0.0273067	-0.0219612	0.0562324	-0.0923924	-0.0386176	0.0111844	0.098381	0.174965	-0.248835	0.738464	0.799121	NA	0.459976	0.989745	0.321884	0.512143	NA	NA	NA	0.475243
ILMN_1655225	ILMN_1655225	C19orf25	turquoise	0.0919888	-0.000252432	NA	-0.164765	0.00241467	-0.0723974	-0.123692	NA	NA	NA	-0.219531	-0.244258	-0.153743	-0.0560499	0.309432	-0.00414282	NA	-0.108673	0.26179	NA	-0.13141	0.178888	-0.108673	0.0933419	0.144178	-0.143298	0.0402032	-0.154276	-0.0939769	0.0379046	-0.180453	-0.0428236	-0.1027	0.0530103	0.121577	0.484529	0.998473	NA	0.208379	0.985391	0.582516	0.346408	NA	NA	NA	0.0919238
ILMN_1655229	ILMN_1655229	SLC7A11	grey	-0.295769	-0.0101732	NA	-0.0674482	0.150107	-0.00878837	0.184989	NA	NA	NA	0.04507	0.0934922	0.046426	0.0275872	0.0456571	0.00729856	NA	-0.0396013	-0.0453829	NA	-0.0651181	-0.00276454	-0.0396013	-0.125148	0.386818	0.0273939	0.0562101	-0.0563327	-0.0453981	0.0130816	-0.0288109	0.131437	-0.0864197	0.0339621	-0.0638715	0.0217665	0.938508	NA	0.60862	0.252308	0.946865	0.157063	NA	NA	NA	0.732396
ILMN_1655230	ILMN_1655230	GPATCH4	grey	0.0376016	-0.186327	NA	-0.1537	-0.136282	0.0787444	-0.337751	NA	NA	NA	-0.0604037	-0.0366871	0.0626433	0.132388	-0.104026	-0.181296	NA	-0.328478	-0.149405	NA	-0.226078	-0.0936737	-0.328478	-0.127929	-0.0197906	0.0224634	0.0786815	-0.0266362	-0.0748549	0.00392802	-0.165849	0.128821	-0.131974	-0.0110468	-0.0481556	0.775464	0.15403	NA	0.241	0.299137	0.549807	0.00830964	NA	NA	NA	0.646621
ILMN_1655240	ILMN_1655240	TAS1R2	grey	-0.0586849	-0.215156	NA	-0.0840263	0.0752848	-0.013073	-0.00984879	NA	NA	NA	0.103922	-0.0632173	0.182387	-0.0425766	-0.0531424	0.334287	NA	-0.125793	-0.19945	NA	-0.179044	0.122733	-0.125793	-0.0120399	-0.113602	0.06715	0.230499	0.0487895	0.00900572	0.0281882	-0.156871	-0.1412	0.0757107	0.268573	-0.0186415	0.656036	0.0987534	NA	0.523276	0.567526	0.921029	0.940465	NA	NA	NA	0.429419
ILMN_1655241	ILMN_1655241	PURG	grey	0.00503746	-0.0947059	NA	-0.19316	-0.0766618	0.166152	0.149762	NA	NA	NA	-0.116933	-0.118059	-0.142323	0.0156399	0.304974	-0.205643	NA	0.0176342	0.0971892	NA	0.146057	-0.0219371	0.0176342	0.0376127	0.23867	-0.112395	0.114352	-0.11448	0.0355888	-0.0914001	-0.211924	0.0349015	0.135062	-0.232141	0.041191	0.969529	0.471662	NA	0.13922	0.560441	0.204522	0.253412	NA	NA	NA	0.373592
ILMN_1655244	ILMN_1655244	DEXI	grey	0.218964	0.0410645	NA	-0.229269	-0.306111	-0.114658	-0.0801468	NA	NA	NA	-0.365704	-0.177844	-0.251559	-0.182301	0.222097	0.00235833	NA	0.216986	0.191381	NA	0.180063	0.0945695	0.216986	0.180967	-0.0372359	-0.0263198	-0.0222526	0.10297	-0.0602696	-0.0121549	0.0448625	-0.224395	0.151563	0.203709	-0.117084	0.0927868	0.755402	NA	0.0780508	0.0173758	0.383024	0.5427	NA	NA	NA	0.00406087
ILMN_1655245	ILMN_1655245	MDM1	pink	-0.161554	-0.0184128	NA	0.0952463	-0.0142009	0.0562869	0.170315	NA	NA	NA	0.155772	0.119387	-0.00235663	0.0642027	-0.123508	-0.0685651	NA	-0.106784	-0.323281	NA	-0.0242724	0.0316732	-0.106784	0.0465769	-0.0664142	-0.0102435	-0.129383	-0.065704	-0.00664017	0.0332882	-0.0599312	0.004984	0.122847	0.129551	-0.104737	0.217507	0.888947	NA	0.469125	0.91424	0.66926	0.193249	NA	NA	NA	0.23464
ILMN_1655250	ILMN_1655250	GLYATL1	grey	-0.0168363	-0.116265	NA	-0.0255175	0.0800298	0.306436	0.14266	NA	NA	NA	-0.0876208	-0.0505701	-0.227564	0.187151	0.250132	-0.0479113	NA	-0.36893	-0.228664	NA	-0.37768	0.189179	-0.36893	0.108068	0.0110431	-0.0599578	-0.114723	-0.108894	-0.111749	0.02358	0.0902634	0.104326	0.0963649	-0.0555395	-0.0315795	0.898403	0.376349	NA	0.846543	0.543291	0.0172512	0.276874	NA	NA	NA	0.505595
ILMN_1655251	ILMN_1655251	KRTAP3-1	grey	0.110125	0.258292	NA	-0.0938706	-0.0207326	0.143464	0.12793	NA	NA	NA	-0.0444521	-0.0437326	0.0252333	0.154273	-0.132285	-0.0517846	NA	0.156061	0.188221	NA	-0.0372393	-0.156295	0.156061	0.0100414	0.140529	0.0182795	0.113294	0.191444	-0.0808061	0.0432482	-0.152793	0.024394	0.170453	0.035437	0.0743782	0.402237	0.046307	NA	0.475598	0.875061	0.274149	0.330003	NA	NA	NA	0.73593
ILMN_1655261	ILMN_1655261	ERP27	purple	0.269749	0.171341	NA	-0.0822093	0.302304	0.156328	0.0810337	NA	NA	NA	-0.0916041	-0.195274	-0.0596106	-0.183738	0.352877	0.100851	NA	-0.0228583	-0.0313729	NA	-0.102354	0.161491	-0.0228583	0.0431307	0.124227	0.0136965	-0.309591	0.0377149	-0.234002	0.165283	-0.0884158	-0.115876	0.122341	-0.210911	-0.0654457	0.0371312	0.190539	NA	0.53233	0.0188949	0.232953	0.538228	NA	NA	NA	0.486365
ILMN_1655269	ILMN_1655269	C2orf66	grey	-0.158177	0.166922	NA	-0.142968	-0.0768385	-0.171133	-0.175595	NA	NA	NA	0.15273	-0.0766125	0.242521	-0.0208622	-0.0180383	0.111878	NA	-0.023181	-0.0513993	NA	0.173338	0.0167476	-0.023181	0.0723337	0.204792	-0.0540119	-0.0204635	0.126359	0.120454	-0.0518965	0.247777	-0.0655648	-0.128287	-0.154425	-0.0679138	0.227402	0.202403	NA	0.275829	0.559535	0.191086	0.179598	NA	NA	NA	0.244017
ILMN_1655272	ILMN_1655272	SLC23A2	grey	-0.0622879	-0.0446239	NA	0.0536132	0.114959	-0.0343325	-0.0109039	NA	NA	NA	0.0293781	-0.198569	0.227355	-0.0871593	0.214481	0.216774	NA	0.291921	-0.00104741	NA	0.317303	0.00498793	0.291921	0.0118962	0.114979	-0.105645	0.0560081	-0.0554547	0.0742419	0.0026665	0.0308809	-0.101663	-0.0981509	-0.0215837	0.0400941	0.636363	0.734947	NA	0.684123	0.381771	0.794539	0.9341	NA	NA	NA	0.823673
ILMN_1655275	ILMN_1655275	NA	grey	-0.21594	-0.00763775	NA	0.108991	0.163738	0.0889677	0.0479124	NA	NA	NA	0.196417	0.23151	0.0576534	0.152862	-0.211986	-0.0332957	NA	-0.0368685	0.0824269	NA	-0.240049	0.0193351	-0.0368685	-0.131445	0.0170323	-0.0666269	0.131009	0.0703696	0.19135	-0.0110352	0.0168866	0.186045	0.162829	-0.0309333	0.00593929	0.0975016	0.953814	NA	0.40713	0.211269	0.499049	0.716209	NA	NA	NA	0.132549
ILMN_1655283	ILMN_1655283	INPP4A	grey	-0.109847	0.296007	NA	-0.0161453	-0.0106243	-0.264013	0.00874506	NA	NA	NA	0.00188329	0.0510795	-0.111966	0.251582	0.0964358	-0.212154	NA	0.0578438	0.0240646	NA	0.11211	0.113526	0.0578438	0.0616889	-0.0490063	-0.0651573	0.133582	0.207271	-0.11016	-0.288717	-0.00742736	-0.0595495	-0.044067	0.0569602	-0.121031	0.403432	0.0216556	NA	0.902552	0.935787	0.0415159	0.947127	NA	NA	NA	0.988606
ILMN_1655296	ILMN_1655296	UTRN	grey	-0.0554571	-0.0229095	NA	-0.086014	-0.159059	-0.08988	0.209303	NA	NA	NA	0.0970094	0.231161	0.08237	0.127892	-0.0618414	-0.178816	NA	0.226669	-0.172657	NA	0.17333	0.0887762	0.226669	0.12349	-0.189258	-0.117241	0.299694	0.245019	0.0263992	-0.0540193	0.238437	-0.196085	0.0527205	0.372937	-0.119849	0.67386	0.862065	NA	0.51346	0.224789	0.494641	0.108497	NA	NA	NA	0.4609
ILMN_1655306	ILMN_1655306	SAPS2	grey	0.0265271	-0.131037	NA	0.0456113	0.18788	0.15454	0.148756	NA	NA	NA	0.238899	-0.145336	0.378561	-0.010829	-0.260374	-0.0601305	NA	-0.0038816	-0.117349	NA	-0.0401836	0.0277736	-0.0038816	-0.164947	0.0837515	0.122252	0.109013	-0.00115639	-0.0723886	0.167803	-0.019246	-0.0470681	0.106169	-0.0438524	-0.0890241	0.840549	0.318297	NA	0.729304	0.150565	0.238407	0.256651	NA	NA	NA	0.0660191
ILMN_1655307	ILMN_1655307	FAM136A	cyan	0.125772	0.0608326	NA	-0.286228	0.113016	0.164189	-0.00129755	NA	NA	NA	-0.23803	-0.144518	-0.182941	-0.202638	0.127435	0.248866	NA	-0.0674007	-0.180891	NA	-0.165797	0.0337512	-0.0674007	0.0849137	0.128919	0.0438884	-0.30036	0.0176165	0.00394861	0.073959	-0.131416	0.0176682	0.154868	0.103439	-0.0718609	0.338292	0.64428	NA	0.0266175	0.389919	0.209995	0.992149	NA	NA	NA	0.0670393
ILMN_1655311	ILMN_1655311	C15orf61	turquoise	0.285598	-0.00894473	NA	-0.0539146	-0.0837631	-0.170424	-0.0211652	NA	NA	NA	-0.108061	-0.232079	0.03247	-0.0102043	0.0870723	0.0379201	NA	-0.142474	0.126228	NA	-0.166535	0.0941997	-0.142474	0.123955	-0.0769608	0.0105269	0.174514	0.0963541	-0.126105	0.257532	0.0561531	-0.196931	0.139758	0.319084	-0.0987157	0.0269674	0.945921	NA	0.682441	0.524583	0.192959	0.872476	NA	NA	NA	0.41117
[truncated: 46,221 more rows]
[truncated: 24 more columns]
