# Supplementary material for: Dynamic changes in immune gene co-expression networks predict development of type 1 diabetes
Source: Sci Rep. 2021 Nov 22;11:22651. doi: 10.1038/s41598-021-01840-z (PMC8609030; doi:10.1038/s41598-021-01840-z)
Supplement: Supplementary file 5 — Supplementary Table 2. [file 41598_2021_1840_MOESM5_ESM.xlsx]

## Sheet: SupplementTable2
Supplementary Table 2. Genes implicated by type 1 diabetes genome-wide association studies
Gene
PHTF1
PTPN22
IL10
AFF3
LINC01104
IFIH1
GCA
KCNH7
GCG
FAP
CTLA4
CCR1
CCR3
CCR2
CCR5
CCRL2
LTF
RTP3
KIAA1109
ADAD1
IL2
IL21
SPEF2
IL7R
CAPSL
CENPW
MIR588
BACH2
IKZF1
FIGNL1
DDC
GLIS3
IL2RA
RBM17
RNLS
INSIGF2
MIR4686
SH2B3
ATXN2
IKZF4
ERBB3
LOC101928054
CLEC2D
CLECL1
CD69
KLRB1
LOC374443
MEG3
RASGRP1
CTSH
RMI2
PRM2
CTRB2
CTRB1
CLEC16A
IKZF3
ZPBP2
GSDMB
ORMDL3
GSDMA
GRB7
SMARCE1
KRT222
KRT24
PTPN2
CD226
TYK2
ZGLP1
CDC37
PRKD2
MIR320E
STRN4
SLC1A5
FKRP
FUT2
MAMSTR
RASIP1
SIRPG
UBASH3A
ICOSLG
ASCC2
MTMR3
HORMAD2AS1
HORMAD2
C1QTNF6
SSTR3
