# Supplementary material for: Dynamic changes in immune gene co-expression networks predict development of type 1 diabetes
Source: Sci Rep. 2021 Nov 22;11:22651. doi: 10.1038/s41598-021-01840-z (PMC8609030; doi:10.1038/s41598-021-01840-z)
Supplement: Supplementary file 6 — Supplementary Table 3. [file 41598_2021_1840_MOESM6_ESM.xlsx]

## Sheet: Sheet1
Supplementary Table 3. Gene ontology (GO) enrichment analyses results for purple, blue and turquoise models
Pathway	set size	candidates contained	p-value	q-value	pathway source				Gene ontology term	category, level	set size	candidates contained	p-value	q-value
Purple									Purple
Type II interferon signaling (IFNG)	37	14 (37.8%)	7.91e-15	5.47e-12	Wikipathways				GO:0006955 immune response	BP 2	1578	115 (7.3%)	4.86e-41	4.18e-39
Immune System	1950	85 (4.4%)	2.41e-12	8.34e-10	Reactome				GO:0009607 response to biotic stimulus	BP 2	984	77 (7.9%)	1.14e-28	4.92e-27
Influenza A - Homo sapiens (human)	175	22 (12.6%)	1.19e-11	2.74e-09	KEGG				GO:0006950 response to stress	BP 2	3759	153 (4.1%)	6.69e-26	1.92e-24
Interferon Signaling	71	14 (19.7%)	1.66e-10	2.87e-08	Reactome				GO:0002252 immune effector process	BP 2	841	67 (8.0%)	4.04e-25	8.69e-24
Herpes simplex infection - Homo sapiens (human)	185	21 (11.4%)	2.48e-10	3.43e-08	KEGG				GO:0009605 response to external stimulus	BP 2	2175	103 (4.8%)	6.07e-21	1.04e-19
Blue									Blue
Neutrophil degranulation	497	131 (26.6%)	9.77e-42	2.15e-38	Reactome				GO:0006955 immune response	BP 2	1578	232 (14.8%)	1.01e-35	1.08e-33
Immune System	1950	282 (14.6%)	7.75e-35	8.52e-32	Reactome				GO:0006950 response to stress	BP 2	3759	369 (9.9%)	3.14e-20	1.66e-18
Innate Immune System	1309	214 (16.5%)	2.74e-33	2.01e-30	Reactome				GO:0045321 leukocyte activation	BP 2	733	114 (15.6%)	3.61e-19	1.28e-17
Osteoclast differentiation - Homo sapiens (human)	132	37 (28.2%)	2.64e-13	1.45e-10	KEGG				GO:0009605 response to external stimulus	BP 2	2175	233 (10.8%)	1.84e-16	4.88e-15
Tuberculosis - Homo sapiens (human)	179	42 (23.6%)	4.85e-12	2.14e-09	KEGG				GO:0009607 response to biotic stimulus	BP 2	984	130 (13.3%)	5.39e-16	1.14e-14
Turquoise									Turquoise
Mitochondrial translation initiation	88	29 (33.3%)	1.4e-10	1.75e-07	Reactome				GO:0044237 cellular metabolic process	BP 2	10110	1022 (10.2%)	2.1e-23	2.21e-21
Mitochondrial translation elongation	89	29 (33.0%)	1.92e-10	1.75e-07	Reactome				GO:0005515 protein binding	MF 2	10836	1073 (9.9%)	8.65e-22	4.58e-20
Mitochondrial translation	95	30 (31.9%)	2.29e-10	1.75e-07	Reactome				GO:0006807 nitrogen compound metabolic process	BP 2	6897	746 (10.9%)	1.44e-21	7.58e-20
Mitochondrial translation termination	88	28 (32.2%)	7.32e-10	4.19e-07	Reactome				GO:0044238 primary metabolic process	BP 2	10194	1008 (9.9%)	9.2e-19	3.21e-17
Gene Expression	1755	219 (12.6%)	1.52e-08	6.98e-06	Reactome				GO:0071704 organic substance metabolic process	BP 2	10617	1041 (9.8%)	1.22e-18	3.21e-17
