# Supplementary material for: Dynamic changes in immune gene co-expression networks predict development of type 1 diabetes
Source: Sci Rep. 2021 Nov 22;11:22651. doi: 10.1038/s41598-021-01840-z (PMC8609030; doi:10.1038/s41598-021-01840-z)
Supplement: Supplementary file 7 — Supplementary Table 4. [file 41598_2021_1840_MOESM7_ESM.xlsx]

## Sheet: Purple Module
Supplementary Table 4. Differentially connected genes for purple module.
ILMN ID	gene ID	Differential connectivity p-value (peak) females	Differential connectivity p-value (peak) males	Differential connectivity (peak) females	Differential connectivity (peak) males
ILMN_1814305	SAMD9	0.006	0.055	16.5208	3.76161
ILMN_2231928	MX2	0.026	0.037	9.90425	6.51834
ILMN_1783621	CMPK2	0.043	0.032	14.1189	7.56128
ILMN_1725320	SIGLEC1	0.002	0.034	1726.99	12.7626
ILMN_3240420	USP18	0.002	0.042	30.0276	8.99208
ILMN_1781373	IFIH1	0.006	0.064	15.2518	3.46741
ILMN_1797001	DDX58	0.025	0.02	8.45974	9.08034
ILMN_1674811	OASL	0.128	0.049	8.2972	4.36625
ILMN_1791759	CXCL10	0.009	0.041	37.818	11.8956
ILMN_1690365	USP41	0	0.057	1738.34	16.8616
ILMN_1678422	DHX58	0.017	0.015	11.5443	8.45191
ILMN_1683678	SPATS2L	0.002	0.036	15.4323	5.65516
ILMN_1681721	OASL	0.074	0.015	29.6513	38.3047
ILMN_1700671	ETV7	0.004	0.04	287.915	35.3803
ILMN_1787509	PRIC285	0.041	0.072	14.2174	3.47628
ILMN_1799467	SAMD9L	0.044	0.075	8.2494	3.27993
ILMN_2239754	IFIT3	0.004	0.005	54.9708	42.294
ILMN_1690921	STAT2	0.036	0.036	7.38893	4.56797
ILMN_1720048	CCL2	0.01	0.051	82.1912	15.4251
ILMN_1731418	SP110	0.016	0.038	23.3974	7.40924
ILMN_1654639	HERC6	0.002	0.053	25.5772	5.33259
ILMN_1860051	C20656	0.002	0.033	486.975	69.1357
ILMN_2170814	LAMP3	0.02	0.238	16.3566	2.70145
ILMN_1765994	ZBP1	0.024	0.032	30.1399	11.1443
ILMN_1657871	RSAD2	0.03	0.045	7.90999	3.36117
ILMN_1699331	IFIT1	0.02	0.047	26.8315	9.03166
ILMN_1745397	OAS3	0.022	0.04	7.64364	3.18404
ILMN_1798181	IRF7	0.065	0.031	10.9875	5.48307
ILMN_1801307	TNFSF10	0.111	0.025	18.5812	9.12711
ILMN_1664543	IFIT3	0.012	0.01	21.0234	15.4647
ILMN_1835092	IFI44L	0.022	0.101	8.14088	2.89381
ILMN_2374865	ATF3	0.038	0.177	48.967	8.02827
ILMN_1736729	OAS2	0.027	0.077	35.1082	6.15578
ILMN_1701789	IFIT3	0.102	0.031	5.83303	3.49703
ILMN_1705241	TDRD7	0.022	0.082	15.8951	4.16229
ILMN_1739428	IFIT2	0.024	0.059	6.84154	3.39576
ILMN_1729749	HERC5	0.015	0.072	5.0242	2.50902
ILMN_2349061	IRF7	0.079	0.037	23.1175	8.21547
ILMN_1745374	IFI35	0.116	0.056	6.16872	3.99114
ILMN_1848843	BU655899	0.009	0.055	45.1941	18.977
ILMN_1769520	UBE2L6	0.018	0.077	8.57555	4.45306
ILMN_1696654	IFIT5	0.026	0.035	10.1716	4.6403
ILMN_1772964	CCL8	0.019	0.017	173.59	84.5495
ILMN_1686664	MT2A	0	0.036	187.707	36.6404
ILMN_1691731	PARP14	0.092	0.074	8.52975	4.00825
ILMN_1730491	FMNL2	0.046	0.059	243.067	34.729
ILMN_2284998	SP100	0.038	0.051	14.2804	9.52218
ILMN_1670305	SERPING1	0.033	0.129	16.2448	3.62947
ILMN_1714402	ZCCHC2	0.005	0.117	465.917	31.1486
ILMN_1718558	PARP12	0.008	0.071	18.5795	6.57554
ILMN_1724333	TOR1B	0.03	0.079	14.9386	6.06375
ILMN_2119297	SAMD4A	0	0.018	942.449	42.6817
ILMN_2054019	ISG15	0.06	0.023	9.34847	5.30434
ILMN_1776723	PHF11	0.013	0.03	13.572	8.25157
ILMN_3243928	DDX60L	0.024	0.068	13.3883	4.93478
ILMN_1683792	LAP3	0.009	0.128	30.6485	2.58317
ILMN_3295494	LAP3	0.001	0.053	118.252	5.30721
ILMN_2347798	IFI6	0.017	0.049	57.4352	6.41135
ILMN_1707695	IFIT1	0.02	0.053	4.7392	2.61803
ILMN_1656910	TRIM6	0.04	0.091	28.1902	8.31425
ILMN_1690241	BATF2	0.046	0.061	22.4988	4.7563
ILMN_1681301	AIM2	0.04	0.069	26.8369	7.38961
ILMN_1701455	FBXO6	0.035	0.255	20.9284	2.84427
ILMN_1742618	XAF1	0.016	0.027	6.42225	3.90358
ILMN_1691156	MT1A	0.001	0.135	159.82	8.00062
ILMN_2184262	OAS3	0.005	0.207	26.5101	5.13417
ILMN_1742929	HESX1	0.007	0.064	1983.38	18.8301
ILMN_1760062	IFI44	0.023	0.157	6.37042	2.39525
ILMN_3238525	CARD17	0.012	0.065	137.381	20.0716
ILMN_2248970	OAS2	0.009	0.105	35.7034	7.61611
ILMN_1678766	DYNLT1	0.051	0.051	44.143	9.75178
ILMN_1797359	TRIM5	0.011	0.015	100.774	166.62
ILMN_1707979	CARD17	0.018	0.023	58.5076	130.043
ILMN_1758250	TRAFD1	0.009	0.041	27.4794	12.4599
ILMN_1745242	PLSCR1	0.111	0.101	10.0534	5.03034
ILMN_1732534	CHMP5	0.027	0.115	19.4565	5.43063
ILMN_1753758	IL27	0.01	0.02	1642.29	310.931
ILMN_1776777	ADAR	0.029	0.123	8.40629	3.47144
ILMN_1687768	NCOA7	0.016	0.196	58.3843	9.40683
ILMN_2404665	TRIM5	0	0.004	619.08	309.381
ILMN_2053527	PARP9	0.013	0.052	22.5507	6.47599
ILMN_2170813	LAMP3	0.013	0.115	72.0847	17.3779
ILMN_1690105	STAT1	0	0.132	25.8029	4.70077
ILMN_1724181	IL15	0.006	0.028	43.29	14.0435
ILMN_1659913	ISG20	0.004	0.091	55.1866	7.90673
ILMN_3219806	UNC93B1	0.06	0.027	10.7793	10.3323
ILMN_2352121	NT5C3	0.017	0.022	72.038	34.2059
ILMN_1662358	MX1	0.008	0.064	6.13461	2.52693
ILMN_1764709	MAFB	0.002	0.09	143.933	6.73292
ILMN_2415144	SP110	0.163	0.02	19.6331	9.31484
ILMN_1758418	TNFSF13B	0.118	0.096	8.87973	5.71452
ILMN_1675640	OAS1	0.075	0.126	10.2752	3.11123
ILMN_1812759	GCH1	0.004	0.305	36.7515	4.66036
ILMN_2066858	TNFSF13B	0.025	0.084	10.809	7.79771
ILMN_1709333	OAS2	0.003	0.094	701.053	15.386
ILMN_1795181	DDX60	0.051	0.108	13.7829	3.66766
ILMN_1723912	IFI44L	0.034	0.118	4.92439	2.12736
ILMN_2370573	XAF1	0.034	0.029	83.1943	37.3787
ILMN_1689734	IL1RN	0.022	0.073	59.8287	18.7064
ILMN_1691364	STAT1	0.04	0.058	15.3011	7.64317
ILMN_1674063	OAS2	0.008	0.09	9.30311	3.14513
ILMN_1731224	PARP9	0.051	0.126	8.69821	2.75298
ILMN_1701621	TYMP	0.121	0.129	6.5936	3.9554
ILMN_2173975	RTP4	0.048	0.29	16.3194	3.07271
ILMN_2410826	OAS1	0.064	0.078	17.3719	4.05543
ILMN_1724837	ZC3HAV1	0.003	0.066	83.2377	33.4829
ILMN_1745471	IRF9	0.009	0.09	16.8203	6.32415
ILMN_1729973	ZC3HAV1	0.012	0.117	121.456	36.9284
ILMN_1771385	GBP4	0.012	0.135	38.0143	4.89951
ILMN_1701114	GBP1	0.021	0.257	11.6039	3.05324
ILMN_1703263	SP140	0.005	0.052	130.472	46.3957
ILMN_1774874	IL1RN	0.033	0.133	12.3713	5.34484
ILMN_1777325	STAT1	0.004	0.172	23.1409	3.91223
ILMN_1687384	IFI6	0.044	0.081	9.6984	3.5555
ILMN_1803652	C9orf91	0.023	0.011	140.835	156.987
ILMN_1805750	IFITM3	0.024	0.104	40.2283	4.98958
ILMN_3251545	CHMP5	0.014	0.088	16.3012	17.9479
ILMN_1769546	RIN2	0.003	0.14	290.66	7.07176
ILMN_3241446	ODF3B	0.019	0.05	9.85153	9.88852
ILMN_1806448	NTNG2	0.04	0.117	107.005	15.1676
ILMN_1769734	NT5C3	0.027	0.084	44.2823	14.8294
ILMN_1731299	PML	0.008	0.094	376.337	22.9316
ILMN_2148785	GBP1	0.018	0.141	10.5095	3.0258
ILMN_2326509	CASP1	0.033	0.091	17.5104	4.41993
ILMN_1710740	C2	0.01	0.218	388.648	7.11259
ILMN_1654398	RGL1	0.005	0.299	646.372	3.64217
ILMN_1719627	SLC27A3	0.012	0.1	55.5447	6.1228
ILMN_1911721	AK090694	0.029	0.083	1897.22	125.928
ILMN_2390162	PHF11	0.02	0.197	16.8128	3.90315
ILMN_2388547	EPSTI1	0.009	0.239	7.53643	1.91489
ILMN_1653466	HES4	0.026	0.011	182.626	28.7789
ILMN_1740466	FAM46A	0.066	0.037	163.079	60.6661
ILMN_2132599	ANKRD22	0.077	0.126	25.4235	10.5983
ILMN_1776157	2018-09-04	0.03	0.08	22.6418	18.3819
ILMN_1676448	WDFY1	0.008	0.062	31.6692	20.3292
ILMN_1753342	SAT1	0.051	0.086	8.17713	4.94713
ILMN_2262044	PARP10	0.005	0.055	273.394	21.1991
ILMN_2412214	HUAT	0.042	0.016	43.9275	87.5248
ILMN_1723480	BST2	0.001	0.079	103.045	12.265
ILMN_1779252	TRIM22	0.025	0.229	11.3877	3.057
ILMN_1810608	PNPT1	0.077	0.009	93.3197	47.8401
ILMN_1774733	SOCS1	0.034	0.068	101.472	15.16
ILMN_1665291	NUB1	0.03	0.077	25.9313	7.09104
ILMN_1695485	C9orf109	0.013	0.083	56.655	102.675
ILMN_2193591	UNC93B1	0.081	0.042	9.37838	8.53616
ILMN_1774287	CFB	0.007	0.167	110.793	60.9995
ILMN_1710844	PARP10	0.017	0.099	50.6299	18.1882
ILMN_2246882	SP140	0	0.039	408.571	62.8217
ILMN_1691436	BLVRA	0.004	0.065	27.7976	17.5504
ILMN_2136089	MT1IP	0	0.072	658.565	21.7087
ILMN_2337655	WARS	0.045	0.152	23.9749	5.28365
ILMN_1672606	OAS1	0.033	0.146	52.7565	5.9487
ILMN_1687201	APOL6	0.006	0.019	799.823	211.421
ILMN_3305378	DTWD2	0.014	0.155	184.144	16.8324
ILMN_1725700	MOV10	0.037	0.044	13.4307	12.1699
ILMN_1814726	SCARB2	0	0.12	1658.37	33.2805
ILMN_1695404	LY6E	0.003	0.175	25.7747	3.19432
ILMN_2326512	CASP1	0.094	0.081	11.3191	4.38333
ILMN_3215715	LAP3	0	0.244	1097.96	3.19502
ILMN_1677827	TLR7	0.01	0.101	72.6967	13.3111
ILMN_1751330	RBCK1	0.043	0.054	28.6779	11.9057
ILMN_2109708	TYMP	0.012	0.092	18.0403	5.55912
ILMN_3302919	MYOF	0.015	0.023	38.9094	8.14691
ILMN_1800078	LMO2	0.017	0.121	72.3582	3.78204
ILMN_1799848	ANKRD22	0.034	0.141	28.6405	7.69896
ILMN_1782487	GBP1	0	0.164	443.457	14.6653
ILMN_1727271	WARS	0.115	0.102	15.4106	4.94451
ILMN_1745148	ZNFX1	0.053	0.068	12.9252	6.18276
ILMN_1772689	TRIM14	0.007	0.028	999.076	185.574
ILMN_2114568	GBP5	0.015	0.105	34.8294	6.02865
ILMN_1659985	RSPH9	0.034	0.017	85.0072	38.8521
ILMN_1764571	ARHGAP23	0.011	0.175	877.541	6.47544
ILMN_1761793	APOL1	0.005	0.171	761.919	54.5629
ILMN_1683178	JAK2	0.017	0.142	25.2126	6.46684
ILMN_1810289	MYOF	0.009	0.022	23.6816	7.89212
ILMN_1733680	AZI2	0.008	0.129	257.541	32.2496
ILMN_1690920	SP100	0.082	0.061	35.3134	11.1326
ILMN_1809467	VAMP5	0	0.047	244.958	30.757
ILMN_1678054	TRIM21	0.113	0.072	19.6074	10.0848
ILMN_1910908	BG205162	0.007	0.179	19.6696	3.64815
ILMN_1669113	ATF5	0.002	0.045	514.03	15.681
ILMN_1859584	AK026751	0.01	0.113	59.3231	17.7065
ILMN_2112301	DRAP1	0.005	0.075	107.895	17.8883
ILMN_2185665	PGAP1	0.008	0.027	4132.25	126.217
ILMN_3236463	UNC93B1	0.046	0.03	14.8645	15.407
ILMN_1737599	TRIM5	0.006	0.085	698.98	54.251
ILMN_1765332	TIMM10	0.007	0.038	2074.11	94.1915
ILMN_3237376	GRAMD1B	0.085	0.14	60.9578	33.8842
ILMN_1783753	TXNDC12	0.001	0.173	157.434	18.8368
ILMN_1715401	MT1G	0.001	0.22	749.862	4.75633
ILMN_1733535	ZNF366	0.004	0.004	6549.42	1315.02
ILMN_1763207	BATF3	0.001	0.003	894.169	135.274
ILMN_1785732	TNFAIP6	0.021	0.238	22.8639	4.7485
ILMN_2289093	RNF213	0.003	0.085	49.61	25.6031
ILMN_1716821	GORASP1	0.017	0.027	120.226	68.6111
ILMN_1733249	GNB4	0.073	0.029	40.3801	23.7559
ILMN_1894821	AK000189	0.018	0.014	220.312	152.583
ILMN_3246953	FTSJD2	0.063	0.075	37.4743	10.7593
ILMN_1750321	TRANK1	0.04	0.058	39.4482	22.3529
ILMN_1784380	DTX3L	0.029	0.281	59.3153	3.06309
ILMN_1658028	NA	0.114	0.08	57.1343	10.2902
ILMN_1706502	EIF2AK2	0.009	0.033	20.7674	19.404
ILMN_1725338	CLDN23	0.083	0.017	222.332	77.4076
ILMN_2370336	MS4A4A	0.005	0.109	47.5245	14.9941
ILMN_1780831	SLC6A12	0.022	0.025	47.4204	32.1862
ILMN_1671482	GALM	0.013	0.027	989.19	1250.35
ILMN_1763228	MEF2D	0.002	0.142	259.909	14.6876
ILMN_1664330	CEACAM1	0.193	0.07	14.6015	16.781
ILMN_1682761	C17orf87	0.015	0.009	91.9243	22.4116
ILMN_1726591	CARD16	0.003	0.034	23.9092	28.3303
ILMN_3256712	NA	0.024	0.017	24.543	19.1318
ILMN_1674891	RNF213	0.019	0.051	117.782	128.309
ILMN_1737308	GLRX	0.014	0.151	43.2118	5.58916
ILMN_1759549	SRGAP2	0.029	0.008	133.365	49.7333
ILMN_2402172	2018-09-04	0.001	0.092	2752.64	299.262
ILMN_1703108	UBE2L6	0.144	0.025	70.0342	75.9314
ILMN_2120022	ARL5B	0.001	0.055	739.571	349.942
ILMN_2109197	EPB41L3	0.012	0.062	28.558	5.6831
ILMN_1794470	ANKFY1	0.018	0.026	22.936	14.8235
ILMN_1740572	TCN2	0.056	0.043	25.7856	42.7215
ILMN_1751851	CECR1	0.007	0.016	180.2	56.0247
ILMN_1658247	OAS1	0.034	0.075	174.224	6.3559
ILMN_1663347	OTOF	0.001	0.119	46.6222	3.86342
ILMN_1776967	LRRC50	0.059	0.004	4874.35	3856.8
ILMN_1815134	PI4K2B	0.226	0.253	26.1932	7.32084
ILMN_1801464	ANKFY1	0.014	0.004	59.6341	89.2816
ILMN_1716678	NPC2	0.016	0.071	19.2309	5.54459
ILMN_1750400	C19orf66	0.048	0.09	95.7627	23.3541
ILMN_1678833	CCR1	0.021	0.175	17.3123	4.68735
ILMN_1728019	PML	0.034	0.006	203.229	239.199
ILMN_1783276	NEXN	0.028	0.012	442.052	235.707
ILMN_1651347	SERTAD2	0.009	0.176	133.38	11.7267
ILMN_1676555	TTC26	0.021	0.055	52.4782	19.3988
ILMN_1751079	TAP1	0.021	0.178	15.6286	5.53524
ILMN_2129877	PARP11	0.02	0.289	23.3813	3.29774
ILMN_1691717	RHBDF2	0.012	0.018	31.0407	9.03355
ILMN_2320964	ADAR	0.053	0.077	9.56068	6.75563
ILMN_1769140	KIAA1958	0.055	0.096	192.662	180.209
ILMN_1665682	IL15RA	0.051	0.006	33.3071	93.1248
ILMN_2185984	SASH1	0.02	0.028	44.4067	31.9896
ILMN_1712673	SASH1	0.023	0.012	39.4964	39.2781
ILMN_1809086	XRN1	0.023	0.208	26.958	7.59825
ILMN_2367070	ACOT9	0	0.137	51.3769	17.0614
ILMN_2167416	MR1	0.06	0.074	29.8198	13.8027
ILMN_2229261	SIGLEC16	0.029	0.007	958.106	150.791
ILMN_1721411	PARP10	0.024	0.02	31.5502	12.7766
ILMN_1746819	C5	0.016	0.013	3418.83	414.31
ILMN_1708095	PANK2	0.022	0.114	155.23	18.3196
ILMN_1716547	NAGK	0.018	0.02	43.6363	32.6171
ILMN_1798270	C11orf75	0.067	0.07	13.1397	8.09703
ILMN_1710726	APOBEC3F	0.011	0.038	1594.77	177.867
ILMN_1779076	HINT3	0.01	0.023	219.857	93.6997
ILMN_1756131	LOC284837	0.038	0.012	91.6432	56.7203
ILMN_1796409	C1QB	0.023	0.044	129.876	14.485
ILMN_1807114	UNC93B1	0.02	0.03	254.996	206.537
ILMN_1858599	RBM43	0.016	0.013	189.278	54.9716
ILMN_3261601	NA	0.044	0.034	1082.04	201.101
ILMN_1761281	MT2A	0.031	0.03	634.109	233.779
ILMN_1735364	ANKFY1	0.054	0.002	80.5808	363.381
ILMN_1746517	KYNU	0.008	0.184	75.6682	4.17286
ILMN_1667825	MLKL	0.016	0.098	7.3901	6.2729
ILMN_2371724	CEACAM1	0.03	0.183	10.6804	4.81608
ILMN_1706645	MB21D1	0.021	0.082	225.706	37.6852
ILMN_1728236	SLFN12	0.02	0.156	694.376	16.3021
ILMN_1801246	IFITM1	0.017	0.309	16.1028	2.33822
ILMN_3228852	NA	0.177	0.162	114.187	11.4997
ILMN_1813430	TRIM69	0.026	0.025	46.871	88.4082
ILMN_1674706	MTHFD2	0.002	0.032	75.0577	56.1911
ILMN_2227133	FTSJD2	0.01	0.072	208.855	104.36
ILMN_2370976	MYOF	0.03	0.027	80.9739	15.9273
ILMN_1760858	RAB8A	0.008	0.038	107.274	38.8818
ILMN_1680782	PATL1	0.058	0.048	211.401	135.678
ILMN_3307659	SFT2D2	0.007	0.147	65.642	21.4291
ILMN_1748907	UBQLNL	0.105	0.051	156.185	207.084
ILMN_2214232	AIM2	0.019	0.158	138.558	48.0646
ILMN_1751393	ZNF684	0.008	0.15	31.1964	14.8944
ILMN_1716815	CEACAM1	0.07	0.092	8.0732	5.12944
ILMN_1710698	FLJ00275	0.015	0	23.1006	321.253
ILMN_1785902	C1QC	0.028	0.175	219.411	30.4782
ILMN_1733276	CYSLTR1	0.019	0.094	73.1748	12.4648
ILMN_1745807	TMEM62	0.067	0.062	182.558	31.0248
ILMN_1738523	MYD88	0.2	0.073	5.36361	5.92176
ILMN_1703123	CSRNP1	0.068	0.149	10.1566	7.36244
ILMN_1763000	ADAP2	0.037	0.083	25.2356	5.32251
ILMN_2365307	CD276	0.053	0.019	1600.02	448.765
ILMN_2188722	GLS	0.053	0.028	18.045	79.846
ILMN_1656042	KIAA0319L	0.051	0.029	111.306	108.974
ILMN_1708006	MICA	0.045	0.077	16.9805	7.9494
ILMN_1674985	TMEM51	0.017	0.033	1383.69	153.798
ILMN_1785345	GPR84	0.032	0.043	67.1674	56.8031
ILMN_1730441	OR52K2	0.046	0.324	206.863	10.9024
ILMN_1678627	RUFY4	0.029	0.134	348.155	43.5571
ILMN_1753370	ABTB2	0.041	0.016	379.278	131.257
ILMN_1813455	SP110	0.2	0.025	154.196	109.283
ILMN_1736863	TMEM140	0.056	0.119	8.21589	8.15029
ILMN_1765326	DGKD	0.006	0.047	231.633	17.0943
ILMN_1755910	SRGAP2P2	0.017	0.003	104.597	116.507
ILMN_2325338	APOL2	0.022	0.035	31.4978	13.5234
ILMN_2390586	SP100	0.11	0.009	33.7538	71.0498
ILMN_1701854	GNG5	0.058	0.103	102.45	24.4568
ILMN_1726189	MS4A14	0.004	0.022	68.2144	19.6002
ILMN_1700660	RNF135	0.045	0.183	15.7311	6.71776
ILMN_2129927	EXT1	0.045	0.049	19.5498	44.5631
ILMN_1846002	BE080562	0.045	0.025	135.989	174.104
ILMN_2376108	PSMB9	0.036	0.181	103.239	9.36476
ILMN_2325337	APOL2	0.024	0.083	69.2584	15.5948
ILMN_3235657	SRGAP2P2	0.069	0.004	159.75	701.42
ILMN_1708248	LILRB1	0.011	0.183	106.762	9.03388
ILMN_1715332	TTC21A	0.075	0.192	931.85	68.5382
ILMN_1759326	P2RX7	0.01	0.01	291.191	258.111
ILMN_1777565	TAP2	0.009	0.32	332.824	4.73182
ILMN_2185845	BRSK1	0.037	0.093	269.127	17.5185
ILMN_2381834	TRIM69	0.006	0.073	815.204	101.245
ILMN_1723412	ASCL2	0.002	0.124	853.475	18.4088
ILMN_1670764	USP25	0.01	0.028	35.5006	11.3101
ILMN_1778599	SP140	0	0.167	180.323	9.03799
ILMN_1731503	MARCO	0.027	0.037	82.9215	39.8997
ILMN_2368068	TCF20	0.003	0.079	331.564	17.0948
ILMN_1697268	EMILIN2	0.04	0.099	13.2643	6.4245
ILMN_2189406	C15orf38	0.061	0.01	350.409	485.645
ILMN_2373062	RHBDF2	0.028	0.015	18.0767	8.87769
ILMN_1791575	HNRPLL	0.017	0.197	64.0496	8.23306
ILMN_2284706	PHF11	0.002	0.038	240.919	58.9249
ILMN_1788059	PCGF5	0.101	0.084	47.2507	28.2976
ILMN_1810275	SLC7A7	0.032	0.018	44.0142	21.8557
ILMN_1666376	TRIM56	0.035	0.056	499.975	142.513
ILMN_1683277	KIAA0319L	0.085	0.112	25.4335	14.0166
ILMN_2340886	OTOF	0.001	0.021	1814.65	45.5494
ILMN_1787529	C3AR1	0.126	0.062	15.2604	83.5916
ILMN_1762294	ADAMTSL4	0.005	0.003	176.949	68.3803
ILMN_1809585	KIAA0319L	0.077	0.066	52.8296	138.338
ILMN_2405521	MTHFD2	0.107	0.129	7.05577	7.64873
ILMN_1656386	SEC24D	0.03	0.039	33.8207	11.7991
ILMN_1694243	LILRA6	0.027	0.005	56.9785	309.704
ILMN_1718977	GADD45B	0.032	0.079	19.7836	29.3614
ILMN_1692058	NDN	0.016	0.067	172.439	317.688
ILMN_1667068	ZC3HAV1	0.054	0.057	113.817	37.7802
ILMN_2135984	MASTL	0.11	0.004	114.42	51.3619
ILMN_3242900	HIST2H2AA4	0.021	0.017	10.2598	24.7616
ILMN_1656310	IDO1	0.005	0.052	64.5414	22.7437
ILMN_1769299	MTMR11	0.02	0.028	25.5274	28.9972
ILMN_1678004	TMEM41B	0.047	0.024	138.317	334.644
ILMN_2353358	LGALS8	0.018	0.253	96.2559	10.1032
ILMN_1670723	MSL3	0.025	0.075	87.7836	98.2976
ILMN_1682336	MASTL	0.142	0.009	311.015	156.812
ILMN_1779163	C11orf67	0.006	0.139	1515.08	26.6133
ILMN_3182069	LOC100129697	0.122	0.013	40.0914	21.1227
ILMN_2382500	MS4A14	0.004	0.014	51.4531	17.1198
ILMN_1769013	ASGR1	0.02	0.034	31.8571	22.789
ILMN_1671568	ECHDC2	0	0.162	534.591	11.8627
ILMN_1827283	BX104024	0.017	0.066	1471.15	248.849
ILMN_2281502	DHRS9	0.212	0	292.62	11384.6
ILMN_1672496	DNAJA1	0.038	0.323	20.2302	3.40274
ILMN_1727315	DENND1A	0.021	0.084	52.1354	26.4965
ILMN_2147471	PI4K2B	0.093	0.116	32.7877	4.83332
ILMN_2277537	MUTYH	0.002	0.02	2551.63	483.653
ILMN_2260500	KIAA0319L	0.207	0.073	19.5801	51.9335
ILMN_1652082	ELF4	0.161	0.126	15.8119	13.0715
ILMN_1683096	ASB1	0.024	0.012	96.3306	180.47
ILMN_1671703	ACTA2	0.016	0.035	689.083	68.5311
ILMN_1803906	ETV2	0.012	0.001	3309.34	1330.58
ILMN_1819608	ARRB1	0.005	0.145	80.5474	9.64489
ILMN_1688631	APOL1	0.038	0.016	556.074	1501.34
ILMN_3239965	IDO1	0.003	0.038	55.3318	20.9158
ILMN_1850583	DA380412	0.021	0.134	1005.77	91.4713
ILMN_1761560	PHF13	0.019	0.11	411.123	39.6854
ILMN_1798233	PSMB9	0.024	0.282	118.613	15.6034
ILMN_1714759	CNIH4	0.032	0.133	69.5596	20.05
ILMN_1704284	NA	0.017	0.011	1458.53	3513.33
ILMN_1724497	ABI2	0.021	0.171	135.868	12.1795
ILMN_1680465	ARL5B	0.014	0.258	169.181	11.7738
ILMN_1697971	TRIM38	0.031	0.035	59.8859	21.6055
ILMN_1725314	GBP3	0.013	0.043	19.9965	9.39549
ILMN_1705828	RICTOR	0.018	0.277	278.933	9.81434
ILMN_1789596	ETV6	0.053	0.127	131.036	11.4141
ILMN_3272741	NA	0.051	0.112	168.961	30.3433
ILMN_3278642	UNC93B1	0.015	0.037	1708.45	74.374
ILMN_2199389	VIPR1	0.011	0.003	75.496	52.1229
ILMN_1662578	C1GALT1	0.032	0.214	34.0322	7.17089
ILMN_1671452	MRPL44	0.014	0.232	428.366	8.37765
ILMN_1682098	PSMA4	0	0.152	113.377	22.2983
ILMN_3244987	KIAA0895L	0.039	0.174	396.265	554.801
ILMN_2312906	MIA3	0.026	0.022	21.9735	79.9767
ILMN_1686573	DEFB1	0.145	0.094	17390.4	2417.16
ILMN_1731044	NDUFC2	0.101	0.171	600.67	230.898
ILMN_1726545	LILRA5	0.189	0.015	9.43238	40.8923
ILMN_1728073	DENND1A	0.012	0.075	79.6173	88.3668
ILMN_1701731	AKR1B1	0.001	0.126	481.256	21.4956
ILMN_1694711	MAD2L1BP	0.017	0.209	101.985	19.5208
ILMN_1812701	C4orf33	0.048	0.048	124.85	25.0384
ILMN_1800354	CST3	0.11	0.021	29.7624	35.6034
ILMN_3307757	C17orf87	0.219	0.028	7.58174	14.4088
ILMN_1771179	CYB561	0.001	0.032	78.3549	22.8518
ILMN_1769606	PIWIL4	0.006	0.186	1558.49	12.4096
ILMN_1677534	SCAP	0.025	0.055	42.6725	15.8322
ILMN_2261379	SRGAP2	0.192	0.062	1293.07	186.324
ILMN_1664691	DAPP1	0.005	0.027	21.6807	13.9842
ILMN_2410038	FAM111A	0.008	0.276	442.875	129.359
ILMN_1752213	TMEM60	0.005	0.041	159.543	133.851
ILMN_2070044	PPM1K	0.174	0.051	54.5453	29.9077
ILMN_2378376	CYB561	0.047	0.026	48.3315	18.6493
ILMN_1763637	KIAA0226	0.064	0.052	68.112	28.6496
ILMN_1728106	TNF	0.013	0.022	73.3342	36.1189
ILMN_2113333	LGALS9B	0.012	0.09	141.367	187.042
ILMN_1719870	FAM72D	0.062	0.008	68.4421	17.1557
ILMN_2157099	CCNA1	0.204	0.091	1640.04	46.2819
ILMN_1806017	PSME1	0.022	0.052	21.8073	8.81257
ILMN_2273053	IL15	0	0.06	10835.6	297.387
ILMN_1652787	PIK3AP1	0.017	0.032	12.978	11.2636
ILMN_1790472	SLC25A28	0.086	0.01	61.3393	61.1005
ILMN_1672043	EL949306	0.126	0.077	111.294	56.1324
ILMN_1816781	BF056254	0.082	0.142	1077.81	166.699
ILMN_1759250	TAP2	0.012	0.156	112.227	52.4098
ILMN_1751086	ATL3	0.032	0.06	54.9395	24.01
ILMN_1796490	GRINA	0.025	0.138	167.224	23.3187
ILMN_2242937	ARSB	0.019	0.092	137.652	53.8571
ILMN_1772189	ABCD1	0.09	0.125	356.42	29.8503
ILMN_2342638	ASGR2	0.042	0.041	74.7808	19.6438
ILMN_1658327	BAZ1A	0.003	0.036	27.1883	19.0109
ILMN_2192316	TOP1	0.077	0.088	82.117	28.5392
ILMN_1713542	TRIM14	0.038	0.193	151.989	100.644
ILMN_1755411	RBMS2	0.153	0.041	337.587	82.3036
ILMN_1782851	TAPBP	0.124	0.107	42.656	168.048
ILMN_1750896	STX17	0.002	0.011	5352.73	1269.36
ILMN_1720838	DECR1	0.001	0.048	5765	92.5838
ILMN_1754045	FANCL	0.035	0.075	23.8703	68.0955
ILMN_1664863	CTRL	0.038	0.058	171.608	11.2737
ILMN_1717313	NFKBIE	0.032	0.044	140.33	307.021
ILMN_1739751	SLC26A11	0.008	0.041	349.901	40.6
ILMN_2230998	TMEM186	0.04	0.083	252.062	75.1057
ILMN_2150661	NUB1	0.176	0.013	36.3427	62.458
ILMN_1655261	ERP27	0.005	0.004	281.1	554.411
ILMN_1756992	MUC1	0.004	0.041	94.3535	158.421
ILMN_1768973	HIST2H2AC	0.024	0.052	9.65531	16.1888
ILMN_2414165	PRDM1	0.084	0.061	11.0685	14.6979
ILMN_1651817	GRIK1	0.029	0.021	755.639	501.835
ILMN_2145760	YIPF4	0.026	0.018	473.778	983.42
ILMN_2388701	ST3GAL5	0.02	0.076	308.918	56.1148
ILMN_1744914	FUCA2	0.055	0.014	54.0437	27.6109
ILMN_1769143	KCNE2	0.175	0.001	230.957	2304.94
ILMN_1729980	RNF216	0.003	0.173	98.6262	10.119
ILMN_1654812	UNC93B1	0.029	0.05	459.117	76.0188
ILMN_1680390	GCNT2	0.049	0.033	889.904	231.456
ILMN_1909895	AW962683	0.142	0.055	27.2277	109.784
ILMN_1758623	HIST1H2BD	0.007	0.109	1179.31	67.5938
ILMN_1798061	ZFYVE26	0.035	0.039	145.085	88.5156
ILMN_2302757	FCGBP	0.009	0.02	30.0159	30.4222
ILMN_1789361	PKD2L1	0.143	0.194	1007.18	318.403
ILMN_1669703	TNK2	0.025	0.041	20.5688	27.2896
ILMN_2266595	LILRA5	0.036	0.04	11.6723	23.9564
ILMN_3251100	MEF2A	0.037	0.005	91.409	1722.21
ILMN_1887013	AW182429	0.084	0.224	2517.07	62.4128
ILMN_1739541	NMI	0.021	0.05	145.667	150.469
ILMN_2232854	FAP	0.009	0.01	1816.77	967.52
ILMN_1652277	SECTM1	0.006	0.008	127.775	246.45
ILMN_1700028	C9orf156	0.048	0.415	112.228	5.19263
ILMN_1811480	ADPRHL2	0.098	0.028	63.2283	84.4964
ILMN_1814737	LNPEP	0.004	0.053	452.34	53.0657
ILMN_3280402	GLRX	0.013	0.301	253.54	3.42788
ILMN_1698166	C21orf91	0.061	0.1	314.535	97.8436
ILMN_1753547	STAT5A	0.007	0.035	701.064	271.122
ILMN_1802735	FFAR3	0.025	0.087	427.444	242.473
ILMN_2201966	N4BP1	0.076	0.002	42.8057	371.249
ILMN_1726698	PSME1	0.055	0.03	109.277	25.0639
ILMN_1808846	TBKBP1	0.163	0.085	29.5976	222.153
ILMN_1681888	PRKAR2A	0.01	0.097	454.283	93.844
ILMN_1718984	FCGBP	0.033	0.003	15.5483	37.9974
ILMN_1697309	NCF1	0.002	0.013	48.2264	27.7451
ILMN_1728870	DDX3X	0.073	0.365	15.214	3.11098
ILMN_1757537	RGAG4	0.007	0.012	995.729	5885.6
ILMN_2118864	RAB1A	0.017	0	109.597	187.589
ILMN_2331121	FCGR2B	0.005	0.074	52.7275	30.4573
ILMN_1776213	RGMB	0.005	0.011	612.556	464.626
ILMN_1737580	PPPDE2	0.009	0.08	116.317	45.516
ILMN_1688723	MSX2P1	0.007	0.26	250.317	17.2866
ILMN_1764036	P2RY14	0.019	0.187	101.665	59.0158
ILMN_2174574	HNRPA3	0.016	0.103	263.746	189.196
ILMN_1811258	RELB	0.083	0.11	37.1568	10.2562
ILMN_2349393	MDK	0.053	0.003	374.138	823.853
ILMN_1855286	C6orf204	0.159	0.021	118.259	162.818
ILMN_1652680	NCF1	0.023	0.016	31.2549	30.4716
ILMN_1753805	PRKD2	0.051	0.075	66.6116	39.2421
ILMN_2232712	MYO10	0.029	0.24	170.889	114.669
ILMN_1693630	C16orf7	0.007	0.135	103.206	15.9645
ILMN_2208373	TMEM164	0.095	0.087	38.7709	50.1223
ILMN_1770732	COPS3	0.012	0.146	58.8323	30.8739
ILMN_1758806	C21orf2	0.007	0.03	72.2084	20.6356
ILMN_1705630	ECSCR	0.005	0.005	985.712	1036.38
ILMN_1699809	CAPNS2	0.017	0.054	348.884	157.434
ILMN_1724479	NR2C2	0.013	0.004	463.681	183.617
ILMN_2396011	CEP63	0.115	0.297	4.56594	4.59227
