# Supplementary material for: Dynamic changes in immune gene co-expression networks predict development of type 1 diabetes
Source: Sci Rep. 2021 Nov 22;11:22651. doi: 10.1038/s41598-021-01840-z (PMC8609030; doi:10.1038/s41598-021-01840-z)
Supplement: Supplementary file 8 — Supplementary Table 5. [file 41598_2021_1840_MOESM8_ESM.xlsx]

## Sheet: Blue Module
Supplementary Table 5. Differentially connected genes for blue module.
ILMN ID	gene ID	Differential connectivity p-value (peak) females	Differential connectivity p-value (peak) males	Differential connectivity (peak) females	Differential connectivity (peak) males
ILMN_1657892	TLR8	0.018	0.009	3.65432	5.17702
ILMN_1675756	KCNJ15	0.015	0.022	3.89137	6.76144
ILMN_2396903	KCNJ15	0.005	0.036	4.74333	6.25823
ILMN_2289849	FCGR2A	0.038	0.045	3.08975	4.96868
ILMN_1666932	FCGR2A	0.054	0.023	2.75659	5.09977
ILMN_1718982	BEST1	0.042	0.069	3.98704	3.34078
ILMN_1663489	UBR2	0.032	0.033	5.29483	5.67149
ILMN_2078697	ALPK1	0.048	0.029	3.14294	4.54348
ILMN_2058795	PGCP	0.007	0.05	6.6205	4.27243
ILMN_1740875	FPR2	0.016	0.03	4.92123	3.75345
ILMN_1707286	PLBD1	0.003	0.021	7.76182	6.3389
ILMN_2214678	MXD1	0.045	0.033	2.8094	3.25332
ILMN_1685824	B4GALT5	0.028	0.069	3.37333	4.05199
ILMN_1715068	AQP9	0.02	0.075	3.04137	2.83064
ILMN_1654560	TLR1	0.028	0.06	3.77111	4.01439
ILMN_3224926	RBM47	0.005	0.069	7.30045	3.97577
ILMN_1775501	IL1B	0.039	0.091	3.13018	3.5138
ILMN_2092118	FPR1	0.071	0.058	2.84715	3.36474
ILMN_1713934	LITAF	0.05	0.031	3.01587	3.86438
ILMN_1671281	RNASEL	0.006	0.002	9.11239	14.4206
ILMN_1785005	NCF4	0.031	0.071	4.15229	2.61421
ILMN_2393296	GK	0.048	0.1	3.0582	3.52019
ILMN_1728478	CXCL16	0.017	0.068	5.62895	3.87782
ILMN_1809173	LOC349114	0.056	0.032	3.49196	3.52634
ILMN_1717207	MMP25	0.02	0.032	3.6126	4.1659
ILMN_1653871	NAMPT	0.055	0.037	2.65977	3.6446
ILMN_1659544	STX3	0.083	0.056	2.51237	2.79113
ILMN_1755843	SLC26A8	0.039	0.014	4.2861	13.2554
ILMN_1782050	CEBPD	0.049	0.019	3.31032	3.85842
ILMN_1673586	SLC6A6	0.053	0.078	5.35676	5.39535
ILMN_1719661	SEPX1	0.037	0.083	3.01901	2.39834
ILMN_1737314	BCL6	0.007	0.092	5.07336	3.02697
ILMN_1676358	RALB	0.028	0.085	4.09701	3.81106
ILMN_1725471	GK	0.038	0.122	3.24108	3.19309
ILMN_1685057	SLC22A4	0.041	0.037	3.66152	6.40476
ILMN_3239181	ITPRIP	0.01	0.059	4.64012	4.31495
ILMN_1764456	TECPR2	0.036	0.096	7.20063	7.26614
ILMN_1788213	FRAT2	0.035	0.017	3.58537	3.14718
ILMN_1660691	RAB31	0.017	0.06	4.92858	3.70535
ILMN_2331266	NUMB	0.015	0.046	4.03287	4.2498
ILMN_1732923	SIPA1L2	0.028	0.029	4.4219	7.09232
ILMN_1798977	GPR97	0.023	0.087	4.07488	2.99882
ILMN_1750497	GPR109A	0.061	0.031	4.37127	4.8111
ILMN_1801710	APBB1IP	0.029	0.009	7.33298	12.1212
ILMN_2339748	RNF13	0.02	0.069	7.55206	5.87686
ILMN_1780197	TBC1D24	0.022	0.025	5.72522	5.62899
ILMN_1656327	GLT1D1	0.009	0.068	5.58596	3.22355
ILMN_1805192	ITPRIP	0.039	0.082	4.24164	3.92016
ILMN_1733288	C1RL	0.016	0.031	6.5277	3.53764
ILMN_3245973	MSL1	0.016	0.051	6.31766	5.79765
ILMN_3249327	DQ581928	0.08	0.041	3.14586	3.48256
ILMN_1765941	GPR97	0.07	0.027	4.19189	6.49885
ILMN_1780334	KCNJ2	0.023	0.133	3.98346	3.19139
ILMN_1806293	LIN7A	0.043	0.013	4.46501	5.16995
ILMN_1810420	DYSF	0.098	0.061	2.44094	3.29486
ILMN_1707312	NFIL3	0.023	0.101	3.59905	6.22519
ILMN_1661002	RFWD2	0.005	0.12	10.4063	3.568
ILMN_1731714	CREB5	0.003	0.081	9.44414	3.36556
ILMN_2050911	SLC22A4	0.005	0.056	5.98254	5.88983
ILMN_3183620	LOC100133161	0.031	0.027	3.80234	4.02178
ILMN_1685005	TNFRSF1A	0.072	0.061	2.52296	2.3967
ILMN_1769705	H3F3C	0.077	0.074	3.35096	4.47435
ILMN_3248247	LOC349114	0.045	0.044	3.68245	3.16512
ILMN_1799765	AK021761	0.048	0.07	5.89528	3.63287
ILMN_2072598	LOC349114	0.031	0.022	4.00828	4.68542
ILMN_3305772	DQ581928	0.066	0.035	3.97248	3.62302
ILMN_3253456	FNDC3B	0.009	0.138	3.94888	3.38968
ILMN_3306730	RBM47	0.008	0.049	7.72149	5.26682
ILMN_1738992	MNDA	0.041	0.057	4.68583	4.06235
ILMN_2076463	SLC15A4	0.019	0.03	13.2471	7.08592
ILMN_2371280	CSF3R	0.018	0.01	3.59117	3.07719
ILMN_1757361	NCF4	0.051	0.108	4.91868	2.44408
ILMN_1705114	NUMB	0.02	0.086	4.69418	3.44401
ILMN_1719344	NRBF2	0.064	0.044	3.72458	4.62891
ILMN_3224856	LOC100133161	0.04	0.027	3.66413	4.00213
ILMN_1785852	OBFC2A	0.015	0.122	5.82812	4.58012
ILMN_1758146	SIRPA	0.078	0.047	3.24895	2.60796
ILMN_1769566	ATG3	0.026	0.025	7.97643	11.3609
ILMN_1705047	TLR8	0.063	0.021	3.50387	4.5069
ILMN_1766425	REPS2	0.018	0.049	6.08518	4.90705
ILMN_1667966	FAM129A	0.009	0.144	5.68658	2.55533
ILMN_1691117	DNTTIP1	0.003	0.082	9.73781	2.41192
ILMN_2405797	REPS2	0.1	0.038	3.53825	3.94894
ILMN_1757074	GNG10	0.035	0.085	4.11536	3.7607
ILMN_3183139	LOC349114	0.03	0.052	3.88391	3.76009
ILMN_1673282	LAMP2	0.143	0.045	3.12915	3.78132
ILMN_1659753	LAMP2	0.06	0.106	5.20232	3.71546
ILMN_1741165	SLC11A1	0.025	0.091	4.51003	3.01409
ILMN_1679268	PELI1	0.001	0.117	6.36477	3.41692
ILMN_1680996	ALOX5	0.088	0.041	3.10307	3.56197
ILMN_2123665	SBF2	0.027	0.009	5.84169	14.5605
ILMN_1730639	SLC22A15	0.017	0.076	14.1972	4.35254
ILMN_1793934	PISD	0.015	0.132	12.4328	3.71792
ILMN_1679133	SERPINB1	0.103	0.052	3.76274	7.24102
ILMN_1670926	CHST15	0.067	0.055	2.75825	3.09626
ILMN_1805175	TGFA	0.035	0.161	4.07426	2.36486
ILMN_2379718	RAB24	0.069	0.096	3.57181	3.09037
ILMN_1776649	LRRK2	0.002	0.124	9.29328	3.55222
ILMN_1800951	ATXN1	0.041	0.019	5.68665	11.7763
ILMN_1766045	SH3GLB1	0.075	0.061	3.75064	6.23508
ILMN_1771664	CLEC4E	0.019	0.025	13.0662	7.19312
ILMN_1661695	IRAK3	0.015	0.025	10.3202	5.94348
ILMN_2205963	C10orf54	0.01	0.027	6.04906	4.04426
ILMN_1763745	CCNJL	0.022	0.044	5.18708	3.24075
ILMN_2338452	SERPINA1	0.025	0.178	4.19609	3.10938
ILMN_2392569	FPR2	0.039	0.017	4.02087	4.30498
ILMN_1696187	PYGL	0.057	0.122	3.25141	3.53774
ILMN_1757129	TMEM88	0.076	0.017	3.58093	3.91657
ILMN_1781285	DUSP1	0.079	0.015	3.27205	4.42292
ILMN_1810514	SLC25A44	0.033	0.026	4.02914	3.73954
ILMN_2323172	CSF3R	0.051	0.187	4.18013	2.45244
ILMN_1791771	HCK	0.073	0.061	2.72737	3.51517
ILMN_1805228	LRG1	0.025	0.049	3.81169	2.63414
ILMN_1675939	IFNGR1	0.1	0.004	3.71581	5.96897
ILMN_3238203	LOC349114	0.114	0.034	3.62207	4.1497
ILMN_1676895	BTNL8	0.051	0.002	6.82896	22.3408
ILMN_1721876	TIMP2	0.064	0.067	3.17989	4.15266
ILMN_1662524	CXCR1	0.051	0.226	3.00585	1.93512
ILMN_2075051	PGS1	0.107	0.003	3.20528	8.55373
ILMN_2075927	STK40	0.028	0.087	6.49753	2.4076
ILMN_2335704	NCF4	0.127	0.12	2.41476	2.27791
ILMN_1720158	ETS2	0.015	0.051	5.97152	4.28695
ILMN_1714527	VAMP3	0.007	0.111	16.1993	7.53958
ILMN_1749287	TLR6	0.037	0.009	4.43749	6.34171
ILMN_3238001	LOC349114	0.095	0.067	3.23285	2.65787
ILMN_1708934	ADM	0.006	0.065	4.23137	3.37525
ILMN_1795467	LOC399715	0.029	0.066	14.4665	9.37867
ILMN_1807596	UBAP1	0.028	0.007	8.79235	36.2595
ILMN_1685009	ITGAM	0.019	0.156	7.36166	3.36278
ILMN_1651826	BASP1	0.012	0.064	6.75704	4.07002
ILMN_1812278	LY9	0.004	0.029	25.3194	12.4069
ILMN_1706217	TLR4	0.037	0.055	6.37326	3.56264
ILMN_1696466	ROPN1L	0.04	0.107	4.16588	2.72179
ILMN_1815054	GPR97	0.132	0.032	3.57751	4.97381
ILMN_1677693	GPR109B	0.072	0.132	4.29737	2.84838
ILMN_1656335	RIT1	0.076	0.021	5.45278	6.73015
ILMN_1699496	PHF21A	0.016	0.015	7.51375	6.54221
ILMN_1775257	PROK2	0.097	0.019	2.6371	5.99249
ILMN_1720771	STX11	0.026	0.03	5.84746	5.70187
ILMN_2053103	SLC40A1	0.011	0.015	15.4765	10.9948
ILMN_1739967	TBK1	0.006	0.069	9.4501	5.99573
ILMN_1665964	GAB2	0.033	0.136	3.27386	2.98136
ILMN_1803984	MAK	0.036	0.012	6.11078	14.0343
ILMN_1670272	LRP10	0.066	0.04	4.45872	5.71708
ILMN_1787705	ATP6V1B2	0.018	0.233	5.2443	2.59956
ILMN_1808047	PHC2	0.059	0.132	4.38789	2.72411
ILMN_1752455	DOCK5	0.016	0.1	11.3145	2.96914
ILMN_1678454	CASP4	0.059	0.082	3.86522	7.57241
ILMN_2374340	PLAUR	0.193	0.046	2.25076	4.24679
ILMN_3178302	FNDC3B	0.022	0.212	3.85528	2.92054
ILMN_1689836	C5AR1	0.062	0.125	3.29625	2.43826
ILMN_1743032	CTSS	0.043	0.131	6.9633	4.97539
ILMN_1667371	SLA	0.002	0.158	8.21942	5.00645
ILMN_1787441	CCDC17	0.013	0.019	26.5792	23.8105
ILMN_1688959	CD27	0	0.102	14.701	8.96407
ILMN_1660364	CYTH4	0.073	0.019	3.11358	5.46268
ILMN_1779015	ZNF467	0.083	0.013	3.54561	3.68641
ILMN_1796976	NLRC4	0.015	0.061	6.59766	4.22188
ILMN_1695962	SLC12A9	0.032	0.007	7.05528	5.59985
ILMN_1691339	CLEC1A	0.078	0.015	9.41693	11.2911
ILMN_1713031	PGCP	0.045	0.117	4.48798	4.06441
ILMN_1813625	TRIM25	0.069	0.106	3.53246	4.93407
ILMN_1706304	EIF2C4	0.07	0.156	4.49074	2.3807
ILMN_2388112	CR1	0.05	0.006	3.78054	8.78985
ILMN_1791545	KRT23	0.029	0.012	10.9338	12.5156
ILMN_1785356	DENND5A	0.057	0.125	4.10575	4.16598
ILMN_1678494	ZNF438	0.074	0.065	3.00748	5.25196
ILMN_1653292	PFKFB4	0.038	0.073	2.98834	2.30239
ILMN_1746012	MBD6	0.016	0.036	6.48422	4.60925
ILMN_1778977	TYROBP	0.012	0.21	4.80802	2.76384
ILMN_1781184	X84075	0.015	0.009	6.86737	6.76039
ILMN_1781580	BRI3	0.037	0.033	3.48425	3.47509
ILMN_1664644	ATG16L2	0.031	0.063	5.90368	2.87162
ILMN_1712389	CMTM1	0.091	0.216	4.03444	3.22833
ILMN_1773650	LRRN3	0.009	0.126	9.03062	5.29647
ILMN_2387680	VNN3	0.078	0.046	5.26852	7.53739
ILMN_1746436	HCG27	0.068	0.028	4.32906	5.65219
ILMN_1803464	PHTF1	0.014	0.04	12.7391	11.0126
ILMN_2149494	NPL	0.026	0.054	5.46963	5.26129
ILMN_3247597	LOC100133161	0.182	0.044	2.50789	3.4227
ILMN_1758938	SLC31A2	0.035	0.082	9.15486	7.92328
ILMN_1691760	FAM45A	0.024	0.078	12.0057	5.9051
ILMN_1735552	KIF1B	0.002	0.253	12.7118	4.39264
ILMN_1693014	CEBPB	0.046	0.005	3.04515	5.22014
ILMN_1797895	FFAR2	0.054	0.264	5.75175	2.86779
ILMN_3231621	LOC349114	0.044	0.048	3.91179	4.92589
ILMN_1710514	BCL3	0.072	0.053	2.90379	3.61257
ILMN_2394210	SLC26A8	0.141	0.058	3.78176	10.4598
ILMN_1803564	YIPF1	0.042	0.045	4.53833	6.24886
ILMN_3245413	DENND5A	0.133	0.017	3.30147	10.4456
ILMN_1775708	SLC2A3	0.032	0.041	5.03247	4.11906
ILMN_2100287	CCDC147	0.047	0.056	5.04951	8.47746
ILMN_2406501	SOD2	0.116	0.016	2.7962	8.08239
ILMN_1798475	CSF2RB	0.015	0.01	10.643	18.0251
ILMN_1761566	C5orf32	0.034	0.063	2.95058	6.88747
ILMN_1750429	DKFZp686E14208	0.149	0.036	3.40437	5.88861
ILMN_2399363	CLEC4A	0.01	0.169	5.81612	6.2129
ILMN_1655206	ZBTB34	0.054	0.012	4.25151	8.6788
ILMN_1760347	SRGN	0.045	0.178	3.84628	2.43392
ILMN_2186061	PFKFB3	0.096	0.079	3.66657	7.20381
ILMN_2312340	LILRB2	0.047	0.093	3.82777	4.92472
ILMN_1712026	NLRP3	0.001	0.112	45.3157	5.83035
ILMN_1803811	TRIB1	0.149	0.061	3.76314	10.4323
ILMN_2353633	EMR2	0.057	0.024	5.71243	5.99427
ILMN_1741727	QPCT	0.139	0.088	2.96048	3.41846
ILMN_1677843	RAB24	0.026	0.024	4.55636	3.63702
ILMN_1810584	IL1R1	0.017	0.022	17.722	17.8465
ILMN_1652490	MANSC1	0.072	0.128	3.48058	3.16949
ILMN_1722218	MBOAT7	0.188	0.103	2.09469	4.24562
ILMN_1808132	FAS	0.041	0.048	17.7532	31.3138
ILMN_1796138	BMX	0.062	0.085	4.02667	13.7972
ILMN_3302350	LOC349114	0.088	0.122	3.06858	2.98634
ILMN_2404154	SERPINA1	0.016	0.187	6.15946	3.55494
ILMN_2234412	TLE3	0.178	0.051	2.53065	3.39978
ILMN_1662741	LPAR2	0.081	0.008	5.55908	5.52385
ILMN_3238196	CYTH4	0.044	0.064	10.2916	13.4155
ILMN_1699772	RRAGD	0.01	0.042	11.3746	6.45923
ILMN_1722158	CASP5	0.064	0.061	4.79265	7.87093
ILMN_1753111	NAMPT	0.044	0.084	4.62843	3.2872
ILMN_1665877	RNF149	0.003	0.153	5.10133	2.29828
ILMN_3219040	DQ599922	0.018	0.032	15.7103	26.3607
ILMN_1664094	P2RY13	0.095	0	2.67247	4.58686
ILMN_2345872	SUMF2	0.017	0.025	26.1762	34.6827
ILMN_1767809	GNG10	0.062	0.089	6.17193	8.13798
ILMN_1707077	SORT1	0.066	0.039	5.82456	12.0479
ILMN_1701603	ALPL	0.008	0.186	4.06215	2.60613
ILMN_1781198	PPP1R3D	0.135	0.107	3.08711	4.34566
ILMN_1656934	REPS2	0.012	0.018	4.48218	3.60169
ILMN_1673113	F2RL1	0.004	0.058	19.7048	5.89931
ILMN_1714643	MGAM	0.134	0.041	2.58356	4.47974
ILMN_3251658	LILRA6	0.089	0.016	2.91429	16.5668
ILMN_2226917	KIAA0247	0.097	0.128	4.49532	4.68161
ILMN_1752526	RNF144B	0.011	0.267	9.43653	4.28973
ILMN_1694548	ANXA3	0.017	0.123	3.97873	4.86842
ILMN_1759436	NOSIP	0.004	0.118	19.5309	11.502
ILMN_1749078	TIMP2	0.059	0.1	4.42394	4.81584
ILMN_1796146	EIF4E3	0.051	0.04	5.38097	16.5752
ILMN_2368292	TSEN34	0.008	0.068	4.39019	2.46968
ILMN_1692742	DENND3	0.056	0.207	3.85905	1.91888
ILMN_1740864	TREML2	0.171	0.034	3.08386	6.54447
ILMN_1801105	PRKCD	0.049	0.175	4.20736	2.55993
ILMN_1668270	ZDHHC18	0.206	0.043	2.2694	3.21089
ILMN_1683250	NA	0.004	0.144	6.97222	4.75272
ILMN_1719915	DHRS12	0.125	0.008	4.12072	22.4567
ILMN_2372974	SIRPA	0.237	0.07	2.15935	2.78785
ILMN_1746588	TALDO1	0.123	0.099	2.94814	2.54227
ILMN_1743570	CEACAM3	0.087	0.034	2.65092	4.6649
ILMN_1712236	PPP1R3B	0.07	0.037	7.5126	8.17154
ILMN_1755235	XPO6	0.139	0.065	2.42677	2.71152
ILMN_3248412	FLJ45340	0.137	0.073	3.34882	3.21993
ILMN_2241953	PILRA	0.048	0.091	4.90778	5.04046
ILMN_1773125	ENTPD1	0.063	0.265	4.6166	2.61491
ILMN_3236220	LPAR2	0.07	0.001	10.8424	5.82228
ILMN_1812926	ANTXR2	0.002	0.024	15.7501	7.30849
ILMN_1782070	NPL	0.009	0.01	28.3421	13.0082
ILMN_3222402	FLJ45340	0.106	0.106	2.9887	3.17947
ILMN_2147517	CD58	0.038	0.067	4.74856	3.70671
ILMN_1777998	ARHGAP25	0.096	0.044	16.4566	5.47781
ILMN_1673111	TSEN34	0.181	0.106	2.41149	2.469
ILMN_1764082	MBOAT1	0.016	0.118	14.6516	6.18163
ILMN_2254635	ITGAX	0.109	0.116	2.85473	2.80157
ILMN_2336781	SOD2	0.088	0.027	3.81448	7.96511
ILMN_3292448	BTNL8	0.031	0.055	17.3652	13.8488
ILMN_1729294	RNF130	0.075	0.086	6.55197	4.26769
ILMN_1689908	ANKRD13A	0.007	0.013	11.8087	19.3186
ILMN_1711786	NFE2	0.013	0.005	7.40253	6.99879
ILMN_1743933	TSHZ3	0.003	0.161	10.9941	5.18584
ILMN_2041190	F2RL1	0.006	0.096	37.3507	7.2632
ILMN_2230892	IL10RB	0.018	0.129	11.1263	3.50953
ILMN_1750158	ACOX1	0.09	0.05	4.58665	5.04592
ILMN_2310896	NLRP3	0.004	0.036	22.5747	9.30304
ILMN_1727689	TNFAIP2	0.038	0.213	5.78621	4.21757
ILMN_1658383	HSPA7	0.107	0.111	6.06212	3.72676
ILMN_2234016	FTH1	0.058	0.156	4.67808	5.30244
ILMN_1772131	IL1R2	0.094	0.036	2.81746	3.17176
ILMN_1669033	NCOA1	0.031	0.003	12.6355	29.1908
ILMN_1667476	LTBR	0.084	0.034	4.61537	4.39157
ILMN_1691508	PLAUR	0.045	0.12	4.33646	3.57235
ILMN_1756806	MCL1	0.016	0.098	7.55226	4.75933
ILMN_2290118	MEGF9	0.015	0.03	5.43602	6.4608
ILMN_1737627	MAPK14	0.034	0.036	7.16606	11.7203
ILMN_1719988	HAL	0.058	0.06	8.96758	7.74213
ILMN_3234967	FLJ45340	0.037	0.115	7.19869	4.74675
ILMN_1737561	N4BP2L2	0.006	0.139	12.5416	6.00914
ILMN_1795158	FGR	0.013	0.075	8.96845	3.60208
ILMN_3243943	LOC349114	0.177	0.049	2.91659	4.12448
ILMN_1676984	DDIT3	0.015	0.1	10.3477	3.87019
ILMN_1712999	MGAM	0.123	0.025	2.75975	4.67449
ILMN_1750974	S100A9	0.077	0.096	4.32723	2.87804
ILMN_1725175	FOSL2	0.026	0.201	8.22232	3.68815
ILMN_1761463	EFHD2	0.027	0.077	5.38329	3.98923
ILMN_2148847	AKIRIN2	0.032	0.119	6.99718	7.50157
ILMN_1780546	OSM	0.057	0.007	4.95129	14.005
ILMN_2205882	NSUN7	0.066	0.023	7.94852	15.5824
ILMN_1664303	HTATIP2	0.022	0.185	7.70346	4.31101
ILMN_1669523	FOS	0.021	0.16	13.4389	10.0195
ILMN_1800602	GCA	0.039	0.141	6.14489	5.51317
ILMN_1684585	ACSL1	0.028	0.059	3.62601	3.75305
ILMN_2083946	TGFA	0.005	0.165	5.98003	2.45261
ILMN_1693009	FGL2	0.021	0.07	6.63993	7.44622
ILMN_2235283	MAPK1	0.026	0.172	9.97147	4.95
ILMN_2408543	PLAUR	0.119	0.163	3.03051	2.35878
ILMN_1744508	FAM53C	0.131	0.022	2.5844	3.81165
ILMN_2380605	MTMR3	0.057	0.111	7.49575	5.39172
ILMN_3240900	BC038729	0.055	0.352	5.23237	2.02428
ILMN_1679339	C3orf62	0.055	0.044	10.1275	13.1377
ILMN_1806165	HSPA7	0.017	0.071	5.18265	3.17992
ILMN_1668865	SLC2A14	0.017	0.062	6.52598	5.49535
ILMN_1729801	S100A8	0.004	0.177	4.29795	3.01983
ILMN_1784884	LILRB3	0.026	0.188	5.5187	2.79368
ILMN_1763386	BID	0.012	0.018	8.66319	9.36116
ILMN_1792473	AIF1	0.031	0.055	9.29819	5.6125
ILMN_1720829	ZFP36	0.11	0.014	5.24746	11.811
ILMN_1680937	HIST1H2BC	0.012	0.041	14.6458	7.41376
ILMN_1749892	EGLN1	0.025	0.018	6.60611	8.00994
ILMN_1666049	NUP214	0.035	0.094	3.64563	3.00561
ILMN_1709233	F5	0.173	0.007	2.85029	9.22898
ILMN_1688158	CYB5R4	0.013	0.083	5.59915	3.14353
ILMN_1736048	ELL	0.025	0.086	9.31321	26.7522
ILMN_1692261	EPHB1	0.001	0.043	48.6658	59.2332
ILMN_2396287	RFX2	0.105	0.192	6.09027	6.74867
ILMN_2391912	SEC14L1	0.042	0.032	9.73948	12.0586
ILMN_1726222	FLOT2	0.012	0.031	6.66364	3.83908
ILMN_2086077	JUNB	0.101	0.239	4.47672	3.38958
ILMN_2261600	FCGR1B	0.079	0.119	6.22647	7.65714
ILMN_1696933	NLRP3	0.008	0.001	86.0874	23.2976
ILMN_2128750	PTTG1IP	0.002	0.082	24.7011	6.38884
ILMN_3247645	DKFZp686L07201	0.01	0.146	17.6178	7.60804
ILMN_3294033	GCOM1	0.029	0.022	44.7999	16.8846
ILMN_1733997	SIRPB1	0.009	0.104	8.37202	4.25909
ILMN_1793743	DIRC2	0.027	0.088	8.71932	8.33252
ILMN_2283388	C20orf24	0.113	0.132	3.59162	5.04365
ILMN_1705064	NDEL1	0.014	0.027	6.20753	4.07198
ILMN_1812618	ARAP3	0.015	0.192	11.0825	3.97958
ILMN_3224555	NA	0.046	0.04	12.0601	12.8499
ILMN_1800787	RFTN1	0.078	0.109	7.88879	8.94576
ILMN_1655702	ABHD5	0.021	0.067	6.75204	8.2206
ILMN_3237926	CCNJL	0.045	0.067	4.24263	2.96966
ILMN_1772387	TLR2	0.034	0.092	12.8189	5.70776
ILMN_1804895	C7orf53	0.013	0.009	8.17173	7.03386
ILMN_1753312	PLXDC2	0	0.13	28.7579	4.43783
ILMN_1793729	C15orf39	0.063	0.274	4.77579	1.89658
ILMN_1815086	NINJ1	0.062	0.035	4.83011	9.99406
ILMN_1785615	SUMO1P1	0.008	0.042	28.6264	14.9981
ILMN_3242734	LOC100133161	0.089	0.137	4.2339	2.92203
ILMN_1671516	CIR1	0.005	0.126	15.7736	6.23291
ILMN_1742601	CR1	0.083	0.056	3.98615	6.3952
ILMN_2326953	LAT2	0.049	0.038	5.06851	5.99565
ILMN_1688279	PVRIG	0.004	0.076	29.8294	50.0977
ILMN_2144574	CTBS	0.066	0.136	6.72631	7.45748
ILMN_2414027	CMTM1	0.091	0.265	3.55581	2.86365
ILMN_1778723	AMICA1	0.278	0.055	1.96508	2.8327
ILMN_3176790	UBXN2B	0.032	0.115	6.96061	2.70122
ILMN_2052163	YIPF1	0.031	0.135	5.01485	3.32589
ILMN_1764826	TFE3	0.03	0.015	6.81545	9.42231
ILMN_1656378	NMT2	0.021	0.044	15.744	32.1384
ILMN_1801254	NAIP	0.039	0.203	12.7455	5.34292
ILMN_2285802	SEC14L1	0.018	0.014	28.5282	33.8213
ILMN_1740015	CD14	0.089	0.018	3.69115	8.25906
ILMN_1737705	UHRF1BP1L	0.011	0.079	18.6397	9.87718
ILMN_1700855	LOC100124692	0.159	0.124	2.55918	4.29014
ILMN_1728639	FCGR3B	0.012	0.343	25.7709	3.87638
ILMN_1673363	CD97	0.103	0.047	4.42267	3.63668
ILMN_1735495	TBC1D8	0.002	0.046	17.4883	9.72003
ILMN_1807662	IGF2R	0.173	0.014	2.6628	4.84881
ILMN_1692754	VMP1	0.005	0.012	45.714	17.5838
ILMN_1890614	C1orf183	0.04	0.141	5.60477	3.01627
ILMN_1769383	GIMAP5	0	0.084	200.089	18.4607
ILMN_2204545	ST3GAL4	0.137	0.047	4.27885	13.5597
ILMN_1764964	IFNGR2	0.061	0.086	5.73561	3.90546
ILMN_1715863	MLKL	0.007	0.06	29.3793	9.61431
ILMN_1752923	IFNAR1	0.054	0.001	10.2213	15.8945
ILMN_1800638	NAPOR-1	0.19	0.036	3.47547	6.05449
ILMN_2383611	PTPRE	0.028	0.044	4.48279	7.43055
ILMN_1745262	REM2	0.041	0.248	5.62082	3.14781
ILMN_1798804	SRPK1	0.024	0.045	7.52817	7.08949
ILMN_2278850	RAB24	0.048	0.116	21.5757	24.0387
ILMN_3310840	MIR21	0.02	0.077	17.3083	10.4979
ILMN_3307772	PACSIN2	0.074	0.134	5.61276	3.82943
ILMN_2230862	GYG1	0.055	0.135	6.13934	7.92209
ILMN_1788002	MAPK14	0.018	0.048	14.3282	10.0216
ILMN_1677997	MAZ	0.004	0.023	17.8932	7.47746
ILMN_1703074	CPD	0.019	0.059	7.77739	9.2459
ILMN_1813489	RAF1	0.039	0.023	4.821	16.4899
ILMN_1716564	INTU	0.073	0.001	28.2245	91.6156
ILMN_1702817	B3GNTL1	0.074	0.062	9.0538	6.33701
ILMN_1661196	CSF2RA	0.089	0.197	6.18812	3.79381
ILMN_1687960	LIMK2	0.142	0.074	5.84634	5.74041
ILMN_1762284	ASPRV1	0.049	0.131	5.99449	3.02117
ILMN_1751400	SKAP1	0.19	0.04	3.61625	15.3824
ILMN_2376455	CSF2RA	0.106	0.24	5.75559	3.62685
ILMN_1778136	ZMYND15	0.062	0.077	11.7086	7.74007
ILMN_1790689	CRISPLD2	0.094	0.136	7.43166	4.29322
ILMN_1664047	CACNA1E	0.056	0.106	4.88472	7.56088
ILMN_1696962	PDZD8	0.061	0.045	9.79342	12.9953
ILMN_1667561	IFRD1	0.013	0.06	6.99624	5.94651
ILMN_1709204	CLEC4A	0.037	0.071	5.0431	4.65478
ILMN_2126706	LMNB1	0.05	0.174	5.21055	7.08707
ILMN_1804854	CTNNA1	0.126	0.027	12.9462	9.91778
ILMN_2212763	ICAM3	0.04	0.141	6.16993	6.46263
ILMN_1750101	S100A11	0.096	0.079	3.0778	4.72362
ILMN_1772302	MTHFS	0.082	0.054	6.15409	6.25943
ILMN_1659047	HIST2H2AA4	0.023	0.101	12.618	22.5409
ILMN_2374249	DYRK2	0.028	0.24	8.14137	5.39357
ILMN_1804935	VNN3	0.154	0.05	4.21439	6.2651
ILMN_1697925	APOBR	0.24	0.144	2.12323	2.74346
ILMN_1796642	NCF2	0.064	0.137	3.27758	2.54307
ILMN_3240222	SGK223	0.02	0.207	6.80776	7.60555
ILMN_1764414	SOS2	0.04	0.026	8.19088	13.593
ILMN_1785268	CD58	0.019	0.163	5.82979	3.06296
ILMN_2054297	PTGS2	0.022	0.1	10.8952	9.92768
ILMN_1815148	MAN2A2	0.018	0.128	25.4566	10.2086
ILMN_2368318	FGR	0.011	0.014	7.10621	6.69842
ILMN_1714401	SNX27	0.073	0.022	4.93495	9.84272
ILMN_1654685	MCTP1	0.002	0.117	50.3378	6.58279
ILMN_1680314	TXN	0.062	0.104	6.69289	5.79983
ILMN_3231638	FAM160B1	0.03	0.019	15.4539	30.4306
ILMN_1767960	NSUN7	0.094	0.026	5.77518	90.2328
ILMN_1670302	HK3	0.186	0.028	3.18749	5.62205
ILMN_2326273	CHI3L2	0.002	0.112	36.2179	8.8568
ILMN_1724533	LY96	0.003	0.274	6.39991	3.02016
ILMN_1772036	STEAP4	0.038	0.054	4.62236	4.75145
ILMN_2076600	ITM2A	0.008	0.115	13.4049	5.73768
ILMN_2131022	LOC100133161	0.318	0.015	2.5849	9.18918
ILMN_1716983	LILRA2	0.13	0.207	2.83329	2.02889
ILMN_1654389	FCGR1A	0.024	0.16	10.0386	7.56122
ILMN_1767193	CR1	0.155	0.055	5.24172	7.08931
ILMN_1660624	LIMK2	0.257	0.029	2.42537	9.33507
ILMN_1674265	AVIL	0.025	0.015	15.3112	30.634
ILMN_1667319	LPPR2	0.151	0.128	3.40331	5.02789
ILMN_1742230	BAZ1A	0.023	0.043	6.89376	7.26426
ILMN_1666453	STK3	0.003	0.028	16.4043	7.01227
ILMN_1702396	PACSIN2	0.06	0.02	5.7797	7.97595
ILMN_1758963	NADK	0.084	0.392	3.38613	1.6123
ILMN_3229210	FLJ45340	0.147	0.12	2.94871	3.93372
ILMN_1733443	SULT1B1	0.015	0.1	21.8849	22.5824
ILMN_1799104	SPAG9	0.036	0.012	8.71548	12.5864
ILMN_1692219	RAB11FIP1	0.056	0.204	4.30803	4.3121
ILMN_1715674	ITPK1	0.079	0.281	5.01831	3.50998
ILMN_1744034	GPR27	0.068	0.014	26.9871	38.7895
ILMN_3236556	UBXN2B	0.044	0.106	4.4047	4.0693
ILMN_1771695	RCBTB2	0.141	0.064	6.0543	7.63041
ILMN_2345898	SLA	0.031	0.089	4.7265	4.1899
ILMN_3244583	TIGA1	0.01	0.164	12.2012	6.1062
ILMN_1687947	HIST1H2BE	0.149	0.086	7.5686	6.41103
ILMN_1756982	CLIC1	0.129	0.096	3.41271	33.0926
ILMN_1673352	IFITM2	0.065	0.063	2.99157	5.13895
ILMN_1781001	SOCS3	0.118	0.007	7.93878	54.2873
ILMN_3237385	NRBF2	0.132	0.069	5.11185	8.67114
ILMN_1741917	OSCAR	0.088	0.087	4.42398	4.91489
ILMN_2043265	ZFP106	0.118	0.029	5.72108	20.1684
ILMN_1762594	NOD2	0.004	0.069	97.1673	15.5751
ILMN_1737343	FNIP1	0.037	0.022	6.42559	9.78663
ILMN_1733696	IMP3	0.035	0.2	12.9798	6.46249
ILMN_2081682	SMAP2	0.105	0.015	5.23941	8.36466
ILMN_2412549	GAR1	0.049	0.058	8.13295	10.4184
ILMN_1665217	C3orf34	0.012	0.21	36.006	5.32501
ILMN_1816603	SLC8A1	0	0.082	28.4341	15.0781
ILMN_2396444	CD14	0.037	0.025	5.51935	6.59538
ILMN_1679731	SLC15A4	0.112	0.173	5.03553	8.0406
ILMN_2363586	SDCBP	0.008	0.114	4.75261	3.51669
ILMN_1781374	TUFT1	0	0.052	238.176	68.8057
ILMN_3308936	MIR223	0.282	0.045	1.83001	4.5398
ILMN_2282641	TBXAS1	0.063	0.163	5.83672	2.58978
ILMN_1756937	ST8SIA4	0	0.064	20.1876	7.22157
ILMN_2233366	ASAP1	0.073	0.051	5.97341	9.76474
ILMN_1699015	H3F3A	0.028	0.165	9.14355	3.87003
ILMN_1730176	ITGAX	0.04	0.06	21.3625	5.81404
ILMN_2180352	DIP2B	0.012	0.065	12.5804	24.6198
ILMN_1698996	SLC19A1	0.035	0.034	7.72153	3.65702
ILMN_1782938	SLC16A10	0.014	0.324	11.1086	3.36245
ILMN_1790973	CDS2	0.002	0.058	87.0706	14.958
ILMN_1740010	PCNX	0.132	0.1	2.96868	3.41047
ILMN_2367671	LIMK2	0.156	0.157	3.89152	6.29996
ILMN_3234089	N4BP2L2	0.067	0.199	4.76368	4.63422
ILMN_2391051	FCGR1B	0.024	0.054	14.2336	13.9252
ILMN_3238662	SNORD89	0.027	0.146	10.7529	5.51553
ILMN_1696463	SPI1	0.027	0.063	4.80473	4.4367
ILMN_2404625	LAT	0.004	0.223	15.0584	3.3904
ILMN_2363065	RTN3	0.194	0.07	2.27397	4.17038
ILMN_2103362	ARHGAP27	0.028	0.07	7.58876	10.1883
ILMN_1722981	TLR5	0.022	0.157	5.40277	3.30439
ILMN_1702787	SEMA4A	0.233	0.188	2.27257	3.07859
ILMN_1896967	AK055485	0.045	0.031	17.5841	16.5255
ILMN_1909770	AK024852	0.041	0.117	5.24719	4.64742
ILMN_2388090	MAPK14	0.079	0.146	9.0896	4.64384
ILMN_2074748	HAL	0.023	0.08	7.44668	5.81583
ILMN_1723662	ABHD2	0.017	0.092	8.32569	3.55712
ILMN_2176063	FCGR1C	0.111	0.059	4.16643	7.99311
ILMN_2401779	FAM102A	0.085	0.213	6.12351	3.2928
ILMN_1737498	MLKL	0.006	0.04	12.368	11.3022
ILMN_3240997	ARAP3	0.024	0.25	16.2969	4.22043
ILMN_1678939	VNN2	0.066	0.1	4.22775	4.33282
ILMN_1774761	CCR2	0.005	0.078	27.4402	10.2491
ILMN_1669888	CSTA	0.001	0.083	29.6577	10.5797
ILMN_1729915	PILRA	0.081	0.094	3.74531	3.64696
ILMN_3268717	LOC146880	0.023	0.081	26.7855	8.61384
ILMN_1671911	MTA1	0.014	0.004	16.123	23.5507
ILMN_1683597	RPL23A	0.018	0.088	12.4344	8.88118
ILMN_1781468	SMAP2	0.057	0.182	8.44733	8.18496
ILMN_1689968	PLEKHO2	0.057	0.224	4.21471	2.67226
ILMN_1653337	USP32	0.031	0.069	12.2684	8.31884
ILMN_1652631	GLIPR2	0.001	0.057	7.18445	3.53148
ILMN_1732609	KIAA1539	0.153	0.142	4.58435	5.12036
ILMN_1755649	SLC16A5	0.094	0.085	7.68409	6.15066
ILMN_2358540	RBMS1	0.046	0.124	6.04108	6.64213
ILMN_1781700	IL18R1	0.039	0.083	28.3428	14.1627
ILMN_1844464	IL23A	0.001	0.356	219.653	5.61922
ILMN_1715273	PICALM	0.029	0.078	4.40096	14.4218
ILMN_2367418	OSCAR	0.162	0.115	3.17196	3.35616
ILMN_1764577	MFNG	0.025	0.133	46.6798	9.99152
ILMN_3235964	HSPA7	0.021	0.189	10.7003	6.79512
ILMN_1799030	CMTM2	0.146	0.163	3.10062	2.76356
ILMN_2395827	RASGRP4	0.282	0.086	2.55589	7.00364
ILMN_1771003	HAUS4	0.087	0.081	4.60007	5.73543
ILMN_1651628	EXOC6	0.138	0.069	3.78363	9.99312
ILMN_1656040	NTN3	0.079	0.119	5.29218	5.94932
ILMN_1706357	RFX2	0.063	0.084	17.0404	19.8562
ILMN_2114720	SLPI	0.032	0.095	10.6856	6.65116
ILMN_2345512	PPP4R1	0.055	0.036	3.9948	18.4735
ILMN_1781416	FRAT1	0.028	0.046	7.08434	3.74783
ILMN_1787897	CXCL1	0.006	0.122	26.3536	15.006
ILMN_1714393	RAB24	0.06	0.071	4.81817	4.30228
ILMN_1790781	DHRS13	0.031	0.006	6.36747	7.29377
ILMN_2358541	RBMS1	0.009	0.127	30.8163	11.8389
ILMN_1721106	C14orf159	0.179	0.128	4.37713	4.2898
ILMN_1724822	LOC399744	0.159	0.151	3.43283	2.72098
ILMN_1781996	NUDT16	0.163	0.102	4.16146	4.82317
ILMN_1703471	ATF6	0.035	0.052	19.5078	13.5257
ILMN_1797731	MS4A6A	0.003	0.076	21.8854	5.75373
ILMN_1716105	NLRP12	0.145	0.135	3.98027	3.08506
ILMN_1769895	CCR2	0.001	0.152	32.3219	6.5843
ILMN_2401978	STAT3	0.03	0.084	8.60041	11.2562
ILMN_1785424	ABLIM1	0.032	0.158	7.2338	5.64453
ILMN_1708110	TMEM144	0.001	0.095	65.301	13.1414
ILMN_2399769	WLS	0.015	0.048	19.8825	27.6875
ILMN_1678170	MME	0.053	0.055	5.39254	4.50522
ILMN_1716524	RAB7A	0.088	0.048	9.31815	12.4669
ILMN_1773935	TMEM165	0.019	0.155	6.64486	4.95809
ILMN_1716468	NUDT16P	0.134	0.082	42.7962	16.1333
ILMN_1656482	OSBPL2	0.155	0.136	3.16353	4.45036
ILMN_3271218	NA	0.002	0.086	30.5117	6.48934
ILMN_1797107	SCLT1	0.006	0.17	24.231	14.7021
ILMN_3242786	DQ575504	0.172	0.017	7.10542	78.4604
ILMN_1654609	TIGA1	0.013	0.22	13.5293	5.88155
ILMN_1677511	PTGS2	0.014	0.064	6.64538	5.25472
ILMN_2395711	ARRB2	0.172	0.191	4.52276	14.7452
ILMN_2344204	PRR13	0.001	0.054	53.7516	8.06347
ILMN_1685312	PSG6	0.216	0.112	5.52613	4.92775
ILMN_1749244	LYRM1	0.054	0.03	8.75937	15.3342
ILMN_2142752	MANSC1	0.179	0.178	2.45941	2.34478
ILMN_1800897	NRD1	0.038	0.175	9.22232	24.2254
ILMN_1808979	CLEC4D	0.013	0.111	10.8194	5.93807
ILMN_1705904	C1orf138	0.007	0.072	100.062	240.677
ILMN_3250972	REPS2	0.073	0.159	3.29018	2.56412
ILMN_1685095	CNO	0.007	0.158	62.8754	13.277
ILMN_1722622	CD163	0.096	0.018	13.9348	14.2454
ILMN_1749868	FAM171A1	0.026	0.045	16.0224	8.20838
ILMN_2352303	RASSF2	0.019	0.082	25.3918	9.22149
ILMN_1702806	PDCL3	0.005	0.039	21.8175	87.7158
ILMN_2043569	MOSPD2	0.003	0.153	10.9649	8.54691
ILMN_1748883	CDKN2D	0.072	0.128	4.48022	8.3153
ILMN_1767816	APH1B	0.025	0.062	10.7923	5.57495
ILMN_1688231	TREM1	0.104	0.228	4.19506	2.66336
ILMN_1775268	HECW2	0.035	0.223	16.9021	8.54899
ILMN_1767992	SLC12A6	0.038	0.17	16.3012	3.80463
ILMN_3247506	FCGR1C	0.089	0.079	4.20665	7.73359
ILMN_1758626	IDS	0.007	0.206	31.5654	4.50924
ILMN_1685415	HBP1	0.031	0.1	22.2481	29.5727
ILMN_3201517	RPL23AP64	0.014	0.087	14.8533	20.6633
ILMN_1759017	ZNF333	0.051	0.013	29.9568	109.94
ILMN_2230902	CTNNA1	0.031	0.06	28.4287	5.16419
ILMN_1907042	EU154351	0.014	0.054	25.544	11.4622
ILMN_1762713	C19orf59	0.268	0.071	2.24649	8.17425
ILMN_1669376	DRAM1	0.067	0.123	8.74008	6.60018
ILMN_2295252	C9orf72	0.023	0.029	15.891	33.2251
ILMN_1768505	IL13RA1	0.063	0.171	4.44045	4.63194
ILMN_1671404	SVIL	0.07	0.091	3.84105	7.19152
ILMN_1726153	BC070200	0.059	0.012	6.93665	27.6207
ILMN_1734229	SPPL2A	0.041	0.092	9.50157	18.8583
ILMN_1794038	FAM49A	0.096	0.13	4.8693	2.39244
ILMN_1755364	RALA	0.01	0.15	8.74747	6.58888
ILMN_2327860	MAL	0.007	0.229	33.5257	4.26492
ILMN_1746704	TRIM8	0.115	0.016	6.98201	9.29536
ILMN_1803925	MTMR3	0.044	0.106	4.33495	6.27003
ILMN_1733998	DHRS9	0.006	0.028	42.6219	22.3845
ILMN_1740429	FTL	0.039	0.043	17.7002	18.3711
ILMN_3237734	TNRC18	0.207	0.032	5.10938	13.3811
ILMN_1681239	MYO1F	0.222	0.268	2.10625	1.83828
ILMN_1781560	ST3GAL6	0.023	0.298	21.7632	3.23781
ILMN_1767894	POLB	0.087	0.034	16.4567	32.4555
ILMN_1882590	NACC2	0.047	0.17	6.96084	4.52994
ILMN_1770161	BST1	0.013	0.218	5.64382	2.60624
ILMN_1712577	FAM174A	0.054	0.036	9.31919	24.3422
ILMN_1718071	AGTPBP1	0.016	0.072	6.78992	6.03542
ILMN_1776678	GIMAP7	0.018	0	10.2472	242.123
ILMN_1679620	NAIP	0.028	0.288	15.921	4.27079
ILMN_1660021	PLIN3	0.038	0.207	7.84489	3.35052
ILMN_1714990	DBT	0.028	0.091	13.8042	33.2473
ILMN_1807448	FAM8A1	0.094	0.062	7.84801	16.0909
ILMN_1698728	FGD4	0.102	0.158	12.106	14.3547
ILMN_1799744	GALC	0.054	0.039	13.1484	24.7995
ILMN_2413508	CD97	0.293	0.151	2.34118	3.69357
ILMN_1807042	MARCKS	0.004	0.108	6.37638	3.90633
ILMN_1696704	TLE4	0.059	0.102	11.3796	20.0822
ILMN_3181538	C10orf105	0.007	0.075	18.1642	6.93652
ILMN_1661809	PRRG4	0.087	0.13	32.6594	9.1294
ILMN_1724480	AXIN2	0	0.151	24.7177	7.16759
ILMN_1673941	RBM24	0.007	0.098	416.03	31.1052
ILMN_2226015	LRRK2	0.019	0.054	7.99733	6.72896
ILMN_1699648	ZNF516	0.013	0.113	105.847	19.1355
ILMN_2384181	DHRS9	0.138	0.154	14.7962	6.97532
ILMN_2367165	ABTB1	0.243	0.166	2.67685	6.88389
ILMN_1686555	FYN	0.037	0.005	41.5685	15.6572
ILMN_1687592	WWC3	0.029	0.191	15.2332	36.6498
ILMN_2362858	PILRA	0.116	0.116	7.28456	4.04123
ILMN_1726783	RNASEH1	0.048	0.033	6.73883	25.1091
ILMN_1852022	PLIN4	0.258	0.037	2.38618	3.02666
ILMN_1672834	SSH2	0.036	0.146	6.79913	4.91927
ILMN_2397199	NDEL1	0.251	0.063	2.50987	6.2762
ILMN_3235984	FLJ45340	0.131	0.043	3.80343	9.36855
ILMN_1738656	GLOD4	0.05	0.087	5.05427	5.97825
ILMN_2319077	FAS	0.028	0.126	4.96306	5.90342
ILMN_1790100	C11orf82	0.033	0.145	35.91	20.2455
ILMN_1707156	LRRFIP2	0.048	0.041	13.7719	20.7521
ILMN_1661439	FLOT1	0.202	0.11	2.65881	2.94481
ILMN_1691334	TXNDC3	0.169	0.016	3.4512	10.0955
ILMN_1776314	CHRNA10	0.031	0.049	24.4436	86.5968
ILMN_1737157	GRAMD1A	0.119	0	11.0441	96.4658
ILMN_2379599	CD163	0.009	0.017	30.2361	22.331
ILMN_1746836	PTAFR	0.169	0.176	2.95296	2.94933
ILMN_1766637	GLA	0.009	0.066	69.646	22.4308
ILMN_2413278	RPL13	0.021	0.041	32.9685	20.4599
ILMN_3256478	LOC100129034	0.035	0.061	6.33669	7.35244
ILMN_1702229	CECR6	0.163	0.028	2.70049	7.46455
ILMN_1691539	LAT	0.054	0.098	10.1494	7.32536
ILMN_2092850	HPSE	0.029	0.209	9.42413	3.35522
ILMN_1767320	MAPK1	0.257	0.072	2.7099	6.34437
ILMN_1736929	PLB1	0.223	0.022	10.9415	38.955
ILMN_1715069	TANK	0.02	0.117	30.2392	12.4837
ILMN_1740298	SIGLEC5	0.166	0.237	3.4953	2.67339
ILMN_2092333	GPR141	0.259	0.221	4.99701	6.04156
ILMN_2393169	THOC5	0.192	0.115	2.87264	3.27421
ILMN_1868851	BM716742	0.067	0.021	5.83861	41.8908
ILMN_2256050	SERPINA1	0.121	0.069	16.7355	30.4266
ILMN_1779547	HPSE	0.071	0.194	7.56257	3.39307
ILMN_1652906	GBGT1	0.003	0.277	35.6992	3.6432
ILMN_3206343	H3F3A	0.072	0.169	7.76043	7.54986
ILMN_3239937	NUDT16P	0.028	0.042	170.781	40.5439
ILMN_1658289	WDR54	0.151	0.185	5.80798	5.60707
ILMN_2309180	SMARCD3	0.032	0.058	5.45291	5.5191
ILMN_2373177	PANK2	0.021	0.063	12.6795	37.0381
ILMN_1748694	NHSL2	0.042	0.039	6.62343	4.38839
ILMN_1795704	KIAA0232	0.084	0.073	5.19853	13.7103
ILMN_1724668	REPS2	0.11	0.085	4.28036	11.0866
ILMN_1680397	CXCR2	0.085	0.317	6.92559	1.90909
ILMN_1732071	HIST2H2BE	0.01	0.07	85.7536	115.836
ILMN_1705743	ARHGEF40	0.287	0.067	2.89568	9.79385
ILMN_3176403	FTH1	0.038	0.026	4.28346	35.6971
ILMN_1794165	PGD	0.146	0.155	3.32553	2.71872
ILMN_1654735	SLCO3A1	0.154	0.129	3.48069	4.23754
ILMN_2386008	MPZL1	0.006	0.021	31.1003	12.6466
ILMN_1659936	PPP1R15A	0.081	0.082	3.90811	9.51457
ILMN_1678775	CLEC2D	0.126	0.053	3.97915	26.6791
ILMN_2124471	SLC36A1	0.046	0.175	9.79315	9.01755
ILMN_1666875	NHSL2	0.06	0.039	20.3987	14.4579
ILMN_2403446	ABHD2	0.042	0.104	8.1708	5.21734
ILMN_1657129	SKAP2	0.241	0.011	3.16552	13.5037
ILMN_1727574	ZNF827	0.093	0.246	6.84005	5.15964
ILMN_1796177	GIPC1	0	0.118	69.4969	12.1739
ILMN_1674402	TMEM71	0.156	0.003	4.94012	18.9834
ILMN_1748730	CTRC	0.118	0.049	19.4095	17.5335
ILMN_1779979	SLC37A3	0.007	0.097	12.6575	13.4168
ILMN_1734312	GCN1L1	0.025	0.091	15.4127	27.9783
ILMN_1810725	FAM129A	0.031	0.088	12.8917	4.78452
ILMN_1656287	SPOCK2	0.007	0.24	34.1504	4.63193
ILMN_1746565	CD6	0.006	0.16	16.3332	5.87734
ILMN_2283325	WLS	0.016	0.019	15.272	20.8435
ILMN_1729161	NOTCH1	0.168	0.012	2.3397	7.66142
ILMN_2148944	ADCY4	0.062	0.249	4.98114	2.59493
ILMN_1672446	RPL11	0.018	0.022	46.2298	63.8609
ILMN_1749362	CD28	0.002	0.24	69.8543	5.49544
ILMN_1739257	EIF3E	0.022	0.138	9.79646	12.2204
ILMN_1704452	BCL9	0.007	0.204	51.9945	6.33623
ILMN_2115434	RAB32	0.034	0.112	12.9697	16.9829
ILMN_1658706	ST6GALNAC2	0.072	0.18	3.9288	3.28096
ILMN_1779886	TBC1D14	0.214	0.041	2.94308	6.09887
ILMN_1738220	TLT3	0.001	0.014	195.882	93.7365
ILMN_1745994	GAS7	0.253	0.085	5.58809	4.42146
ILMN_1767253	RRP12	0.097	0.005	13.7349	9.62966
ILMN_2387712	AK5	0.002	0.158	80.6686	14.1036
ILMN_2370738	SLC24A4	0.054	0.014	25.1582	14.7298
ILMN_2202915	FAR2	0.04	0.041	8.79961	10.0074
ILMN_1664016	ARHGEF18	0.059	0.299	6.27498	9.01653
ILMN_1715636	EIF3B	0.004	0.113	24.9859	7.6433
ILMN_1708348	ADAM8	0.414	0.061	1.39774	2.57411
ILMN_2101278	RGS18	0.019	0.018	67.135	124.49
ILMN_2119224	KIFAP3	0.11	0.075	4.58945	9.82931
ILMN_2402930	H3F3A	0.016	0.077	9.29879	4.75515
ILMN_1678140	HEATR8-TTC4	0.187	0.139	4.56762	6.76493
ILMN_1766487	LRRC25	0.266	0.201	2.18434	3.3125
ILMN_1781155	LYN	0.001	0.138	29.342	5.80963
ILMN_1778111	FLJ45340	0.11	0.16	6.78464	5.11088
ILMN_1720708	CSNK1D	0.138	0.054	4.76204	2.90271
ILMN_1711030	OPLAH	0.036	0.132	16.1321	6.85333
ILMN_2356654	LGALS8	0.003	0.065	22.4345	13.3852
ILMN_1694596	FAR2	0.007	0.258	16.9951	3.78218
ILMN_1690063	PRR13	0.048	0.019	13.3284	39.3069
ILMN_2390946	SCARF1	0.046	0.106	34.971	102.146
ILMN_1814823	FTL	0.025	0.1	17.8216	9.50805
ILMN_1760189	NAIP	0.068	0.087	15.4466	14.9915
ILMN_1711223	LOC100505702	0.129	0.052	26.008	169.275
ILMN_1714650	RASGRP4	0.241	0.244	2.97654	3.06968
ILMN_1803819	IQGAP1	0.075	0.121	8.06375	14.4629
ILMN_1732967	KIAA1949	0.261	0.249	2.6054	4.26877
ILMN_1774077	GBP2	0.093	0.088	4.91789	9.73078
ILMN_1690125	PDLIM7	0.029	0.379	5.86023	1.60224
ILMN_1656082	H3F3A	0.006	0.076	8.43813	12.7079
ILMN_1769091	PRCP	0	0.031	164.236	44.1328
ILMN_1755873	EMR3	0.044	0.077	8.03647	3.86811
ILMN_1656621	CHMP2A	0.017	0.068	29.7335	12.8549
ILMN_1658995	ACOT9	0.047	0.263	13.4405	5.50099
ILMN_1767365	PAK1	0.154	0.109	3.38218	4.82165
ILMN_1660549	WLS	0.018	0.013	19.7844	82.69
ILMN_1723436	PFKFB2	0.044	0.07	52.0051	27.3042
ILMN_2125562	MOBKL1B	0.025	0.122	19.2997	6.39961
ILMN_1677919	GMPR2	0.162	0.234	3.08201	3.13465
ILMN_2049727	C20orf111	0.017	0.022	20.9154	111.248
ILMN_1808148	SMCHD1	0.056	0.121	16.4935	8.23991
ILMN_2085862	SLC15A3	0.018	0.102	9.02441	2.89311
ILMN_1753426	KIAA0556	0.008	0.033	191.5	16.9618
ILMN_1765880	C16orf57	0.101	0.176	3.00161	3.01716
ILMN_1752932	MPZL2	0.03	0.017	11.0324	13.694
ILMN_1668743	RILPL2	0.057	0.237	13.1474	10.5526
ILMN_2100689	MAP2K4	0.06	0.099	4.77514	9.16987
ILMN_1668706	AF338198	0.007	0.063	24.0508	100.882
ILMN_1732575	SEC14L1	0.092	0.109	4.77134	4.47514
ILMN_1869109	NUCKS1	0.036	0.11	7.50113	5.51637
ILMN_2397521	KDM6B	0.48	0.041	1.61407	4.31567
ILMN_1714592	CDA	0.208	0.226	2.0956	2.83214
ILMN_1752117	TMEM55A	0.093	0.005	5.00044	15.8514
ILMN_1733515	LOXL3	0.15	0.017	6.61745	35.8925
ILMN_1891944	AA458608	0.005	0.116	147.038	19.3189
ILMN_1735180	NCSTN	0.122	0.036	7.19456	185.31
ILMN_2360730	CAV2	0.135	0.034	10.4757	13.4918
ILMN_1706342	ZNF746	0.16	0.056	3.05217	5.56273
ILMN_1733221	SEMA4D	0.201	0.15	2.74023	4.21019
ILMN_2392043	SPI1	0.162	0.094	2.10626	2.94849
ILMN_1671260	WLS	0.011	0.006	16.3082	20.3686
ILMN_1749218	TOPORS	0.006	0.064	20.1285	21.7149
ILMN_1774602	FBLN2	0.036	0.024	28.2357	18.5456
ILMN_1708375	IRF1	0.06	0.027	5.00927	15.8129
ILMN_3218193	FLJ45340	0.055	0.13	32.8524	5.93593
ILMN_2253732	ST8SIA4	0.002	0.141	23.938	4.07036
ILMN_3256742	RPS29	0.077	0.078	10.9328	12.1886
ILMN_1787127	SLC43A2	0.138	0.071	3.02641	2.7857
ILMN_1707585	SLC46A2	0	0.009	283.929	78.6494
ILMN_1734833	NBN	0.093	0.074	5.53889	8.54036
ILMN_1781060	SYN2	0.051	0.116	14.887	49.0794
ILMN_1719403	MTX1	0.245	0.151	3.00357	16.6223
ILMN_1803560	LAT2	0.164	0.132	4.08744	3.22713
ILMN_2067656	CCND2	0.199	0.092	3.23284	6.5191
ILMN_1729170	GPA33	0.002	0.001	33.8661	47.1516
ILMN_1802380	RERE	0.263	0.067	3.27455	13.298
ILMN_2106331	H3F3A	0.031	0.111	8.01875	3.77554
ILMN_1806015	SLC2A3	0.034	0.179	11.5735	9.47248
ILMN_1725612	NUP50	0.031	0.089	50.1274	28.5144
ILMN_1675354	NEAT1	0.015	0.058	110.503	34.701
ILMN_3247064	SNRNP40	0.012	0.056	17.1131	32.0485
ILMN_1795236	SIGLEC9	0.123	0.039	3.10706	6.78053
ILMN_2333367	FKBP1A	0.028	0.112	40.0864	14.8861
ILMN_1703949	KPNB1	0.011	0.055	6.16292	10.6127
ILMN_1736180	FRAT1	0.42	0.066	1.55381	4.22643
ILMN_1662932	LCP1	0.094	0.195	5.10253	4.93364
ILMN_1758939	RIPK2	0.052	0.085	18.5709	8.88941
ILMN_1707748	PIM3	0.162	0.131	3.92706	9.47355
ILMN_1712918	NQO2	0.114	0.028	9.37148	46.8224
ILMN_1804863	FKBP15	0.15	0.079	4.25682	11.4512
ILMN_1670901	COX10	0.045	0.05	12.8653	33.7772
ILMN_1682081	RNF19B	0.054	0.187	5.17818	3.38715
ILMN_1873300	NA	0.061	0.231	18.2141	4.02115
ILMN_1715864	NHS	0.105	0.094	6.94521	30.0289
ILMN_2205032	MAGEE1	0.013	0.092	32.5653	19.3879
ILMN_1657547	CCDC34	0.179	0.025	7.513	29.8926
ILMN_1771815	C20orf43	0.334	0.037	2.26858	6.41957
ILMN_2320850	UBE2D3	0.009	0.174	58.1084	11.3006
ILMN_2397721	GLB1	0.05	0.022	16.1453	14.4429
ILMN_1728626	WDR5	0.048	0.3	27.2394	8.37405
ILMN_1774617	NAB1	0.007	0.105	20.0912	8.64546
ILMN_1686862	HLX	0.278	0.059	3.73405	21.2574
ILMN_1672575	SLC26A8	0.15	0.066	3.51987	15.08
ILMN_1721035	MS4A6A	0.006	0.048	25.292	6.84909
ILMN_1764970	JMJD1C	0.032	0.054	5.23621	5.43304
ILMN_2410986	STAT3	0.005	0.081	15.1183	7.44262
ILMN_3245879	FAM13AOS	0.012	0.005	16.5967	59.9459
ILMN_1745152	UQCC	0.037	0.349	12.0829	5.28721
ILMN_1657497	KIAA0319	0.179	0.138	8.27847	11.3265
ILMN_1717809	RNF24	0.26	0.301	2.24336	1.88229
ILMN_2403906	ARFIP1	0.072	0.183	44.5296	8.39434
ILMN_3236680	PPAT	0.12	0	12.4314	103.3
ILMN_1902594	LOC285147	0.001	0.003	245.475	167.725
ILMN_1803988	MCL1	0.266	0.037	3.47233	24.0004
ILMN_1688299	RCAN3	0.002	0.017	23.0004	36.1484
ILMN_1812281	ARG1	0.006	0.055	51.0415	30.1104
ILMN_1768031	DEDD2	0.01	0.021	10.0747	6.55865
ILMN_3237448	BEND5	0.082	0.16	11.1933	6.63853
ILMN_1663618	STAT3	0.029	0.11	10.2103	7.91103
ILMN_1774211	GLB1	0.045	0.288	58.2237	6.8663
ILMN_1656530	AK311115	0.012	0.065	42.9838	20.3828
ILMN_2307656	AGTRAP	0.116	0.047	3.46659	8.11874
ILMN_2087692	CYBRD1	0.017	0.087	15.7204	9.1838
ILMN_1814296	TRPM6	0.055	0.09	14.1908	9.39013
ILMN_1797698	CPNE1	0.063	0.139	5.17337	9.43361
ILMN_1795285	PHF15	0.004	0.09	34.1998	20.4117
ILMN_2355559	PSAP	0.026	0.029	5.64751	10.7571
ILMN_1740170	CHCHD10	0.003	0.028	339.112	33.5602
ILMN_1815644	NHSL2	0.126	0.108	6.46771	14.9788
ILMN_2381257	DSC2	0.084	0.115	9.12885	23.6955
ILMN_1707088	DENND2D	0.067	0.089	6.75214	9.39509
ILMN_1765547	IRF2	0.091	0.043	7.39235	39.3113
ILMN_2260082	NAIP	0.106	0.09	10.5267	17.9805
ILMN_1654630	FAM193B	0.203	0.115	3.00339	5.73018
ILMN_1769092	FAM176B	0.101	0.195	6.56971	4.85353
ILMN_2061950	RABGAP1	0.11	0.009	5.39586	34.8636
ILMN_1815445	IDS	0.057	0.083	6.85898	10.2441
ILMN_3228294	RPL28	0	0.032	73.7124	41.704
ILMN_1654370	TESK2	0.004	0.206	313.079	9.00849
ILMN_2399503	UBN1	0.091	0.059	4.41227	9.51248
ILMN_1739683	LRRC6	0.042	0.054	34.7881	80.7201
ILMN_2151281	GABARAPL1	0.112	0.033	6.36479	14.4268
ILMN_1660847	PFKFB3	0.283	0.176	2.51138	14.8215
ILMN_1703531	C9orf47	0.028	0.017	28.5919	39.6047
ILMN_1700727	KLF6	0.015	0.039	430.627	137.387
ILMN_1800540	CD55	0.044	0.134	15.6397	41.9632
ILMN_3238751	hPMS6	0.018	0.094	13.8419	6.3153
ILMN_1781174	KIAA1009	0.037	0.248	5.33851	6.38651
ILMN_2387090	CGGBP1	0.005	0.082	195.259	27.2646
ILMN_1680624	CREG1	0.01	0.02	42.4239	70.7014
ILMN_1758323	ACPP	0.042	0.02	8.09693	16.7003
ILMN_1681695	DNASE1L1	0.051	0.117	25.8271	16.945
ILMN_1764788	TNFRSF1B	0.01	0.1	5.2196	5.96051
ILMN_1700276	JKAMP	0.073	0.03	5.23525	20.0015
ILMN_2112988	NCF1C	0.147	0.09	3.18238	9.11867
ILMN_1765132	LACTB	0.018	0.196	9.65897	5.48024
ILMN_1717248	C9orf66	0.081	0.14	6.75317	12.9985
ILMN_1777853	MBOAT2	0.007	0.026	35.1185	17.3992
ILMN_1652777	CDC42EP2	0.005	0.045	11.1946	5.36192
ILMN_1684887	SAMSN1	0.079	0.221	6.10554	3.78813
ILMN_1686968	ZNF362	0.009	0.042	313.205	20.8841
ILMN_1786050	RBBP9	0.063	0.018	10.4209	29.2524
ILMN_1808811	SBNO2	0.216	0.43	2.72663	2.24308
ILMN_1739876	RAB3GAP1	0.179	0.06	3.97701	21.8828
ILMN_1787843	HSDL2	0.091	0.191	9.13364	8.45194
ILMN_1684440	PXN	0.272	0.061	2.25653	4.26736
ILMN_3263329	GAR1	0.143	0.037	8.91711	16.1944
ILMN_1696380	GHRL	0.068	0.291	20.8157	3.87135
ILMN_2320250	NOL6	0.003	0.222	9.5399	5.7665
ILMN_3301440	RPL22	0.137	0.043	10.4705	14.3272
ILMN_2148497	C20orf107	0.092	0.098	15.2053	13.905
ILMN_2375484	CPEB2	0.013	0.172	6.31572	5.48316
ILMN_1651872	UBIAD1	0.078	0.102	6.13625	11.3233
ILMN_1716465	RBP7	0.005	0.192	71.6354	11.1802
ILMN_2231020	TMEM185B	0.08	0.007	6.85698	26.695
ILMN_1781386	WIPI1	0.201	0.191	3.44704	7.92153
ILMN_2357062	IL1RAP	0.018	0.061	72.7544	32.7265
ILMN_1779010	MAP3K3	0.107	0.042	3.58315	9.66707
ILMN_2095660	TMEM156	0.072	0.137	30.0057	10.4878
ILMN_1658962	LCP2	0.041	0.027	12.7641	20.3259
ILMN_1762899	EGR1	0.012	0.046	16.2785	22.3234
ILMN_1726175	ITGAX	0.233	0.087	4.00731	7.51952
ILMN_1821280	GDF11	0.219	0.022	3.97932	48.3289
ILMN_1701875	ZYX	0.083	0.055	3.66022	5.72281
ILMN_1721978	CARD11	0.024	0.205	17.6079	6.25718
ILMN_2094776	CCNL1	0.025	0	39.583	71.7246
ILMN_1744147	CEBPZ	0.146	0.06	11.8285	11.6517
ILMN_1748034	KLHDC4	0.073	0.176	46.8771	18.5905
ILMN_1758719	NEDD9	0.011	0.075	15.3546	8.49458
ILMN_1761242	COMMD1	0.05	0.001	23.2405	270.665
ILMN_1768798	SPAG9	0.008	0.227	30.8621	2.84721
ILMN_3244457	EHBP1L1	0.188	0.146	7.39778	7.36179
ILMN_1721762	IL18RAP	0.213	0.005	6.94078	631.407
ILMN_2348487	EMR3	0.06	0.052	17.3445	11.397
ILMN_3272378	EZR	0.007	0.016	44.4703	134.177
ILMN_1884193	BX117171	0.018	0.075	33.2966	49.5769
ILMN_2158713	IL1F9	0.033	0.08	34.9179	26.4847
ILMN_1694075	GADD45A	0.041	0.082	40.0627	10.7008
ILMN_1705570	H2AFY2	0.035	0.066	33.4553	18.2084
ILMN_1773390	LOC349114	0.114	0.111	3.45454	3.84964
ILMN_1792682	MCTP2	0.073	0.136	5.73016	4.95075
ILMN_2318725	EEF1B2	0.11	0.138	4.9586	10.1879
ILMN_1694810	PANX2	0.026	0.163	9.08758	4.09627
ILMN_1785095	ATP6V0E2	0.015	0.181	15.8513	5.08506
ILMN_1804562	SLC31A1	0.003	0.163	1564.48	12.1676
ILMN_3239460	OAZ2	0.042	0.113	27.5728	11.0318
ILMN_2306540	PDE9A	0.004	0.136	39.46	8.65194
ILMN_2390919	FBLN2	0.146	0.022	15.3312	41.7595
ILMN_2209299	ZNF333	0.014	0.057	20.6004	12.7671
ILMN_1709820	AOAH	0.17	0.069	5.91952	10.2912
ILMN_1793287	DEXI	0	0.024	131.733	18.2769
ILMN_1795739	MPZL3	0.058	0.103	30.1052	18.0734
ILMN_1797875	ALOX5AP	0.025	0.084	10.0863	6.76896
ILMN_2204876	FLVCR2	0.028	0.017	14.993	16.5786
ILMN_2152402	ABHD16A	0.23	0.031	2.67652	10.8506
ILMN_3247006	FLJ36492	0.142	0.004	9.14285	181.623
ILMN_2376403	TSC22D3	0.021	0.188	29.844	39.9333
ILMN_1767322	EDAR	0	0.054	24.3204	19.7588
ILMN_2148819	TUBA1A	0.047	0.301	6.80991	6.18358
ILMN_1854031	CD722920	0.041	0.002	56.1404	461.631
ILMN_1667418	TMEM114	0.005	0.033	20.901	35.6788
ILMN_1668928	MLKL	0.017	0.047	403.156	153.239
ILMN_1748915	S100A12	0.055	0.248	4.96709	2.61653
ILMN_1674394	C20orf3	0.277	0.125	2.39641	4.87454
ILMN_2327795	RERE	0.221	0.116	4.80202	11.9057
ILMN_1752502	HKDC1	0.221	0.063	36.5613	35.2188
ILMN_1767662	LASS6	0.204	0.119	4.72707	10.665
ILMN_1765684	C19orf70	0.004	0.154	101.752	11.8704
ILMN_1669177	DHRS12	0.121	0.034	5.63193	142.126
ILMN_2126423	ZNF480	0.067	0.011	21.8049	97.3684
ILMN_1769849	HORMAD1	0.02	0.138	39.668	30.2004
ILMN_1778059	CASP4	0.009	0.012	14.0289	16.6881
ILMN_1696004	LRRK1	0.013	0.031	120.875	30.7546
ILMN_2195236	PGRMC2	0.04	0.1	11.397	13.3473
ILMN_1664012	CANT1	0.206	0.178	2.46626	2.38134
ILMN_1656849	SLC26A8	0.079	0.114	73.9181	63.4614
ILMN_1699265	TNFRSF10B	0.011	0.178	396.391	27.1019
ILMN_1751120	HIST1H4H	0.003	0.009	1364.84	318.016
ILMN_1655765	MRPS21	0.281	0.008	3.7795	168.652
ILMN_1767219	POLR1C	0.311	0.052	3.34156	40.6152
ILMN_1686906	TP53INP2	0.129	0.09	9.86378	19.5421
ILMN_1721116	USP10	0.216	0.006	3.19497	22.235
ILMN_1728698	GDE1	0.195	0.011	7.80251	23.4436
ILMN_1658798	MEGF9	0.094	0.127	16.7687	8.49739
ILMN_1756953	GBP6	0.007	0.276	69.1655	22.4969
ILMN_1695706	H3F3B	0.077	0.021	19.7168	78.1277
ILMN_1792689	HIST1H2AC	0.015	0.079	27.5268	29.7693
ILMN_1807455	DHRS7	0.053	0.194	5.1954	3.08302
ILMN_2087646	HLX	0.084	0.147	4.23933	6.78376
ILMN_1692956	RPLP2	0.019	0.014	44.6214	26.8821
ILMN_2363106	RBM23	0.032	0.031	17.9777	40.8837
ILMN_1776582	PDK3	0.089	0.502	5.20738	1.67555
ILMN_2087303	XKR8	0.203	0.131	3.0753	4.01452
ILMN_1717056	TXNRD1	0.172	0.034	3.95673	10.2129
ILMN_1747744	LHFPL2	0.027	0.2	52.9493	11.5377
ILMN_1652230	RPS29	0.015	0.067	13.5075	11.0495
ILMN_1656111	MYLIP	0.001	0.025	936.434	130.396
ILMN_1812915	TNFRSF10B	0.327	0.128	1.95226	2.77011
ILMN_3236239	LOC100129550	0.006	0.007	37.0685	134.057
ILMN_1796349	SMPDL3A	0.03	0.06	12.3705	17.6952
ILMN_1701914	CD274	0.042	0.293	36.2904	12.347
ILMN_1738866	DEXI	0.001	0.033	185.687	31.8238
ILMN_1770641	KLHL3	0.006	0.057	11.3347	13.916
ILMN_1706498	DSE	0.031	0.03	8.85107	19.1113
ILMN_3263290	LOC100129697	0.004	0.011	26.3837	15.7759
ILMN_1704941	PPCDC	0.172	0.037	11.1556	18.4059
ILMN_1660629	NBEAL2	0.274	0.112	1.99502	3.18182
ILMN_2082209	TOX2	0.012	0.085	66.3324	12.9163
ILMN_1703538	AIF1	0.115	0.255	12.7768	4.52297
ILMN_1822307	IL23A	0.032	0.106	17.9677	8.29487
ILMN_1802257	PCTP	0.211	0.095	5.82431	10.9649
ILMN_2394161	ST8SIA4	0.015	0.169	25.5147	7.51327
ILMN_1741159	MAP3K8	0.023	0.014	10.081	13.27
ILMN_3305901	LOC729040	0.039	0.033	17.615	34.2433
ILMN_1777342	PREX1	0.294	0.103	1.95569	2.88208
ILMN_1802053	ZNF91	0.068	0.054	6.18335	15.584
ILMN_1770818	FAM13AOS	0.019	0.038	20.0825	11.8565
ILMN_2072178	ECHDC3	0.032	0.099	55.8148	10.8845
ILMN_2413808	CD53	0.174	0.023	4.42012	15.4134
ILMN_1758735	NLRP12	0.223	0.188	2.45741	2.73094
ILMN_1712305	CYBRD1	0.032	0.05	9.87857	13.016
ILMN_2399140	RAB5C	0.228	0.035	9.00489	103.524
ILMN_1771800	PRKCA	0.018	0.053	17.1988	14.3132
ILMN_1686871	PARP1	0.035	0.239	16.922	4.25297
ILMN_1724315	LMTK2	0.001	0.104	100.626	45.4174
ILMN_2358041	NBN	0.008	0.043	31.9135	21.3991
ILMN_2342835	P2RY14	0.023	0.025	27.5819	69.9022
ILMN_2262444	PDE7A	0.001	0.029	31.5222	37.0654
ILMN_1704290	SPTLC2	0.094	0.124	16.8257	11.5663
ILMN_2376833	ZNF200	0.006	0.154	45.5368	6.42948
ILMN_1674926	C19orf35	0.014	0.268	80.1071	6.98386
ILMN_1812312	NDUFS4	0.06	0.051	9.51673	56.7484
ILMN_1804738	MEFV	0.038	0.184	14.2522	5.01997
ILMN_1715809	OGFRL1	0.056	0.06	14.206	11.4236
ILMN_1745021	SLC30A1	0.005	0.176	395.967	26.5859
ILMN_1694589	PAQR8	0.195	0.078	3.52431	11.2589
ILMN_1715653	C9orf71	0.023	0.014	113.927	238.079
ILMN_2123743	FCER1G	0.092	0.085	6.75039	13.407
ILMN_1767360	IL10RB	0.032	0.344	26.9453	3.84002
ILMN_3238006	PMS2L5	0.065	0.021	16.9855	30.5185
ILMN_1801776	PSG9	0.131	0.196	9.0825	5.13698
ILMN_2098325	C8orf33	0.009	0.021	20.5276	55.8331
ILMN_2311537	HMGA1	0.001	0.049	201.263	17.7802
ILMN_1693552	CD300A	0.071	0.335	4.31636	2.26873
ILMN_2122952	CISD1	0.034	0.043	16.2394	45.0584
ILMN_1758311	NET1	0.029	0.294	30.6055	3.8382
ILMN_3294322	BC113726	0.039	0.087	10.36	7.81718
ILMN_1695157	CA4	0.135	0.132	3.04441	3.23564
ILMN_1719694	ARID1B	0.018	0.176	9.16663	6.30055
ILMN_1795933	CHMP7	0.014	0.299	9.35329	3.21153
ILMN_1796537	FYB	0.057	0.147	45.5644	17.9892
ILMN_3265237	AK126318	0.064	0.003	50.4601	104.715
ILMN_1779515	CSAD	0.062	0.021	13.637	42.6343
ILMN_2391141	UBE3A	0.067	0.043	4.60606	60.5232
ILMN_2260991	TSPO	0.185	0.236	4.62897	4.27466
ILMN_1720452	LONRF3	0.041	0.102	38.537	20.5138
ILMN_1803739	RPGRIP1	0.044	0.032	30.5018	22.1896
ILMN_3200414	ARPC3	0.096	0.022	5.50132	12.184
ILMN_1686535	SLC37A3	0.011	0.009	28.3127	57.4043
ILMN_1811648	DCAKD	0.083	0.059	27.6509	19.6101
ILMN_3247661	FLJ45340	0.006	0.073	16.9892	23.724
ILMN_1686152	GGA2	0.052	0.161	24.7671	12.2504
ILMN_1651828	CCT3	0.031	0.108	33.6644	11.9762
ILMN_1722066	ARMC1	0.244	0.042	4.14769	25.4553
ILMN_1738883	RNF135	0.122	0.213	31.7468	5.46394
ILMN_2400922	OPRL1	0.167	0.115	5.88449	4.96441
ILMN_1752046	SH2B3	0.014	0.052	31.8882	26.1286
ILMN_1739103	MPZL1	0	0.093	593.841	68.776
ILMN_1655077	PRDM1	0.016	0.055	14.6615	26.3841
ILMN_1767509	DEF8	0.047	0.03	28.7187	65.7495
ILMN_1672589	SEMA4B	0.119	0.082	4.53547	28.1983
ILMN_1678928	SLCO3A1	0.194	0.241	2.89369	3.5655
ILMN_3226392	RPF2	0.351	0.044	3.43294	26.8152
ILMN_2192281	CARD8	0.019	0.035	219.497	70.3707
ILMN_1724422	SELL	0.052	0.065	9.05162	13.5407
ILMN_1746941	HIPK3	0.073	0.097	12.6141	17.6932
ILMN_1803277	MVP	0.276	0.022	2.53738	9.63899
ILMN_1689518	PECAM1	0.128	0.163	4.51497	6.41312
ILMN_1664978	TJP2	0.032	0.184	20.1593	12.9384
ILMN_1758672	FAM107B	0.021	0.109	29.9187	6.91103
ILMN_1711904	MXD3	0.598	0.078	1.27027	5.07943
ILMN_1739792	RHOG	0.289	0.306	2.0206	2.06621
ILMN_1737631	PAQR6	0.089	0.018	22.5904	41.1484
ILMN_1651346	TICAM2	0.042	0.011	11.3375	25.7033
ILMN_1802458	AGTRAP	0.058	0.094	4.73062	4.35336
ILMN_1740276	CLDN9	0.185	0.07	5.80357	16.9757
ILMN_2344373	MVP	0.17	0.026	3.40769	7.05256
ILMN_1714433	MARCKSL1	0.003	0.211	135.105	7.0994
ILMN_1735737	SLC11A1	0.141	0.092	7.31952	5.2901
ILMN_1750401	C17orf62	0.226	0.01	3.16283	9.86521
ILMN_1761941	FAM198B	0.001	0.152	18.8517	8.35595
ILMN_1792922	SOD2	0.019	0.077	20.2939	12.9635
ILMN_1799106	MOSC1	0.26	0.053	4.44698	8.31768
ILMN_1798256	UPP1	0.329	0.028	2.71386	15.8672
ILMN_2330382	PAQR6	0.037	0.008	38.4028	57.2648
ILMN_2286870	CSNK1D	0.514	0.118	1.28519	5.53972
ILMN_2094952	NUAK2	0.151	0.109	3.00746	7.27857
ILMN_2124386	RGL2	0.301	0.021	2.58157	12.2087
ILMN_1701244	ITFG2	0.106	0.066	8.2026	22.1333
ILMN_1771223	PADI2	0.056	0.233	17.0221	4.57747
ILMN_2387328	C9orf84	0	0.044	86.1408	95.1921
ILMN_3238814	SMA4	0.055	0.15	13.6602	5.8162
ILMN_1806533	PDE7B	0.017	0.158	17.8316	8.80521
ILMN_1686981	SULF2	0.026	0.029	31.4906	37.0645
ILMN_1887305	CR740207	0.121	0.084	13.2862	28.5733
ILMN_3216298	USP32	0.035	0.056	29.0174	26.6953
ILMN_1690625	SLC9A8	0.128	0.274	7.53697	7.09367
ILMN_1707904	LOC641518	0.011	0.123	32.4077	11.1379
ILMN_1713058	PSTPIP2	0.187	0.153	4.80783	5.64864
ILMN_1812433	HP	0.279	0.168	16.6948	10.3845
ILMN_3243466	LIPN	0.067	0.188	13.6919	14.0948
ILMN_2048591	LRRN3	0.029	0.145	12.9836	5.94475
ILMN_3176040	RPS27A	0.154	0.013	7.86091	42.1851
ILMN_1718936	LST1	0.143	0.175	5.94214	4.09663
ILMN_1742889	WDR77	0.055	0.115	24.4462	8.35217
ILMN_1728334	NHSL2	0.048	0.034	71.6384	23.6702
ILMN_1693192	PI3	0.389	0.172	3.19241	20.4729
ILMN_1739640	DCHS1	0.012	0.053	64.6214	34.772
ILMN_1802096	ABTB1	0.013	0.035	12.1677	23.5212
ILMN_2129015	AFF1	0.009	0.192	42.2342	9.59209
ILMN_3248164	SNORD12B	0.12	0.002	45.6475	1661.06
ILMN_1808299	IQSEC1	0.198	0.041	2.85911	9.09015
ILMN_2307598	SLC37A3	0.179	0.015	3.50147	21.8222
ILMN_2142815	RPL35	0.016	0.036	22.0179	35.0539
ILMN_1709237	EPHX2	0	0.264	74.4321	5.14937
ILMN_1731907	LOC349114	0.066	0.129	7.90425	6.4728
ILMN_1773968	SERBP1	0.19	0.279	2.92443	4.63949
ILMN_1790891	CKAP4	0.486	0.174	2.19628	4.15071
ILMN_3287493	PPIA	0.03	0.069	176.089	23.8095
ILMN_1726589	CD248	0.001	0.206	115.123	7.67223
ILMN_2384216	XRN1	0.063	0.052	30.3474	23.7264
ILMN_1707631	MED10	0.009	0.263	19.4996	9.3747
ILMN_1747151	ANKRD23	0.268	0.088	4.96965	7.45972
ILMN_1761387	NCF1	0.294	0.062	2.6813	8.15154
ILMN_1674983	LOC439990	0.005	0.257	14.1884	6.80581
ILMN_1770811	PELO	0.114	0.082	14.0487	13.906
ILMN_2096719	GRK5	0.031	0.016	65.1625	451.303
ILMN_1699206	FHDC1	0.032	0	125.518	834.892
ILMN_1814985	PDLIM7	0.443	0.135	1.96234	19.49
ILMN_1690342	LTA4H	0.049	0.085	99.4599	77.8517
ILMN_1685580	CBLB	0.041	0.246	8.44343	6.95682
ILMN_1677466	DUSP6	0.015	0.052	23.5848	23.483
ILMN_2214910	EPHB4	0.308	0.001	21.1469	287.593
ILMN_2231021	TMEM185B	0.218	0.016	3.24402	35.282
ILMN_1769245	GLIPR1	0.284	0.108	5.68703	6.94981
ILMN_1665049	SPG11	0.06	0.093	8.58644	24.647
ILMN_1667022	PASK	0.007	0.042	20.3812	16.6526
ILMN_1711650	KCNE1L	0.011	0.291	749.761	8.57082
ILMN_1678490	RILPL2	0.145	0.04	9.59352	36.8867
ILMN_2223805	TSGA14	0.056	0.035	24.4416	33.8222
ILMN_1701403	HIP1	0.037	0.067	15.8121	65.5868
ILMN_1791253	FBXL13	0.011	0.232	26.5533	3.63542
ILMN_1900520	BG698090	0.129	0.145	20.6501	6.42979
ILMN_1759787	THBD	0.345	0.082	2.52821	15.6054
ILMN_1794190	CCPG1	0.096	0.045	3.87254	8.9097
ILMN_1661888	MEF2A	0.034	0.107	26.3793	23.2707
ILMN_1764770	OXNAD1	0	0.101	202.604	21.4759
ILMN_1796063	TRIM44	0.013	0.104	21.8294	25.6359
ILMN_1798957	C12orf47	0.046	0.154	24.8341	7.60723
ILMN_2382657	ARHGAP9	0.254	0.144	2.72555	5.12412
ILMN_2400183	DPH5	0.053	0.08	13.8132	19.8942
ILMN_1807529	PADI4	0.076	0.191	5.42318	4.44159
ILMN_1780711	NA	0.04	0.009	18.0044	34.0375
ILMN_1793859	ALDH2	0.181	0.098	11.6393	11.2381
ILMN_1815479	NOP10	0.09	0.037	4.97641	8.7184
ILMN_1724250	GRN	0.108	0.014	4.38207	19.3188
ILMN_1742187	MAN1A1	0.016	0.196	12.6246	6.81281
ILMN_1674046	C10orf128	0.023	0.161	61.7076	25.5512
ILMN_1724789	CD59	0.033	0.062	55.5709	124.443
ILMN_1762426	DHFRL1	0.127	0.053	25.8662	18.0298
ILMN_1754051	RMI1	0.164	0.059	4.41807	8.58588
ILMN_1790984	CR607800	0.133	0.162	10.3159	21.5716
ILMN_1743966	BCL9L	0.014	0.059	73.3273	49.8803
ILMN_1681415	SIGLEC7	0.078	0.047	19.4407	16.059
ILMN_1796316	MMP9	0.281	0.083	2.95403	10.5557
ILMN_1711994	TCIRG1	0.496	0.137	1.62467	2.86573
ILMN_1731589	PTPRJ	0.035	0.086	76.3668	18.4961
ILMN_3246292	RPL23A	0.298	0.025	3.23511	67.1774
ILMN_1672295	ZC3H12A	0.154	0.047	8.44332	18.7635
ILMN_1915958	AA419553	0.002	0	225.745	725.07
ILMN_3297577	ARPC3	0.105	0.024	5.50285	12.992
ILMN_1760027	WAS	0.08	0.013	3.4344	6.71062
ILMN_1675523	PPAP2C	0.073	0.097	11.8577	16.0291
ILMN_1702842	VNN3	0.01	0.012	110.151	46.7447
ILMN_2319952	VDR	0.153	0.151	4.36752	4.52573
ILMN_1839665	BQ186372	0.003	0.054	142.533	122.368
ILMN_1662843	CD53	0.145	0.108	6.43922	8.48773
ILMN_1657864	TMUB2	0.061	0.072	5.5611	7.20128
ILMN_1915076	AK097900	0.029	0.185	21.4232	8.52897
ILMN_3238640	RPS27	0.09	0.233	9.80787	5.33097
ILMN_2097185	PUS3	0.086	0.018	15.9414	60.7888
ILMN_1745778	SLC45A4	0.052	0.201	7.70484	3.56479
ILMN_1794914	UBTD1	0.352	0.361	2.67136	2.77008
ILMN_3231554	DQ599922	0.005	0.135	17.6039	22.7982
ILMN_2048793	CIAO1	0.029	0.083	47.4386	37.1077
ILMN_1772790	MAB21L3	0.023	0	191.385	5088.05
ILMN_1786429	LPAR6	0.01	0.055	56.0767	17.9924
ILMN_1809583	CREBBP	0.006	0.06	17.6357	13.1109
ILMN_1773407	C16orf72	0.04	0.023	22.8114	50.8736
ILMN_1708881	RAB20	0.049	0.086	100.715	44.934
ILMN_1684628	ZFP90	0.019	0.444	28.5348	3.82267
ILMN_1699100	SOAT1	0.005	0.305	58.8505	7.05124
ILMN_3243982	SNAP47	0.179	0.047	8.57195	97.0988
ILMN_1671893	CHMP2A	0.115	0.01	4.68482	63.5456
ILMN_1796094	CD36	0.003	0.078	24.1372	26.062
ILMN_1807181	BACH1	0.091	0.051	21.5855	44.4952
ILMN_3307483	MCF2L	0.02	0.154	20.8353	31.6962
ILMN_1780756	RBM23	0.159	0.04	9.05367	36.0146
ILMN_1657455	CEACAM4	0.27	0.002	5.81806	1558
ILMN_1667744	MPPE1	0.094	0.034	8.48324	68.7479
ILMN_1671777	FGF13	0.016	0.06	1340.08	363.361
ILMN_1733562	TFB1M	0.015	0.044	25.1195	49.6737
ILMN_2364022	SLC16A3	0.158	0.056	2.49715	3.95684
ILMN_1734748	LILRA1	0.084	0.024	9.05539	36.4591
ILMN_1724052	ZNF814	0.304	0.001	8.03125	1374.09
ILMN_2384561	TJP2	0.295	0.017	9.43475	54.3473
ILMN_1804743	USP32	0.005	0.222	38.0679	5.72155
ILMN_1815719	PLCG2	0.008	0.038	56.8915	55.4343
ILMN_3243061	SIGLEC14	0.015	0.109	783.589	278.635
ILMN_1673370	FBXL5	0.217	0.254	8.22261	5.44812
ILMN_1761479	ZC3HC1	0.135	0.079	6.25228	17.2807
ILMN_1773485	QKI	0.033	0.186	20.3301	5.62534
ILMN_3240267	LOC441309	0.007	0.112	868.179	80.014
ILMN_1679912	DPH3	0	0.247	81.8482	5.1856
ILMN_1762508	C9orf72	0.019	0.034	65.401	70.6934
ILMN_1805104	ABAT	0.057	0.071	66.3149	40.6581
ILMN_1804419	LRMP	0.159	0.111	5.60785	10.069
ILMN_1754858	PASK	0.001	0.066	42.8601	15.6534
ILMN_1736190	CYP4F3	0.177	0.153	3.83887	5.06463
ILMN_1732318	PTK2B	0.075	0.073	12.9266	32.2285
ILMN_1757995	PARP2	0.103	0.044	13.0003	47.9109
ILMN_3190833	CCRL2	0	0.04	1893.45	45.2453
ILMN_1805225	LPCAT3	0.249	0.095	4.13251	12.8955
ILMN_1728677	CREB5	0.004	0.075	46.6593	8.3418
ILMN_1744023	IGF1R	0.047	0.01	14.412	25.2146
ILMN_1726597	FAM65B	0.192	0.093	13.004	43.2801
ILMN_1800800	FFAR3	0.036	0.191	152.267	168.504
ILMN_2169490	TDRD9	0.093	0.032	29.2424	70.5496
ILMN_2048326	RPS27A	0.167	0.013	7.98133	37.8963
ILMN_1759633	REPS2	0.001	0.19	142.848	14.298
ILMN_1688639	FBXL2	0.32	0.321	3.44674	3.99804
ILMN_1702487	SGK1	0.205	0.055	7.07253	31.7193
ILMN_1767377	SMA4	0.034	0.213	21.2634	4.93907
ILMN_1675391	SLC24A4	0.076	0.072	7.54883	8.93601
ILMN_1682180	VCPIP1	0.036	0.11	14.7064	6.92322
ILMN_1692785	KLHL21	0.374	0.176	1.86573	3.99967
ILMN_1665117	C6orf89	0.106	0.119	14.0721	8.26527
ILMN_3286685	LOC100507547	0.045	0.117	18.0695	23.7042
ILMN_1757262	ZBTB5	0.03	0.11	14.2373	13.2634
ILMN_1811579	HOMER3	0.017	0.026	20.7943	88.5128
ILMN_1824666	AL832858	0.149	0.365	6.82299	2.78358
ILMN_1657144	IBA57	0.034	0.011	130.868	76.1334
ILMN_1793959	ADPGK	0.048	0.069	26.4798	27.3825
ILMN_1679797	ADARB1	0.06	0.108	4.88975	9.20767
ILMN_1734276	PMEPA1	0.01	0.171	17.926	7.77933
ILMN_1753885	YTHDF1	0.063	0.116	28.9449	43.2036
ILMN_1805812	TOR1A	0.147	0.042	8.79806	13.4304
ILMN_1752355	MPEG1	0.093	0.042	7.32294	34.4973
ILMN_1663119	DSC2	0.072	0.049	12.5817	32.426
ILMN_1867439	AL832253	0.02	0.026	112.057	80.7717
ILMN_1656818	GPR141	0.032	0.114	22.5697	42.8416
ILMN_1699570	TPD52L2	0.034	0.273	7.28266	2.32935
ILMN_1850093	DA675095	0.134	0.067	17.2543	56.0035
ILMN_1763433	TRIM9	0.055	0.012	11.1329	31.8997
ILMN_1784595	SBF2	0.013	0.072	161.011	199.184
ILMN_1687439	SNX20	0.092	0.051	15.3103	28.3985
ILMN_2099528	BTLA	0.341	0.122	2.25118	5.34665
ILMN_1780598	PIAS1	0.149	0.071	8.41469	12.9039
ILMN_1765159	ELMOD2	0.045	0.057	33.1774	21.7271
ILMN_1712587	ARSB	0.055	0.033	62.987	191.564
ILMN_1676891	CDK19	0.298	0.018	3.30295	28.4124
ILMN_1770245	EPB41L5	0.015	0.016	140.047	383.86
ILMN_1754990	RPS27A	0.148	0.026	5.52983	25.6477
ILMN_1655482	TRIM27	0.06	0.141	20.1251	24.0875
ILMN_1734878	CD79A	0.056	0.125	17.667	10.4096
ILMN_1684873	ARSD	0.057	0.049	20.9633	7.28544
ILMN_1719139	LOC100505702	0.024	0.033	225.087	615.073
ILMN_1738921	ACAA1	0.142	0.085	6.77794	7.64827
ILMN_1699676	C14orf147	0.012	0.004	95.095	157.876
ILMN_2112357	CD300LF	0.017	0.085	12.0344	4.65754
ILMN_2276996	CCR2	0.043	0.088	61.0101	25.8607
ILMN_2150196	LRRC25	0.087	0.069	6.71349	7.87029
ILMN_3251728	MTMR10	0.115	0.027	6.68372	30.736
ILMN_3249618	NOP10	0.014	0.056	14.8693	11.4194
ILMN_1700231	IP6K1	0.151	0.204	4.88965	4.07275
ILMN_1769409	C9orf123	0.097	0.155	7.16519	12.1369
ILMN_3258424	TMEM167A	0.01	0.46	19.3563	2.38879
ILMN_1743034	KIF1B	0.15	0.222	4.30178	3.14806
ILMN_3307786	L3MBTL2	0.002	0.212	78.2677	28.6998
ILMN_2060115	SORL1	0.026	0.045	29.2606	5.02567
ILMN_2351930	TRIM33	0.163	0.08	9.3515	11.4069
ILMN_1694305	SMS	0.024	0.318	24.5554	3.61665
ILMN_1809522	NACC2	0.043	0.07	9.16587	4.57637
ILMN_2368530	IL32	0.047	0.01	30.5407	77.8789
ILMN_1759700	NLGN3	0.246	0.034	14.7103	435.569
ILMN_1801043	GSN	0.165	0.081	3.59284	6.92881
ILMN_1706261	SLCO3A1	0.178	0.081	3.90655	11.2811
ILMN_1698766	PYCARD	0.169	0.338	2.58244	1.87361
ILMN_1750088	VRK2	0.014	0.417	72.2944	5.49472
ILMN_1765109	TNFRSF25	0.003	0.084	15.906	15.7483
ILMN_2345142	SULF2	0.105	0.014	15.1281	50.6881
ILMN_1707475	UBE2E2	0.055	0.141	15.7232	12.1126
ILMN_1651405	BRD9	0.012	0.309	45.2997	3.2191
ILMN_1731484	RHOT1	0.032	0.204	12.8622	4.81154
ILMN_1666739	RBM15	0.127	0.073	7.35219	12.8717
ILMN_1735792	RHBDF2	0.165	0.046	4.75683	22.7981
ILMN_1755405	PGAP2	0.056	0.128	17.6621	13.396
ILMN_1757408	ZNF256	0.276	0.119	2.93932	8.75552
ILMN_1795639	MGMT	0.029	0.005	22.1299	87.212
ILMN_2413517	TRIM39	0.051	0.043	13.311	57.7585
ILMN_2371169	ZYX	0.493	0.031	1.31074	11.5064
ILMN_1668228	RPL18	0.018	0.019	65.7364	68.3122
ILMN_1809708	KCTD21	0.133	0.014	15.8975	81.1848
ILMN_1797409	AK130765	0.012	0.378	1230.89	22.1646
ILMN_3242234	MCF2L-AS1	0.008	0.153	115.059	15.3933
ILMN_3301763	DB013410	0.001	0.269	158.073	29.4445
ILMN_1724236	FUT7	0.134	0.159	6.68754	15.1912
ILMN_1808383	ARL11	0.197	0.118	61.3694	26.2143
ILMN_1805643	RILPL1	0.132	0.049	15.3093	29.8623
ILMN_1665205	ZNF260	0.096	0.086	13.6373	15.1075
ILMN_1789642	DNAJC5	0.207	0.019	5.71585	53.4181
ILMN_1786823	ICAM2	0.022	0.087	28.1612	15.2362
ILMN_1667510	C12orf65	0.218	0.056	4.9593	29.3182
ILMN_1763609	SLC22A16	0.011	0.036	95.4438	115.322
ILMN_2121568	GBP6	0	0.05	2947.28	388.138
ILMN_1809963	RSAD1	0.161	0.189	10.7365	26.2109
ILMN_1652185	IL4R	0.066	0.035	18.8565	54.6314
ILMN_1663422	RGL4	0.272	0.243	2.682	3.4124
ILMN_1675024	BEND5	0.044	0.156	10.0161	5.97361
ILMN_2106725	NCF1B	0.098	0.262	10.3606	11.3719
ILMN_1773906	NCOA4	0.112	0.024	11.981	191.918
ILMN_1654864	BROX	0.008	0.071	230.512	54.1549
ILMN_1702609	B3GNT5	0.025	0.072	11.7551	16.1193
ILMN_1717887	GOLGA7B	0.007	0.062	47.201	45.3215
ILMN_1778401	HLA-B	0.09	0.117	9.88369	18.7622
ILMN_1654516	TMEM120A	0.206	0.32	4.70891	2.02093
ILMN_1744725	BTBD6	0.001	0.188	98.8799	7.27887
ILMN_3222462	LOC100132287	0.361	0.121	2.62662	14.7133
ILMN_1815121	PLAGL1	0.012	0.026	21.6913	16.6718
ILMN_1659463	APAF1	0.009	0.037	28.1511	67.6338
ILMN_3243603	LOC100129354	0.014	0.024	125.673	141.91
ILMN_1796335	LPCAT2	0.234	0.022	14.8757	92.5431
ILMN_1695135	GCM1	0.009	0.103	121.532	10.4451
ILMN_1662886	KLHL34	0.073	0.003	38.2334	101.1
ILMN_1860954	CR978491	0.016	0.009	42.5415	173.779
ILMN_1690137	NA	0.004	0.109	907.463	61.5667
ILMN_3182422	C1orf86	0.011	0.057	73.9797	39.772
ILMN_2197846	HADHB	0.101	0.101	35.5452	18.1147
ILMN_1721391	ATP6V0B	0.282	0.142	2.37493	4.35487
ILMN_3237324	MMS19	0.077	0.149	6.50778	9.67463
ILMN_1725079	TSPAN31	0.084	0.008	10.3958	52.9694
ILMN_1804822	SRXN1	0.021	0.211	34.8646	10.9534
ILMN_1735548	HIVEP1	0.001	0.055	227.967	45.3373
ILMN_1763823	AK127674	0.12	0.216	13.7974	5.10978
ILMN_1779399	SNRPA	0.032	0.115	29.3825	9.75642
ILMN_1791306	C9orf103	0.202	0.028	16.8036	43.1125
ILMN_1792489	ARPC2	0.141	0.327	6.27709	3.10208
ILMN_1659937	ZBTB24	0.042	0.151	13.7326	9.78195
ILMN_1765001	HYAL3	0.005	0.111	105.496	20.4407
ILMN_1812067	RER1	0.071	0.191	58.8229	11.1693
ILMN_1700610	CLEC7A	0.142	0.033	6.68087	55.5162
ILMN_1713978	SDF2	0.127	0.324	20.5082	9.54745
ILMN_1747506	DHX34	0.312	0.134	2.36956	4.25589
ILMN_1722239	TIMM8A	0.052	0.248	10.2083	6.85614
ILMN_1781135	STAM2	0.046	0.317	20.2862	3.72065
ILMN_1704236	MAX	0	0.05	435.962	47.2064
ILMN_2197365	RGS2	0.354	0.049	4.44548	15.4208
ILMN_3244117	STMN3	0.006	0.311	50.2404	4.92076
ILMN_1659027	SLC2A1	0.19	0.033	26.2759	32.1935
ILMN_1737089	CAPN5	0.013	0.136	226.183	27.9487
ILMN_3242772	LOC100132287	0.043	0.092	68.043	15.6906
ILMN_2107933	ZNF285	0.351	0.133	3.6166	8.45584
ILMN_1717420	UBE2W	0.012	0.137	174.507	10.4637
ILMN_1704431	LOC554203	0.108	0.025	19.576	73.7387
ILMN_2094061	IMPA2	0.14	0.078	2.89637	4.67543
ILMN_2357419	LILRA5	0.126	0.459	5.03878	1.852
ILMN_1700588	C7orf34	0.03	0.023	425.224	205.122
ILMN_1685493	TMCC3	0.1	0.224	30.6217	9.96249
ILMN_1759818	SORL1	0.008	0.178	31.352	4.24212
ILMN_1660602	C1orf43	0.013	0.043	58.0921	27.4873
ILMN_1689329	SCD	0.101	0.064	12.3549	30.4121
ILMN_1766446	C6orf48	0	0.029	239.22	49.492
ILMN_1779486	FAM126B	0.07	0.086	8.66859	7.39168
ILMN_1774083	TRIAP1	0.146	0.017	9.57865	58.862
ILMN_1783026	RNPC3	0.003	0.091	60.1747	10.9946
ILMN_1673757	CASP8	0.056	0.049	12.5706	7.50353
ILMN_1695435	HIST2H2AA3	0.116	0.094	3.53478	4.50564
ILMN_2153466	FAM50B	0.223	0.148	6.73017	31.0902
ILMN_3213531	RPL21	0.025	0.095	35.1084	20.7357
ILMN_3236358	NOP14	0.015	0.001	87.6798	117.871
ILMN_1780189	PSMC5	0.091	0.083	18.2026	17.5713
ILMN_1726387	NF1	0.027	0.018	81.1329	94.6812
ILMN_1732831	CHST7	0.003	0.098	129.787	25.1312
ILMN_1705302	FCGRT	0.321	0.177	1.72416	3.45591
ILMN_1739558	CRELD1	0.004	0.202	55.801	13.2971
ILMN_1782560	CD86	0.013	0.06	57.4159	22.1921
ILMN_1726928	TCEA3	0.039	0.258	12.8312	5.03187
ILMN_1685928	WDR34	0.001	0.164	354.238	21.428
ILMN_1803302	CRK	0.101	0.226	9.54324	6.15256
ILMN_1755123	GBA	0.162	0.18	3.26111	4.24193
ILMN_1811110	TDRD9	0.059	0.065	62.662	11.4626
ILMN_2364674	TRPT1	0.015	0.037	55.4484	36.5174
ILMN_1697353	SIRPB2	0.058	0.01	94.7909	109.642
ILMN_1731644	SETDB2	0.22	0.179	3.34305	5.12655
ILMN_1912287	BP394710	0.095	0.409	19.282	6.03858
ILMN_1674574	VNN1	0.116	0.218	10.9558	6.25427
ILMN_2296950	APOBEC3F	0.084	0.02	15.713	40.0041
ILMN_2394193	METTL21D	0.018	0.044	11.6286	13.7254
ILMN_1790881	HNMT	0	0.037	1673.65	62.5722
ILMN_1756572	COQ2	0.058	0.129	21.9707	15.4578
ILMN_2079803	LSM14A	0.183	0.132	9.76375	30.795
ILMN_1729051	MSH6	0.086	0.215	7.16786	6.44989
ILMN_1809139	AHCTF1	0.032	0.071	18.1754	18.8004
ILMN_1686454	TIFA	0.08	0.06	36.2134	23.2046
ILMN_1736597	TKT	0.421	0.017	2.08491	110.916
ILMN_1765493	SHKBP1	0.341	0.169	2.08613	4.57167
ILMN_1783337	DECR2	0.018	0.083	60.2578	50.3118
ILMN_1670870	ALCAM	0.013	0.023	248.127	117.675
ILMN_1813641	C9orf167	0.062	0.145	23.0155	12.6341
ILMN_2071937	ATP6V0E1	0.456	0.003	1.83038	170.636
ILMN_1722953	USP47	0.065	0.218	31.567	9.36985
ILMN_1687041	FAM91A1	0.035	0.036	46.8448	56.5922
ILMN_1700461	AARSD1	0.056	0.346	7.67272	3.50407
ILMN_1710482	APLP2	0.149	0.01	4.40682	18.0747
ILMN_1787461	RUNX3	0.06	0.226	48.9221	53.1014
ILMN_1686194	CWC27	0.085	0.07	12.4781	15.8841
ILMN_1792508	TMEM59	0.178	0.056	4.99574	15.0113
ILMN_2222872	RBM18	0.066	0.276	6.70413	6.44973
ILMN_1651652	RTN3	0.008	0.093	11.7539	10.3986
ILMN_2250923	FOXP1	0.175	0.02	9.51399	26.2477
ILMN_1750969	FAM120AOS	0.032	0.075	48.8427	18.277
ILMN_2298366	TLR10	0.068	0.1	167.231	99.8132
ILMN_1788531	SIT1	0.068	0.161	13.084	11.5329
ILMN_1711608	SSBP2	0.104	0.202	17.4216	8.7548
ILMN_1815154	MYH10	0.139	0.386	8.94212	3.84652
ILMN_3283664	FAM161A	0.048	0.037	21.5758	25.79
ILMN_1794912	ATP5H	0.05	0.014	26.2474	338.089
ILMN_1813175	LPHN1	0.02	0.031	62.6152	41.4649
ILMN_3236061	LOC155060	0.098	0.125	10.8719	20.2303
ILMN_1730260	N6AMT2	0.244	0.038	8.75826	78.6344
ILMN_1789733	CLIP3	0.028	0.034	49.8688	57.9008
ILMN_1802376	FAM48A	0.019	0.058	104.355	34.6283
ILMN_1674069	TOMM7	0.039	0.251	20.9737	6.86726
ILMN_3244954	TMEM194B	0.059	0.066	43.7242	45.9496
ILMN_1698225	MYO5A	0.22	0.161	4.77363	16.3304
ILMN_1715013	ERMAP	0.001	0.248	415.479	36.8821
ILMN_1715669	TP53I11	0.214	0.008	6.29971	318.201
ILMN_1786357	ARAP1	0.07	0.284	24.1738	5.00768
ILMN_1666742	C9orf72	0.01	0.046	41.6302	33.9173
ILMN_1671158	MRPL13	0.096	0.195	9.22168	23.2789
ILMN_1669317	GPR77	0.169	0.097	16.6326	78.8869
ILMN_2391458	ACSL4	0	0.185	580.025	41.6794
ILMN_1760493	LIMS2	0.113	0.053	9.59652	14.1341
ILMN_3237991	LOC645166	0.003	0.046	533.707	40.4878
ILMN_1700232	FBXO30	0.067	0.179	8.19655	4.9186
ILMN_1802771	C22orf15	0.006	0.056	201.922	80.0122
ILMN_1659639	AB306156	0.011	0.023	991.42	146.103
ILMN_1660544	ARRDC4	0.008	0.055	39.5327	38.7334
ILMN_3244466	NA	0.188	0.019	18.7291	48.998
ILMN_2411658	HPS1	0.038	0.093	42.8431	39.2927
ILMN_1684402	STXBP5	0.051	0.068	9.22758	15.2008
ILMN_1742981	TUBA1A	0.108	0.004	6.29857	53.0602
ILMN_2067682	LOC401431	0.059	0.327	25.2772	6.05023
ILMN_1684553	RHOH	0.056	0.067	37.2295	15.3833
ILMN_1692267	B4GALT3	0.061	0.128	55.3074	26.9842
ILMN_1704305	NIP7	0.192	0.02	15.8749	98.6077
ILMN_3225471	BC044942	0.094	0.338	7.66029	2.86975
ILMN_1659659	MAGEH1	0.003	0.186	94.778	12.3348
ILMN_3238048	PMS2L5	0.099	0.109	8.0487	19.4112
ILMN_1653367	TAF12	0.032	0.11	59.8468	7.50461
ILMN_2384591	HN1	0.379	0.299	5.31659	10.2717
ILMN_3272996	RPL21	0.027	0.028	25.9088	17.8911
ILMN_1749081	AUTS2	0.03	0.035	23.5788	18.0251
ILMN_2398274	PYCARD	0.206	0.144	2.37703	3.48178
ILMN_1660923	NA	0.134	0.019	7.5842	58.8388
ILMN_2138589	MERTK	0.015	0.242	25.6024	10.2717
ILMN_2331082	MS4A7	0.062	0.036	22.6809	29.6668
ILMN_2230566	RAB40B	0.16	0.131	13.1275	15.1767
ILMN_1737964	HIATL1	0.072	0.169	17.554	8.71355
ILMN_1658373	PAN2	0.027	0.446	52.5614	4.34799
ILMN_1758093	C14orf101	0.033	0.145	303.333	20.0719
ILMN_1725738	DKFZp686E14208	0.058	0.118	84.978	34.273
ILMN_1788223	RSPH3	0.023	0.101	25.0451	10.7926
ILMN_1676946	AP3M2	0.085	0.469	13.449	2.89548
ILMN_1807540	CBARA1	0.329	0.031	2.72869	14.7055
ILMN_1717334	VAV1	0.261	0.07	3.76348	10.6403
ILMN_3244846	NA	0.017	0.065	85.3406	33.4105
ILMN_1791925	NFAM1	0	0.145	204.557	31.8551
ILMN_1727402	HCLS1	0.572	0.134	1.32952	8.33053
ILMN_1790978	ATG7	0.147	0.187	3.96131	2.53258
ILMN_1679949	SLC25A23	0.041	0.029	19.6909	74.2988
ILMN_2395214	FMNL3	0.064	0.109	29.6554	14.8933
ILMN_1670970	PPP3CA	0.208	0.066	8.32244	28.7287
ILMN_1721921	BLMH	0.147	0.046	34.356	59.9137
ILMN_1769694	ACCN2	0.052	0.02	107.579	37.9682
ILMN_2070355	SDHAF1	0.008	0.062	58.37	29.3193
ILMN_2155172	BRIX1	0.146	0.158	9.10845	9.20329
ILMN_3182275	FAM160B1	0.063	0.151	11.9743	10.6096
ILMN_1734198	RNGTT	0.202	0.339	9.09803	7.61509
ILMN_3298400	SVIL	0.325	0.079	3.37619	17.8052
ILMN_1664369	DHTKD1	0.071	0.016	52.5084	81.7147
ILMN_2144116	CPSF2	0.016	0.014	76.8899	66.4931
ILMN_1655154	PTBP1	0.012	0.1	34.863	16.807
ILMN_1685467	ZNF397	0.022	0.078	65.4907	31.3364
ILMN_1817275	AK124771	0.021	0.081	72.7452	25.9556
ILMN_1711611	CR1	0.015	0.01	238.132	133.005
ILMN_1838863	CCDC85C	0.006	0.152	56.2334	14.8232
ILMN_1722292	AVL9	0.193	0.07	10.4528	21.6274
ILMN_2170643	GLB1	0.115	0.047	65.3369	30.8289
ILMN_1773063	OSBPL1A	0.103	0.005	33.1477	148.871
ILMN_3231686	FAM160B1	0.024	0.01	610.343	314.429
ILMN_1785588	NA	0.051	0.007	112.667	414.907
ILMN_2141482	SERPINF1	0.018	0.157	237.515	17.6063
ILMN_1798612	SNX20	0.024	0.119	161.774	20.0761
ILMN_3179620	AK056005	0.066	0.122	40.8873	13.2993
ILMN_1873107	C3orf34	0.131	0.016	6.95364	32.9557
ILMN_2372136	P4HTM	0.019	0.101	31.5245	9.91261
ILMN_1720303	OSTM1	0.066	0.102	13.6699	9.81158
ILMN_1715555	DBP	0.025	0.24	87.542	13.4726
ILMN_1656625	RPS24	0.257	0.044	5.51729	32.2118
ILMN_1683063	PDE9A	0.071	0.149	310.704	48.2281
ILMN_3245893	SNORA1	0.237	0.031	6.52321	12.4598
ILMN_1673744	ZNF81	0.003	0.156	123.249	19.5971
ILMN_2335813	GCH1	0.046	0.06	24.7255	9.44217
ILMN_1795826	ATP6V0D1	0.219	0.089	2.72186	2.94902
ILMN_1678808	ATG14	0.246	0.071	10.4716	14.4336
ILMN_1789338	SORBS3	0.023	0.008	47.6725	32.1061
ILMN_1733690	AKAP7	0.277	0.13	2.83519	6.44998
ILMN_1720623	SYTL3	0.202	0.32	5.99495	3.62843
ILMN_1750981	SLC25A26	0.219	0.171	14.223	15.7975
ILMN_1726496	SEL1L	0.004	0.124	41.0681	11.7737
ILMN_3226418	NT5DC4	0.059	0.03	55.74	323.193
ILMN_3251560	TMEM167A	0.028	0.444	6.53964	2.67224
ILMN_2135898	FFAR3	0.045	0.198	1193.04	404.643
ILMN_1664096	AK096593	0.116	0.063	22.5038	35.0779
ILMN_2159859	LYSMD4	0.041	0.094	49.4509	7.9923
ILMN_1777683	ADAMTSL4	0.064	0.005	49.7612	147.711
ILMN_2405185	AOC2	0.191	0.096	39.4113	81.5435
ILMN_1702526	C17orf48	0.072	0.046	22.6955	46.5257
ILMN_2215545	C3orf26	0.284	0.034	10.1403	56.033
ILMN_2292178	CLEC12A	0.012	0.014	69.7706	139.647
ILMN_1799815	XYLT2	0.059	0.064	19.8419	69.3114
ILMN_1659257	TNFRSF8	0.108	0.063	5.6463	9.36876
ILMN_1755504	CALCOCO2	0.003	0.252	175.74	8.4691
ILMN_1711453	CLEC12A	0.003	0.03	41.1296	32.4493
ILMN_2338348	UBASH3A	0.011	0.082	36.026	20.7385
ILMN_1708340	DAPK1	0.002	0.162	182.605	28.2645
ILMN_1701441	LPAR1	0.175	0.045	28.1719	56.7462
ILMN_1657679	VAV3	0.099	0.057	23.0932	46.4641
ILMN_1686464	SLCO4C1	0.055	0.094	7.30265	7.06123
ILMN_2109156	RANBP1	0.022	0.075	40.6211	24.6852
ILMN_1772821	KIAA1671	0.003	0.005	404.853	306.924
ILMN_1794875	AGPAT9	0.209	0.164	3.29	4.94157
ILMN_1769876	TBC1D2	0.005	0.141	28.8834	6.22895
ILMN_1838885	EPG5	0.01	0.179	97.5575	22.0791
ILMN_2395932	UNC45A	0.135	0.003	33.1034	424.902
ILMN_1711069	YPEL5	0.05	0.041	7.99527	25.5378
ILMN_2044832	NOP56	0.032	0.078	28.4315	37.8246
ILMN_1702009	SV2A	0.135	0.036	7.42379	63.1484
ILMN_1802355	RBM18	0.009	0.12	84.2645	26.9554
ILMN_1899960	AI821401	0.004	0.062	128.586	41.0904
ILMN_1662747	EVI2A	0.271	0.033	10.0838	110.392
ILMN_1691798	ZNF26	0.259	0.292	7.33044	7.61563
ILMN_1797974	AIG1	0.01	0.079	1081.01	71.2029
ILMN_1762861	HLA-F	0.177	0.005	4.45303	33.072
ILMN_1898938	CN484989	0.009	0.316	137.599	4.87585
ILMN_2160764	HBP1	0.275	0.075	6.36014	13.9305
ILMN_1718303	PVRL2	0.184	0.269	3.66202	3.64538
ILMN_2174369	ELOVL5	0.086	0.224	4.88142	5.06033
ILMN_3244654	NA	0.045	0.161	103.723	23.1779
ILMN_1690822	VAPA	0.014	0.13	61.1829	22.4029
ILMN_1771057	XAB2	0.021	0.105	186.927	21.9801
ILMN_1766094	MOSPD2	0.002	0.417	60.7858	2.68261
ILMN_2415572	GALC	0.028	0.009	115.535	116.918
ILMN_2093775	ZNF831	0.116	0.11	9.48839	11.0028
ILMN_3247569	FLJ45340	0.008	0.177	1088.75	31.5941
ILMN_2191313	FAM21A	0	0.01	330.33	110.579
ILMN_2364110	GBA	0.157	0.233	4.16743	2.67205
ILMN_1673808	NA	0.211	0.051	17.3011	119.581
ILMN_2220518	HBXIP	0.103	0.151	28.3669	32.7485
ILMN_3201485	FAM108A1	0.004	0.007	42.3316	104.784
ILMN_1661461	AK127318	0.169	0.265	32.9103	11.7674
ILMN_1661343	TNFSF14	0.118	0.094	14.15	8.33192
ILMN_1704870	PGLYRP1	0.299	0.055	2.601	7.3176
ILMN_1779376	GSK3B	0.261	0.158	7.58885	6.69318
ILMN_1781745	C9orf152	0.054	0.051	1361.35	412.057
ILMN_1670518	WDFY3	0.008	0.054	39.7693	43.9784
ILMN_2317463	INTS1	0.045	0.178	14.2609	11.0936
ILMN_3300744	PRELID1	0.254	0.214	8.66044	9.56007
ILMN_1656628	WDR4	0.195	0.206	6.37554	7.48097
ILMN_1660027	FCGR2B	0.03	0.039	346.083	152.368
ILMN_1836218	LOC25845	0.103	0.222	30.0922	12.0911
ILMN_1688098	TBC1D4	0.095	0.281	10.6664	8.94715
ILMN_3304012	NA	0.027	0.093	62.946	20.1675
ILMN_2198516	ARRDC3	0.042	0.091	26.1319	22.6587
ILMN_1768293	NUP155	0.036	0.179	11.2671	6.9087
ILMN_3251260	CYP4F3	0.037	0.12	84.1783	11.5643
ILMN_2215211	ZNF514	0.278	0.005	4.08406	87.1234
ILMN_2104696	ERICH1	0.084	0.056	12.4852	30.3976
ILMN_1757370	SMPD1	0.05	0.295	14.5934	4.08048
ILMN_1656186	SLC41A1	0.015	0.32	73.8919	9.42247
ILMN_1723486	HK2	0.084	0.027	12.4657	61.8882
ILMN_1850816	BX110921	0.002	0.031	31.7559	20.9277
ILMN_1770787	DDAH2	0.124	0.088	6.28165	7.86361
ILMN_3247139	C17orf96	0.002	0.136	467.062	23.3614
ILMN_1683950	SNX11	0.318	0.115	2.52942	6.76626
ILMN_1697736	EXOSC2	0.161	0.232	10.0998	10.3136
ILMN_2358560	TIAM2	0.024	0.033	65.9628	92.3477
ILMN_3237907	EIF2B3	0.061	0.026	25.3051	56.6711
ILMN_3245057	ASAP1	0.081	0.232	6.56684	4.2598
ILMN_1764729	JAG2	0.222	0.067	23.8231	172.037
ILMN_2067852	SLC30A1	0.061	0.118	30.6286	16.9479
ILMN_1741464	HOOK3	0.082	0.285	52.6558	14.2245
ILMN_2316844	RBPJ	0.013	0.02	135.299	101.976
ILMN_3248324	MGC16384	0.007	0.046	24.0492	16.2717
ILMN_1727389	CDC16	0.123	0.325	9.14829	4.47861
ILMN_2094166	CHMP5	0.013	0.176	43.9485	33.7619
ILMN_1754727	ARMCX5	0.069	0.056	44.6831	21.2135
ILMN_1797903	ZNF544	0.058	0.117	9.53532	8.51858
ILMN_2398489	SIGMAR1	0	0.053	223.65	35.904
ILMN_1725984	EIF3C	0.018	0.011	174.424	329.056
ILMN_1781098	DNAJB12	0.058	0.126	11.388	51.2939
ILMN_2060770	RAI1	0	0.021	502.147	266.528
ILMN_3246608	CENPV	0.098	0.437	10.9294	2.76316
ILMN_1682232	MIER1	0.162	0.183	4.776	9.75856
ILMN_1789096	OSTalpha	0.107	0.142	88.3351	145.073
ILMN_1789387	KCNE3	0.044	0.027	62.2527	96.6757
ILMN_3250143	REPS2	0.042	0.219	23.904	13.7161
ILMN_1721113	HLA-C	0.042	0.083	105.52	271.566
ILMN_3201365	RPL17	0.085	0.041	21.9665	26.2846
ILMN_1696270	PLAG1	0.061	0.179	21.8761	10.1218
ILMN_1716446	BCL10	0.004	0.185	76.2003	9.24801
ILMN_2404454	NLE1	0.178	0.064	10.599	22.4381
ILMN_1693635	TSPYL2	0.024	0.018	54.9746	41.293
ILMN_1810093	TSPAN2	0.14	0.065	9.93896	35.4004
ILMN_1656297	YBEY	0.025	0.099	116.91	33.6522
ILMN_1655904	ROR1	0.05	0.155	273.338	63.6935
ILMN_3235931	LOC100132287	0.215	0.001	9.00619	197.351
ILMN_1769886	SIRPD	0.051	0.091	19.3635	29.7325
ILMN_1686805	CRK	0.06	0.139	13.5176	9.48244
ILMN_1672759	CCDC109A	0.635	0.029	1.18289	29.2685
ILMN_2114876	RPL11	0.086	0.066	36.023	40.0009
ILMN_1743619	NEDD9	0.095	0.072	15.5686	35.2009
ILMN_1688152	IL27RA	0	0.081	89.9378	16.0613
ILMN_1790555	CCDC146	0.24	0.061	14.0906	65.7114
ILMN_2119535	RIPK1	0.101	0.022	9.0418	10.1265
ILMN_1698803	ZAK	0.031	0.204	77.9029	8.15105
ILMN_1789793	NUAK2	0.072	0.152	14.0962	21.9366
ILMN_2143314	SPIB	0.335	0.021	4.91635	35.2844
ILMN_1661432	NUP43	0.232	0.133	2.90583	7.1304
ILMN_1765146	IFNAR2	0.14	0.024	13.1755	39.5828
ILMN_1733603	NDUFC1	0.09	0.074	14.043	23.2104
ILMN_1683494	TMEM154	0.073	0.089	7.10664	5.79801
ILMN_1762308	RUNDC2A	0.034	0.684	52.605	2.19183
ILMN_1795118	SIDT1	0.058	0.011	9.62142	34.375
ILMN_1741459	CDK10	0.025	0.157	43.3313	9.06386
ILMN_1761138	C9orf142	0.083	0.126	13.5227	10.6762
ILMN_1747934	ISYNA1	0.028	0.152	26.6692	14.1118
ILMN_1758057	TOR1AIP2	0.115	0.177	42.3738	16.2406
ILMN_2323992	CLEC7A	0.007	0.089	34.3898	16.3996
ILMN_3247023	FLJ22536	0.021	0.008	30.3522	405.264
ILMN_1749583	ZNF777	0.024	0.031	117.687	215.429
ILMN_2083588	TTC32	0.005	0.05	564.024	66.6238
ILMN_1740597	CDKN2D	0.311	0.174	9.70651	42.1414
ILMN_3244014	LOC649305	0.045	0.232	13.7716	4.60994
ILMN_1746948	MYL5	0.177	0.24	28.7616	6.42521
ILMN_1768391	ARL4C	0.101	0.199	74.0676	34.9317
ILMN_1813314	HIST1H2BK	0.004	0.085	245.133	31.0557
ILMN_1726421	METTL9	0.139	0.294	35.43	13.9612
ILMN_1896455	BX096301	0.052	0.432	61.8468	2.69023
ILMN_3297898	UQCRH	0.168	0.049	8.35095	15.9322
ILMN_2156250	SOCS3	0.142	0.235	54.0641	17.4687
ILMN_1690537	GTSF1L	0.047	0.044	82.7317	53.1347
ILMN_1767459	POLR3B	0.045	0.073	11.6806	43.6387
ILMN_3303518	PRAMEF11	0.072	0.3	510.23	14.9639
ILMN_1763837	ANPEP	0.134	0.373	3.87609	2.00059
ILMN_2268026	C15orf44	0.13	0.032	26.261	66.4929
ILMN_3308420	MIR9-3	0.075	0.174	43.8403	50.4222
ILMN_1672554	C17orf81	0.018	0.209	84.6311	10.83
ILMN_1778168	ELMO2	0.023	0.064	73.6247	23.9224
ILMN_1891857	RAB2A	0.091	0.295	46.1209	5.60239
ILMN_1804735	CBS	0.055	0.713	25.3176	0.824106
ILMN_1754753	IL6R	0.033	0.061	61.9506	20.3941
ILMN_1814282	AEN	0.041	0.062	43.9007	47.1496
ILMN_1756402	TMEM177	0.171	0.329	7.05829	4.86677
ILMN_1676254	MTMR3	0.048	0.11	48.2483	25.0738
ILMN_1678904	ENO3	0.038	0.311	26.3121	3.86318
ILMN_1690963	ASAP1	0.101	0.173	6.95432	6.27868
ILMN_1870085	DB279316	0.034	0.033	224.659	213.35
ILMN_2401730	C1GALT1C1	0.205	0.111	11.113	20.3762
ILMN_1670998	TALDO1	0.069	0.01	22.1294	133.17
ILMN_1726805	STX2	0.007	0.103	118.73	8.0282
ILMN_1868047	BP398340	0.131	0.315	13.3568	5.84814
ILMN_2090105	TAGLN2	0.371	0.241	2.707	10.009
ILMN_1786046	CASP9	0.053	0.023	62.5566	173.102
ILMN_3177354	LOC100128842	0.245	0	28.6385	3750.95
ILMN_1718900	KCTD2	0.155	0.165	6.82487	8.28919
ILMN_1669931	TM9SF3	0.056	0.026	30.9171	67.0057
ILMN_1675501	SENP5	0.026	0.118	46.132	57.6095
ILMN_1735014	KLF6	0.119	0.33	19.6661	3.07649
ILMN_1675788	ZNF175	0.2	0.189	10.4968	21.4469
ILMN_1727150	DHRS9	0.044	0.008	246.268	441.761
ILMN_1702534	CD244	0.007	0.082	94.0635	19.0707
ILMN_1683888	SRP72	0.041	0.128	15.4242	9.31181
ILMN_3286067	NA	0.011	0.105	20.7463	10.3236
ILMN_1767801	SAMD10	0.014	0.09	46.1833	25.7015
ILMN_1788886	TOX	0.163	0.13	9.25439	9.62129
ILMN_2101375	CCDC77	0.056	0.102	28.3252	29.7414
ILMN_1778845	FAM111A	0.021	0.032	56.8013	26.2315
ILMN_1719857	GRIPAP1	0.036	0.095	25.8617	23.4146
ILMN_1723139	GPD2	0.026	0.178	20.6907	9.43817
ILMN_3225534	RNF216L	0.211	0.195	5.92228	4.97771
ILMN_1729142	CENPV	0.038	0.381	12.6646	3.2318
ILMN_2411282	QSOX1	0.165	0.169	12.5502	5.58177
ILMN_1815141	MTR	0.082	0.039	14.0735	42.4221
ILMN_2376520	PPP2R3A	0.008	0.45	19.3381	2.24521
ILMN_3240524	MFSD6	0.075	0.301	15.1193	5.30716
ILMN_2399328	COBRA1	0.011	0.15	98.2848	24.4846
ILMN_2173891	C19orf40	0.137	0.058	25.953	107.009
ILMN_1653496	GLUL	0.012	0.243	144.251	15.3957
ILMN_2089484	CYP4F3	0.013	0.057	960.024	280.874
ILMN_1654545	CPSF1	0.016	0.074	34.8915	25.6976
ILMN_1678633	NA	0.013	0.063	51.8836	21.5534
ILMN_1746053	BCL6	0.017	0.011	130.503	623.059
ILMN_1706386	SLC39A4	0.002	0.079	499.645	42.6624
ILMN_2362974	CASP7	0.153	0.005	23.5451	86.4788
ILMN_1684306	S100A4	0.158	0.206	11.6018	6.0059
ILMN_1697864	CXorf38	0.005	0.242	83.6584	6.89882
ILMN_3187328	IP6K1	0.024	0.281	29.5197	5.33379
ILMN_1728662	ALDH3B1	0.179	0.145	3.73552	4.31884
ILMN_1806147	GNG3	0.068	0.343	48.4912	7.06589
ILMN_1698164	LOC729737	0.012	0	180.487	846.886
ILMN_1770473	AK123599	0.008	0	333.52	907.655
ILMN_2145116	TMEM173	0.026	0.067	57.8319	44.9293
ILMN_1784822	PPP1R3F	0.043	0.065	170.315	35.8452
ILMN_1743103	SH3PXD2A	0.124	0.235	33.4094	9.19426
ILMN_2320906	RTN3	0.096	0.072	11.8108	12.9192
ILMN_1723048	GJC2	0.055	0.112	27.9096	9.17167
ILMN_2337336	PVRL2	0.004	0.001	463.573	442.496
ILMN_1666494	CRK	0.107	0.126	7.49812	9.27209
ILMN_1787308	PIP4K2C	0.299	0.177	6.52813	24.8853
ILMN_1746213	SNX20	0.005	0.092	200.171	20.175
ILMN_1799628	NBR1	0.01	0.045	75.8178	148.796
ILMN_1662174	ORMDL3	0.083	0.038	19.9553	20.1322
ILMN_1739297	POC1B	0.028	0.005	153.193	815.782
ILMN_1742521	GRB2	0.102	0.099	3.13455	7.55376
ILMN_1711490	ARHGAP26	0.085	0.238	23.9622	8.91956
ILMN_1721563	TMEM127	0.279	0.107	3.85602	3.05028
ILMN_1814200	BMP2K	0.082	0.071	9.00687	18.9705
ILMN_3251506	ZNF69	0.074	0.077	11.9493	22.3748
ILMN_3240003	LOC646096	0.009	0.258	47.3864	9.28498
ILMN_1657860	C1orf151	0.002	0.164	53.0542	12.8413
ILMN_1696394	IL6R	0.095	0.194	7.06154	4.88635
ILMN_1721741	AY358864	0.063	0.234	20.9223	12.0338
ILMN_1737406	KLF6	0.135	0.197	9.55971	5.78458
ILMN_2127379	ST6GALNAC3	0.079	0.062	46.2316	91.1696
ILMN_1711909	EDEM2	0.19	0.211	2.92698	4.03121
ILMN_3232573	MSL3	0.331	0.095	11.3397	54.9065
ILMN_1765767	ACOX1	0.045	0.052	34.6665	52.8585
ILMN_1772780	TCP11L2	0.025	0.054	77.7005	120.959
ILMN_1683575	TMLHE	0.027	0.027	131.717	205.694
ILMN_1737164	TM9SF1	0.095	0.077	27.5799	94.7807
ILMN_3226637	LOC728743	0.027	0.051	31.4143	23.0937
ILMN_1789196	TPM2	0.089	0.178	24.6021	22.5917
ILMN_1743646	VASP	0.068	0.034	15.2911	61.0588
ILMN_1663538	CLYBL	0.523	0.061	1.88068	31.3231
ILMN_1754757	SCNN1D	0.008	0.148	46.3674	11.5908
ILMN_1765258	HLA-E	0.12	0.227	7.61439	6.78909
ILMN_1654414	ACSL3	0.13	0.182	51.2218	46.4291
ILMN_2353642	ATP6V0B	0.037	0.176	46.6416	3.16592
ILMN_3306950	CDK10	0.033	0.119	17.6888	13.197
ILMN_1745537	GNAT2	0.067	0.089	24.9667	80.0168
ILMN_3241744	KANK3	0.044	0.118	61.922	96.951
ILMN_1709334	TM9SF1	0.054	0.11	16.9543	8.14342
ILMN_1724495	SESTD1	0.003	0.06	61.6128	23.7074
ILMN_2279873	WHAMM	0.188	0.081	5.77286	42.9677
ILMN_1706005	GALT	0.087	0.097	14.9962	44.4861
ILMN_1805863	WDR81	0.128	0.302	77.5955	7.26715
ILMN_3223317	PRELID1	0.329	0.057	5.53893	18.7019
ILMN_1712088	CLYBL	0.234	0.184	7.46782	29.7339
ILMN_1693004	KIAA0889	0.047	0.267	74.5155	10.2063
ILMN_1702759	TMX4	0.116	0.232	21.3059	10.9031
ILMN_1791847	DAPK2	0.157	0.107	3.244	4.71203
ILMN_1748651	PSMB3	0.424	0.084	1.90483	8.5302
ILMN_2232177	ACTN1	0.062	0.043	4.74463	18.3035
ILMN_1904578	ODZ1	0.1	0.052	22.297	28.2478
ILMN_2336803	RPGR	0.05	0.052	20.7266	60.8373
ILMN_2348975	NASP	0.094	0.216	18.0064	6.98366
ILMN_1655414	TNFSF14	0.176	0.242	6.33627	4.18232
ILMN_1720604	ARSG	0.065	0.333	22.2291	3.43519
