# Supplementary material for: Dynamic changes in immune gene co-expression networks predict development of type 1 diabetes
Source: Sci Rep. 2021 Nov 22;11:22651. doi: 10.1038/s41598-021-01840-z (PMC8609030; doi:10.1038/s41598-021-01840-z)
Supplement: Supplementary file 9 — Supplementary Table 6. [file 41598_2021_1840_MOESM9_ESM.xlsx]

## Sheet: Sheet1
Supplementary Table 5. Type 1 diabetes cases, age at seroconversion, age at diagnosis and sex.
sex	t1d_diag_age	persist_conf_age
Male	2179	258
Female	1539	307
Female	2154	1284
Male	1028	355
Female	2196	1192
Male	593	364
Female	846	NA
Female	1587	556
Male	649	183
Male	1103	302
Female	652	652
Female	1606	NA
Male	1543	NA
Female	1072	658
Female	1690	733
Male	801	542
Female	721	408
Female	1194	551
Female	715	NA
Male	861	673
Female	1818	730
Female	915	460
Female	1009	279
Male	1874	270
Male	745	375
Male	1343	1013
Male	524	472
Male	637	558
Female	1088	553
Male	1235	NA
Female	1841	915
Male	550	215
Male	345	NA
Male	1128	372
Female	1564	372
Female	1742	272
Male	889	455
Male	1330	748
Male	592	NA
Male	1135	273
Female	1169	587
Male	1011	822
Male	1641	191
Male	446	NA
Female	1495	1332
Female	613	NA
Female	944	588
Female	1004	563
Female	376	NA
Female	998	467
Female	926	458
Male	449	291
Male	401	268
Female	1205	453
Female	565	113
Male	1207	286
Male	711	471
Female	581	363
Male	477	309
Male	652	287
